# Supplementary material for: Maternal exercise conveys protection against NAFLD in the offspring via hepatic metabolic programming
Source: Sci Rep. 2020 Sep 22;10:15424. doi: 10.1038/s41598-020-72022-6 (PMC7508970; doi:10.1038/s41598-020-72022-6)
Supplement: Supplementary file 8 — Supplementary Table 1. [file 41598_2020_72022_MOESM8_ESM.xlsx]

## Sheet: Tabelle1
Supplemental Table 1 - Primer list for mRNA analysis
Primer	Sequence (5´-3´)
β-Actin	Forward, TGACAGGATGCAGAAGGAGATTACT
	Reverse, GCCACCGATCCACACAGAGT
	Probe (FAM), ATCAAGATCATTGCTCCTCCTGAGCGC (TAMRA)
Gapdh	Forward, ATGTGTCCGTCGTGGATCTGA
	Reverse, TGCCTGCTTCACCACCTTCT
	Probe, CCGCCTGGAGAAACCTGCCAAGTATG
Gusb	Forward, CGCTGAGAGTAATCGGAAACAA
	Reverse, CGCAAAATAAAGGCCGAAGT
	Probe, ATCTTCACTCGCCAGAGACAGCCCA
Ppargamma	Forward, CCCAATGGTTGCTGATTACAAA
	Reverse, GCCTGTTGTAGAGCTGGGTCTT
	Probe (FAM), ACCTGAAGCTCCAAGAATACCAAAGTGCGA
Pgc1α (Ppargc1α)	Forward, TCGAAAAAGAAGTCCCATACACAA
	Reverse, TTCCACACTTAAGGTTCGCTCAATA
	Probe (FAM), CACCAAATGACCCCAAGGGTTCCC
G6pc*	Forward TGTCTGTGATTGCTGACCTG
	Reverse TAGAAGTGACCATAACATAG
Cpt1a*	Forward, CATTACAAGGACATGGGCAAGTT
	Reverse, CCGTAGTGCAGGAGCGTACA
Pepck	Forward, TCGAAAAAGAAGTCCCATACACAA
	Reverse, TTCCACACTTAAGGTTCGCTCAATA
	Probe (FAM), CACCAAATGACCCCAAGGGTTCCC
Foxo1	Forward, GCGGGCTGGAAGAATTCAA
	Reverse, TGAGCATCCACCAAGAACTCTTT
	Probe (FAM), TCGCCACAATCTGTCCCTTCACAGC
Hmgcr*	Forward, GAAGGGTTTGCAGTGATAAAGGA
	Reverse, CCTGGACTGGAAACGGATATAGA
Srebp2	Forward,CAGCCTACCGCAAGGTGTTC
	Reverse, TACCTCTCCATGCTTGGTGTTCT
	Probe (FAM), CAGGAGCCAGCCCTACCCGTACACA
Ldl-R	Forward,CCTGTGCATGGCTTCATGTACT
	Reverse, AAGATCTAGTGTGATGCCATTTGG
	Probe (FAM), ACATCCACTCACTGGTGACCGAAAACATC
Tfam	Forward,GGGAATGTGGAGCGTGCTAA
	Reverse,GGATAGCTACCCATGCTGGAAA
	Probe (FAM), CGCATCCCCTCGTCTATCAGTCTTGTCTGTA
*Genes were measured by the SYBR-Green method. No probe was needed.
