# Supplementary material for: Maternal exercise conveys protection against NAFLD in the offspring via hepatic metabolic programming
Source: Sci Rep. 2020 Sep 22;10:15424. doi: 10.1038/s41598-020-72022-6 (PMC7508970; doi:10.1038/s41598-020-72022-6)
Supplement: Supplementary file 9 — Supplementary Table 2. [file 41598_2020_72022_MOESM9_ESM.xlsx]

## Sheet: Tabelle1
Supplemental Table S2: Listed in the table are the antibodies used in this study (name, company, catalogue number) and the dilution of the antibody used for detecting its antigen in a western blot assay.
Supplemental Table 2: Primary antibodies for immunoblotting
antibody	company	catalogue number	dilution (western blot)
INS-Rb	Cell Signaling	#3025	1:1.000
p44/42	Cell Signaling	#9102	1:2.000
p-p44/42	Cell Signaling	#4370	1:1.000
(Thr202/Tyr204)
AKT	Cell Signaling	#9272	1:1.000
p-AKT (Ser473)	Cell Signaling	#4058	1:1.000
HPRT	Abcam	ab10479	1:2.000
AMPK	Cell Signaling	#2603	1:2.000
pAMPK	Cell Signaling	#2535	1:1.000
SOCS 3	Cell Signaling	#2923	1:1.000
ACC	Cell Signaling	#3662	1:1.000
pACC	Cell Signaling	#3661	1:1.000
GAPDH	Cell Signaling	#2118	1:1.000
PPARα	Thermofisher scientific	MA1-882	1:2.000
SREBP1	Thermofisher scientific	MA5-16124	1:2.000
