# Supplementary material for: Maternal exercise conveys protection against NAFLD in the offspring via hepatic metabolic programming
Source: Sci Rep. 2020 Sep 22;10:15424. doi: 10.1038/s41598-020-72022-6 (PMC7508970; doi:10.1038/s41598-020-72022-6)
Supplement: Supplementary file 10 — Supplementary Table 3. [file 41598_2020_72022_MOESM10_ESM.xlsx]

## Sheet: KOS_c
Supplemental Figure 3: Proteomic analysis - data
Group	Comparison (group1/group2)	ProteinGroups	AVG Log2 Ratio	Absolute AVG Log2 Ratio	Qvalue	Genes	ProteinDescriptions	ProteinNames	# Unique Total Peptides	Standard Deviation	Pvalue	log2 CO1	log2 CO2	log2 CO3	log2 CO4	log2 CO-RUN1	log2 CO-RUN2	log2 CO-RUN3	log2 CO-RUN4	log2 CO-RUN5
P19096	KOS / c	P19096	-0.117142	0.117142	8.35e-08	Fasn	Fatty acid synthase	FAS_MOUSE	98	1.33961	2.47e-11	23.2256	23.8142	21.1315	22.4371	22.9154	23.1332	23.2331	22.8092	21.5989
Q8JZK9	KOS / c	Q8JZK9	0.300302	0.300302	8.17e-07	Hmgcs1	Hydroxymethylglutaryl-CoA synthase, cytoplasmic	HMCS1_MOUSE	20	0.718356	4.84e-10	21.246	21.7873	20.4591	22.0594	21.624	21.7856	22.0861	21.9224	21.5506
Q8R0Y6	KOS / c	Q8R0Y6	0.113675	0.113675	9.18e-06	Aldh1l1	Cytosolic 10-formyltetrahydrofolate dehydrogenase	AL1L1_MOUSE	64	0.953865	8.16e-09	25.4301	25.8264	25.3246	25.8517	25.7937	25.8119	25.9321	25.7721	25.322
P25688	KOS / c	P25688	0.227417	0.227417	1.83e-05	Uox	Uricase	URIC_MOUSE	19	0.680829	2.16e-08	24.4348	24.5204	24.6644	24.4779	24.7723	24.6831	24.7048	24.9729	24.612
Q9Z2V4	KOS / c	Q9Z2V4	-0.607749	0.607749	5.79e-05	Pck1	Phosphoenolpyruvate carboxykinase, cytosolic [GTP]	PCKGC_MOUSE	28	1.00936	8.57e-08	22.2114	22.3991	22.6073	22.1557	21.4487	21.5414	21.6591	21.8765	22.1073
P01027	KOS / c	P01027	0.179697	0.179697	0.000188528	C3	Complement C3	CO3_MOUSE	78	0.723388	3.35e-07	22.3817	22.4306	22.5446	22.2795	22.4266	22.5649	22.7542	22.638	22.5561
P97501	KOS / c	P97501	0.209158	0.209158	0.00031906	Fmo3	Dimethylaniline monooxygenase [N-oxide-forming] 3	FMO3_MOUSE	25	0.898018	6.61e-07	22.3544	22.5336	21.3845	21.9569	22.3202	22.4956	22.3074	22.714	21.5824
P10649	KOS / c	P10649	0.0458712	0.0458712	0.000339817	Gstm1	Glutathione S-transferase Mu 1	GSTM1_MOUSE	18	1.2072	8.05e-07	24.6131	25.387	24.7797	25.7242	25.0566	25.3069	25.5071	25.1099	25.1841
P16460	KOS / c	P16460	-0.0444	0.0444	0.000839683	Ass1	Argininosuccinate synthase	ASSY_MOUSE	37	1.38195	2.24e-06	27.4503	27.9191	27.4657	27.6915	27.7144	27.6951	27.685	27.7889	26.9773
P61514	KOS / c	P61514	0.441923	0.441923	0.0019043	Rpl37a	60S ribosomal protein L37a	RL37A_MOUSE	4	0.406773	5.64e-06	20.0312	19.7486	20.2011	19.8869	20.1639	20.4386	20.4045	20.5586	20.4973
Q9DC50	KOS / c	Q9DC50	-0.186882	0.186882	0.00239571	Crot	Peroxisomal carnitine O-octanoyltransferase	OCTC_MOUSE	24	0.767521	7.85e-06	20.656	20.626	21.1194	21.2996	20.4134	20.3592	20.7265	20.6729	21.4063
O70475	KOS / c	O70475	0.136885	0.136885	0.00239571	Ugdh	UDP-glucose 6-dehydrogenase	UGDH_MOUSE	26	0.590075	8.51e-06	20.4314	21.335	20.1125	20.996	20.5629	21.0388	21.0102	21.2781	20.657
Q9CPX4	KOS / c	Q9CPX4	0.460053	0.460053	0.00719165	Ftl1	Ferritin	Q9CPX4_MOUSE	9	0.928042	2.98e-05	19.2858	19.0397	19.0871	20.4189	20.0578	20.3332	20.27	19.7804	19.639
P09528	KOS / c	P09528	0.15191	0.15191	0.00719165	Fth1	Ferritin heavy chain	FRIH_MOUSE	7	0.909536	2.98e-05	17.1401	17.4377	17.2204	18.8081	17.9389	18.3776	17.8468	17.6668	17.9936
A0A0R4J0X5;Q00896	KOS / c	A0A0R4J0X5;Q00896	0.271959	0.271959	0.00729242	Serpina1c	Alpha-1-antitrypsin 1-3	A0A0R4J0X5_MOUSE;A1AT3_MOUSE	15	0.788399	3.24e-05	23.2332	22.737	22.9318	23.2072	22.975	23.3391	23.8602	23.4251	22.6928
D3YZ54;Q9QXE0	KOS / c	D3YZ54;Q9QXE0	0.282426	0.282426	0.0131813	Hacl1	2-hydroxyacyl-CoA lyase 1	D3YZ54_MOUSE;HACL1_MOUSE	24	0.957363	6.24e-05	22.0915	22.3314	22.2293	22.3496	22.4935	22.2433	22.6675	22.7212	22.5097
A2AQR0;Q64521	KOS / c	A2AQR0;Q64521	-0.222417	0.222417	0.0157457	Gpd2	Glycerol-3-phosphate dehydrogenase;Glycerol-3-phosphate dehydrogenase, mitochondrial	A2AQR0_MOUSE;GPDM_MOUSE	31	0.87074	7.92e-05	21.1717	21.209	21.2547	21.6417	21.0375	21.1814	21.3884	20.4984	21.2863
Q8K0C4	KOS / c	Q8K0C4	0.264413	0.264413	0.0168265	Cyp51a1	Lanosterol 14-alpha demethylase	CP51A_MOUSE	18	0.941873	8.97e-05	20.6024	20.7751	18.4513	20.9998	21.1902	20.5764	20.8433	20.6212	20.333
Q8VCC2	KOS / c	Q8VCC2	0.0956149	0.0956149	0.0176377	Ces1	Liver carboxylesterase 1	EST1_MOUSE	17	0.92532	0.000103524	22.2344	22.679	22.0141	22.7213	22.4935	22.4888	22.8567	22.7	22.0201
P61458	KOS / c	P61458	-0.804709	0.804709	0.0176377	Pcbd1	Pterin-4-alpha-carbinolamine dehydratase	PHS_MOUSE	6	0.855541	0.000104427	21.0782	21.6712	20.9064	21.4057	21.0212	20.3382	20.5946	19.8729	20.3871
Q61838	KOS / c	Q61838	0.121028	0.121028	0.0247434	Pzp	Pregnancy zone protein	PZP_MOUSE	44	0.791339	0.000153822	22.5665	22.2558	21.8806	22.4108	22.1411	22.26	22.9962	22.4809	22.0064
P28843	KOS / c	P28843	-0.158213	0.158213	0.0410734	Dpp4	Dipeptidyl peptidase 4	DPP4_MOUSE	22	0.73729	0.000280896	20.6665	20.5719	20.7045	20.9366	20.4951	20.6923	20.7369	20.4908	20.3954
Q64505	KOS / c	Q64505	1.14442	1.14442	0.0410734	Cyp7a1	Cholesterol 7-alpha-monooxygenase	CP7A1_MOUSE	5	0.394069	0.000293009	16.9345	16.6144	16.8239	17.6327	18.9512	17.5398	17.4682	17.9629	18.502
Q61646	KOS / c	Q61646	-0.386023	0.386023	0.0410734	Hp	Haptoglobin	HPT_MOUSE	9	0.666511	0.000295865	19.5753	19.926	20.4761	19.8443	19.7488	19.6377	19.4442	19.5318	19.6588
P37804	KOS / c	P37804	0.27254	0.27254	0.0410734	Tagln	Transgelin	TAGL_MOUSE	6	0.581348	0.000303977	18.172	18.3643	18.1528	18.3574	18.9383	18.5677	18.6351	18.3514	18.0432
Q8VBT2	KOS / c	Q8VBT2	0.136549	0.136549	0.0613086	Sds	L-serine dehydratase/L-threonine deaminase	SDHL_MOUSE	13	0.686666	0.000471884	21.5766	22.2894	21.8152	21.6948	22.1297	21.8919	21.7836	22.5837	21.364
P04247	KOS / c	P04247	-1.92318	1.92318	0.0647722	Mb	Myoglobin	MYG_MOUSE	3	1.61133	0.00052969	17.7368	17.5936	17.8377	19.3078	16.5273	16.347	16.2885	16.7591	15.8609
Q8BLN5	KOS / c	Q8BLN5	0.13151	0.13151	0.0647722	Lss	Lanosterol synthase	ERG7_MOUSE	12	0.889922	0.000546787	19.4153	19.612	17.942	19.4524	19.3735	19.3426	19.5899	19.5169	18.9268
Q9D826	KOS / c	Q9D826	0.103828	0.103828	0.0647722	Pipox	Peroxisomal sarcosine oxidase	SOX_MOUSE	20	0.512539	0.000556067	22.0577	22.0238	22.1338	22.2782	22.2711	22.0275	22.3758	22.1497	22.3029
A0A1B0GRP7;Q9Z2Y8	KOS / c	A0A1B0GRP7;Q9Z2Y8	0.495017	0.495017	0.0894298	Prosc	Proline synthase co-transcribed bacterial homolog protein (Fragment);Pyridoxal phosphate homeostasis protein	A0A1B0GRP7_MOUSE;PLPHP_MOUSE	7	0.5811	0.000794225	19.543	19.3266	19.779	19.5599	19.7611	19.9206	19.971	20.2059	20.3455
Q91XV3	KOS / c	Q91XV3	-1.27941	1.27941	0.0901552	Basp1	Brain acid soluble protein 1	BASP1_MOUSE	2	0.230269	0.000873528	13.8637	15.2179	13.9857	14.6696	13.2827	13.3328	13.5218	13.0897	13.0212
Q91WT9	KOS / c	Q91WT9	0.0390419	0.0390419	0.0901552	Cbs	Cystathionine beta-synthase	CBS_MOUSE	21	0.800504	0.00087991	21.5059	21.6309	21.7755	21.3829	21.5639	21.5993	21.5807	21.7398	21.6103
A0A0A0MQN1;Q5RL79	KOS / c	A0A0A0MQN1;Q5RL79	-0.314315	0.314315	0.0901552	Krtcap2	Keratinocyte associated protein 2, isoform CRA_c;Keratinocyte-associated protein 2	A0A0A0MQN1_MOUSE;KTAP2_MOUSE	1	0.0502066	0.000880735	18.9695	18.9027	18.5887	18.4996	18.6629	18.5393	18.3007	18.103	18.525
O35728	KOS / c	O35728	-0.590781	0.590781	0.0959912	Cyp4a14	Cytochrome P450 4A14	CP4AE_MOUSE	11	1.12771	0.000966164	19.6969	19.233	19.0246	20.2696	18.4563	18.3984	19.9621	18.8462	18.9621
Q3UQ44	KOS / c	Q3UQ44	-0.137018	0.137018	0.103998	Iqgap2	Ras GTPase-activating-like protein IQGAP2	IQGA2_MOUSE	66	0.843798	0.00107754	21.3459	21.2385	21.2675	21.1968	21.3965	21.2752	20.9132	20.9777	21.0062
P70168	KOS / c	P70168	0.107145	0.107145	0.106388	Kpnb1	Importin subunit beta-1	IMB1_MOUSE	26	0.593684	0.0011338	20.6201	20.5712	20.507	20.6184	20.7778	20.7369	20.8873	20.6168	20.3625
Q8R016	KOS / c	Q8R016	0.226485	0.226485	0.111031	Blmh	Bleomycin hydrolase	BLMH_MOUSE	23	0.655181	0.00121615	20.5558	20.757	20.7235	20.5632	20.6996	20.8329	21.0749	20.7365	21.0137
Q9R1J0	KOS / c	Q9R1J0	0.0941703	0.0941703	0.112934	Nsdhl	Sterol-4-alpha-carboxylate 3-dehydrogenase, decarboxylating	NSDHL_MOUSE	13	1.2826	0.00128703	20.5489	20.7752	18.3768	20.5234	20.2641	20.325	20.7613	20.5161	20.0115
G3UYJ7	KOS / c	G3UYJ7	0.841312	0.841312	0.112934	Gm20441	Uncharacterized protein (Fragment)	G3UYJ7_MOUSE	11	0.830162	0.00130386	21.9492	21.8121	22.0101	21.7725	21.9575	22.6843	23.0052	22.8639	22.9194
Q8C2Q8;Q91VR2	KOS / c	Q8C2Q8;Q91VR2	-0.0342826	0.0342826	0.13238	Atp5c1	ATP synthase subunit gamma;ATP synthase subunit gamma, mitochondrial	Q8C2Q8_MOUSE;ATPG_MOUSE	10	0.507401	0.00156755	23.4728	23.5441	23.5388	23.3725	23.4949	23.4765	23.4238	23.4809	23.367
Q8C7I4;Q8VDU3	KOS / c	Q8C7I4;Q8VDU3	0.533243	0.533243	0.144102	Apol9b;Apol9a	Apolipoprotein L 9b;Apol9a protein	Q8C7I4_MOUSE;Q8VDU3_MOUSE	1	0.101376	0.00176244	14.9425	15.357	14.7179	14.6481	15.5813	15.8326	15.1512	15.2625	15.4574
P08032	KOS / c	P08032	0.483714	0.483714	0.144102	Spta1	Spectrin alpha chain, erythrocytic 1	SPTA1_MOUSE	19	0.896882	0.00181705	17.366	17.2554	18.0809	17.5596	17.0473	18.2839	18.8956	18.2174	17.1358
Q9NYQ2	KOS / c	Q9NYQ2	0.137907	0.137907	0.144102	Hao2	Hydroxyacid oxidase 2	HAOX2_MOUSE	9	0.586961	0.0018636	19.7322	20.1039	20.3854	20.5461	20.4118	20.0132	20.4726	20.4392	20.4249
A0A0R4J0I1	KOS / c	A0A0R4J0I1	0.00558317	0.00558317	0.144102	Serpina3k	MCG1051009	A0A0R4J0I1_MOUSE	14	1.11581	0.00189782	22.4641	21.7835	20.8685	21.478	21.597	22.0347	21.9784	22.0292	20.915
O35215	KOS / c	O35215	1.12733	1.12733	0.144102	Ddt	D-dopachrome decarboxylase	DOPD_MOUSE	2	1.10289	0.00191965	22.088	21.8211	21.9131	21.4614	22.3569	22.9692	23.1818	23.08	23.1006
F8WH41;O55106	KOS / c	F8WH41;O55106	-0.337509	0.337509	0.152361	Strn	Striatin	F8WH41_MOUSE;STRN_MOUSE	2	0.209368	0.00207478	16.8734	16.6196	16.6179	16.5709	16.3033	16.0348	16.1131	16.3934	16.7368
Q8K0E8	KOS / c	Q8K0E8	0.0528525	0.0528525	0.177282	Fgb	Fibrinogen beta chain	FIBB_MOUSE	18	0.624321	0.00246662	21.0021	21.045	21.0115	21.3256	20.972	21.0286	21.5512	21.2996	20.8014
Q71RI9	KOS / c	Q71RI9	0.0501913	0.0501913	0.179844	Kyat3	Kynurenine--oxoglutarate transaminase 3	KAT3_MOUSE	17	0.744897	0.0025555	22.7636	23.24	23.2611	23.2212	23.2773	23.1228	23.2103	23.1321	23.1805
O35423	KOS / c	O35423	0.0753122	0.0753122	0.193996	Agxt	Serine--pyruvate aminotransferase, mitochondrial	SPYA_MOUSE	21	0.849664	0.00281404	23.2341	23.4774	23.7814	23.8784	23.6389	23.3538	23.8975	23.7856	23.7187
Q9CZS1	KOS / c	Q9CZS1	0.0745496	0.0745496	0.200053	Aldh1b1	Aldehyde dehydrogenase X, mitochondrial	AL1B1_MOUSE	23	1.00368	0.00296111	22.8761	23.0571	23.3192	23.0182	23.2326	22.6358	23.2414	23.5471	22.9374
Q03963	KOS / c	Q03963	0.441109	0.441109	0.203877	Eif2ak2	Interferon-induced, double-stranded RNA-activated protein kinase	E2AK2_MOUSE	2	0.193637	0.00307807	17.1492	16.8663	16.7215	15.9455	17.5783	17.4541	17.0299	16.8475	16.7847
E9Q035	KOS / c	E9Q035	0.000471608	0.000471608	0.208878	Gm20425	Uncharacterized protein	E9Q035_MOUSE	48	0.822206	0.00334169	23.6421	24.4435	24.391	24.3344	24.2858	24.0205	24.3896	24.2148	24.2489
Q8VCN5	KOS / c	Q8VCN5	0.143343	0.143343	0.208878	Cth	Cystathionine gamma-lyase	CGL_MOUSE	17	0.739943	0.00340114	22.4123	23.5367	22.7816	22.9066	23.1551	23.063	22.9328	23.3105	23.0695
P06728	KOS / c	P06728	0.185877	0.185877	0.208878	Apoa4	Apolipoprotein A-IV	APOA4_MOUSE	15	0.478523	0.00342797	19.7924	19.9708	20.4177	20.2461	20.2239	20.0722	20.3879	20.3728	20.473
D3YW54;Q9CWE0	KOS / c	D3YW54;Q9CWE0	-0.287542	0.287542	0.208878	Mtfr1l	Mitochondrial fission regulator 1-like (Fragment);Mitochondrial fission regulator 1-like	D3YW54_MOUSE;MFR1L_MOUSE	2	0.354429	0.00348405	16.6619	16.7202	16.5247	16.9347	16.3837	16.1533	16.7138	15.8142	16.8498
Q7TMM9	KOS / c	Q7TMM9	0.190512	0.190512	0.208878	Tubb2a	Tubulin beta-2A chain	TBB2A_MOUSE	1	0.0635345	0.00352293	21.8272	21.9348	21.925	21.7281	22.011	22.2412	22.1782	22.0538	21.6878
P20029	KOS / c	P20029	-0.104204	0.104204	0.208878	Hspa5	78 kDa glucose-regulated protein	GRP78_MOUSE	34	1.3021	0.00357009	24.8636	24.7577	24.6164	24.6041	24.5766	24.795	24.6102	24.6585	24.3799
Q8BGT5	KOS / c	Q8BGT5	0.0361257	0.0361257	0.208878	Gpt2	Alanine aminotransferase 2	ALAT2_MOUSE	13	1.04377	0.00358641	20.5397	20.9793	20.4129	20.9743	20.7682	20.7827	21.2038	20.8485	20.1205
A0A0R4J0D3;Q3TDQ1	KOS / c	A0A0R4J0D3;Q3TDQ1	-0.136899	0.136899	0.214258	Stt3b	Dolichyl-diphosphooligosaccharide--protein glycosyltransferase subunit STT3B	A0A0R4J0D3_MOUSE;STT3B_MOUSE	8	0.555237	0.00403386	19.4502	19.4226	19.5539	19.9234	19.281	19.2693	19.8055	19.3951	19.5048
Q9QXY6	KOS / c	Q9QXY6	-0.239184	0.239184	0.214258	Ehd3	EH domain-containing protein 3	EHD3_MOUSE	27	1.09105	0.00407852	20.4604	20.6748	20.1833	20.354	20.1673	20.4001	20.1302	19.9912	20.23
P52430	KOS / c	P52430	0.147747	0.147747	0.214258	Pon1	Serum paraoxonase/arylesterase 1	PON1_MOUSE	10	0.663651	0.00412915	23.0085	23.1374	23.3256	23.2662	23.3158	23.3935	23.4084	23.2351	23.3271
Q8CC88	KOS / c	Q8CC88	0.126261	0.126261	0.214258	Vwa8	von Willebrand factor A domain-containing protein 8	VWA8_MOUSE	52	0.751153	0.00413757	20.8316	20.7273	20.1317	21.0344	20.9143	20.7002	21.0927	20.7017	20.772
Q9D0C4	KOS / c	Q9D0C4	0.270296	0.270296	0.214258	Trmt5	tRNA (guanine(37)-N1)-methyltransferase	TRM5_MOUSE	1	0.0586749	0.00413814	16.4518	16.5348	16.6382	16.3639	16.7701	16.7364	16.8263	16.5898	16.9129
A3KGB4	KOS / c	A3KGB4	-0.339882	0.339882	0.214258	Tbc1d8b	TBC1 domain family member 8B	TBC8B_MOUSE	1	0.0818577	0.00425569	18.1808	17.7729	17.4916	17.6604	17.8566	17.5661	17.1213	17.2713	17.3676
O55142	KOS / c	O55142	0.285206	0.285206	0.214258	Rpl35a	60S ribosomal protein L35a	RL35A_MOUSE	6	0.95385	0.00430121	21.0091	20.5972	20.8282	21.1274	20.9887	21.0812	21.5418	21.2781	20.9746
Q8R1S0	KOS / c	Q8R1S0	-0.722993	0.722993	0.214258	Coq6	Ubiquinone biosynthesis monooxygenase COQ6, mitochondrial	COQ6_MOUSE	6	1.05804	0.00430468	20.5277	18.9977	18.8396	18.9785	19.2114	18.5084	18.9369	18.5423	18.694
P00186	KOS / c	P00186	0.254401	0.254401	0.214258	Cyp1a2	Cytochrome P450 1A2	CP1A2_MOUSE	23	0.765869	0.00432146	21.9816	21.7466	21.3474	22.021	22.2235	22.0136	22.2484	21.424	22.1999
Q3V117	KOS / c	Q3V117	-0.0776686	0.0776686	0.214258	Acly	ATP-citrate synthase	Q3V117_MOUSE	47	1.24769	0.00434484	22.6718	23.136	20.8534	22.6815	22.1875	22.5474	22.9121	22.8454	21.3695
A0A0B4J1L6;Q8CDK2	KOS / c	A0A0B4J1L6;Q8CDK2	-0.716269	0.716269	0.214258	Agbl2	Cytosolic carboxypeptidase 2 (Fragment);Cytosolic carboxypeptidase 2	A0A0B4J1L6_MOUSE;CBPC2_MOUSE	1	0.165008	0.00437649	20.3748	20.1354	20.0801	20.1725	19.807	19.4945	19.5871	19.2982	19.1081
Q9JKY7	KOS / c	Q9JKY7	-0.110876	0.110876	0.214342	Cyp2d22	Cytochrome P450 CYP2D22	Q9JKY7_MOUSE	16	0.652872	0.00444167	21.0438	20.8907	21.2037	21.05	20.8124	21.0564	21.1381	21.0058	20.6329
Q505D7	KOS / c	Q505D7	-0.275833	0.275833	0.215053	Opa3	Optic atrophy 3 protein homolog	OPA3_MOUSE	2	0.199998	0.00452006	19.1761	19.1239	18.8132	19.0464	19.0179	18.9135	18.6624	18.5373	18.6664
P33267	KOS / c	P33267	-0.0425661	0.0425661	0.216615	Cyp2f2	Cytochrome P450 2F2	CP2F2_MOUSE	28	1.02375	0.00463783	22.5264	22.7044	21.1257	21.9806	21.9753	22.2067	22.4686	22.3616	21.6407
Q8BP48	KOS / c	Q8BP48	0.319026	0.319026	0.216615	Metap1	Methionine aminopeptidase 1	MAP11_MOUSE	4	0.334036	0.00470781	18.6888	18.13	18.3686	18.3922	18.454	18.2611	18.4403	18.5163	19.5482
Q923B6	KOS / c	Q923B6	-0.0706284	0.0706284	0.216615	Steap4	Metalloreductase STEAP4	STEA4_MOUSE	9	0.606334	0.00477585	19.0236	18.7752	18.8837	18.6238	18.8486	18.6129	18.4452	18.189	19.4091
P22599	KOS / c	P22599	0.470119	0.470119	0.216615	Serpina1b	Alpha-1-antitrypsin 1-2	A1AT2_MOUSE	6	0.954882	0.00485997	20.1302	19.4709	19.716	19.7372	20.0348	20.2652	20.5884	20.3647	19.9152
P10126	KOS / c	P10126	-0.0970886	0.0970886	0.216615	Eef1a1	Elongation factor 1-alpha 1	EF1A1_MOUSE	22	1.09485	0.00487352	26.7167	26.7513	26.4707	26.8075	26.5875	26.6294	26.8029	26.5913	26.324
P68372	KOS / c	P68372	-0.0103161	0.0103161	0.221656	Tubb4b	Tubulin beta-4B chain	TBB4B_MOUSE	23	0.967318	0.00505255	23.9007	23.7693	23.5274	24.1067	23.7344	23.8228	24.1065	23.7684	23.6824
P57780	KOS / c	P57780	-0.0103452	0.0103452	0.244933	Actn4	Alpha-actinin-4	ACTN4_MOUSE	52	0.930642	0.00565564	22.6485	22.0459	22.8276	22.431	22.5964	22.6286	22.1264	22.4589	22.6582
A6PWX9;F6V305;Q9CWU6	KOS / c	A6PWX9;F6V305;Q9CWU6	1.10649	1.10649	0.245239	Uqcc1	Ubiquinol-cytochrome-c reductase complex assembly factor 1;Ubiquinol-cytochrome-c reductase complex assembly factor 1 (Fragment);Ubiquinol-cytochrome-c reductase complex assembly factor 1	A6PWX9_MOUSE;F6V305_MOUSE;UQCC1_MOUSE	2	0.226808	0.00573531	17.996	18.5638	18.1	16.7457	18.4923	18.8586	18.7019	19.8946	19.0776
P34927	KOS / c	P34927	-0.0629155	0.0629155	0.258172	Asgr1	Asialoglycoprotein receptor 1	ASGR1_MOUSE	11	0.915546	0.00617214	21.3073	21.3403	21.3924	21.5614	21.4281	21.3521	21.3279	21.3612	21.2276
Q8VIJ6	KOS / c	Q8VIJ6	-0.00237966	0.00237966	0.258172	Sfpq	Splicing factor, proline- and glutamine-rich	SFPQ_MOUSE	17	0.616446	0.00622119	19.7426	19.7042	20.2671	20.8214	19.8278	20.1703	20.3516	20.7752	19.6182
P40142	KOS / c	P40142	0.0706986	0.0706986	0.258172	Tkt	Transketolase	TKT_MOUSE	24	0.869374	0.00627363	21.9521	22.2942	21.9961	22.0906	22.1752	22.1917	22.1709	22.1134	22.1479
Q920E5	KOS / c	Q920E5	0.0358097	0.0358097	0.258172	Fdps	Farnesyl pyrophosphate synthase	FPPS_MOUSE	18	1.1514	0.00636367	22.5152	22.9643	19.8983	22.2911	22.2207	22.5887	22.4253	22.6087	21.4025
P13516	KOS / c	P13516	0.25602	0.25602	0.258172	Scd1	Acyl-CoA desaturase 1	ACOD1_MOUSE	5	2.4086	0.00641991	21.1911	21.7349	17.7841	18.7213	21.1746	21.0949	21.3518	21.1964	16.2865
Q7TPV4	KOS / c	Q7TPV4	-0.153515	0.153515	0.260291	Mybbp1a	Myb-binding protein 1A	MBB1A_MOUSE	26	0.672148	0.00654967	19.5098	18.8151	18.9321	19.2063	18.9262	19.1919	19.0857	19.1604	18.4568
P58710	KOS / c	P58710	-0.00220454	0.00220454	0.267006	Gulo	L-gulonolactone oxidase	GGLO_MOUSE	20	0.75545	0.00683896	22.5584	22.6348	23.0619	22.9568	23.0314	22.8421	22.6002	22.6986	22.8708
P43024;Q9DCW5	KOS / c	P43024;Q9DCW5	0.318586	0.318586	0.267006	Cox6a1	Cytochrome c oxidase subunit 6A1, mitochondrial;Cytochrome c oxidase subunit 6A, mitochondrial	CX6A1_MOUSE;Q9DCW5_MOUSE	5	1.40471	0.0068767	20.3101	20.8985	21.2461	21.3293	20.9023	21.1348	21.7811	21.3898	21.2209
Q8BRK8	KOS / c	Q8BRK8	0.0505469	0.0505469	0.270308	Prkaa2	5'-AMP-activated protein kinase catalytic subunit alpha-2	AAPK2_MOUSE	6	0.556901	0.00708263	17.379	17.567	17.6814	17.7803	17.8881	17.6544	17.4744	17.8078	17.4183
Q9CZB0	KOS / c	Q9CZB0	0.0490282	0.0490282	0.270308	Sdhc	Succinate dehydrogenase cytochrome b560 subunit, mitochondrial	C560_MOUSE	5	0.418433	0.00712178	21.1501	21.3159	21.4253	21.4596	21.4413	21.2157	21.3051	21.4691	21.5067
Q9WU78	KOS / c	Q9WU78	0.116593	0.116593	0.270454	Pdcd6ip	Programmed cell death 6-interacting protein	PDC6I_MOUSE	23	0.900932	0.007269	19.7039	20.0977	19.878	19.9075	20.0174	20.1577	19.9699	20.1381	19.7871
Q8K1R3	KOS / c	Q8K1R3	0.517976	0.517976	0.270454	Pnpt1	Polyribonucleotide nucleotidyltransferase 1, mitochondrial	PNPT1_MOUSE	8	0.997693	0.00734867	18.1554	18.2172	19.3574	18.3038	18.5425	19.4762	19.2903	19.1738	18.9483
Q3TLS3	KOS / c	Q3TLS3	-0.356657	0.356657	0.270454	Gdpgp1	GDP-D-glucose phosphorylase 1	GDPP1_MOUSE	1	0.0916323	0.00736584	15.7112	15.6812	15.835	15.9463	15.485	15.3788	15.597	15.5202	15.1886
P46471	KOS / c	P46471	-0.02876	0.02876	0.272625	Psmc2	26S protease regulatory subunit 7	PRS7_MOUSE	15	0.60443	0.00750566	21.1683	21.1255	20.7089	20.7921	21.0524	21.0314	20.8877	20.9398	20.7358
Q9WV54	KOS / c	Q9WV54	-0.0719458	0.0719458	0.27584	Asah1	Acid ceramidase	ASAH1_MOUSE	11	0.411818	0.00767583	18.7456	18.9921	19.065	19.2783	18.8623	18.743	19.0072	18.9067	19.2359
Q9D2G2	KOS / c	Q9D2G2	-0.0982494	0.0982494	0.283635	Dlst	Dihydrolipoyllysine-residue succinyltransferase component of 2-oxoglutarate dehydrogenase complex, mitochondrial	ODO2_MOUSE	12	1.09947	0.00797671	22.0231	22.5817	22.4286	22.499	22.2247	22.2706	22.3053	22.5679	22.0882
Q3U816;Q9Z2G9	KOS / c	Q3U816;Q9Z2G9	0.295245	0.295245	0.290897	Htatip2	Oxidoreductase HTATIP2	Q3U816_MOUSE;HTAI2_MOUSE	4	0.492304	0.00826706	18.0715	18.1886	18.5921	18.4526	18.5449	18.7245	18.7374	18.6289	18.5326
P16015	KOS / c	P16015	0.302872	0.302872	0.291994	Ca3	Carbonic anhydrase 3	CAH3_MOUSE	16	0.932881	0.00838466	24.0521	24.3233	24.1969	24.0373	24.1848	24.03	24.3591	24.9728	24.5606
G5E829	KOS / c	G5E829	-0.342206	0.342206	0.293483	Atp2b1	Plasma membrane calcium-transporting ATPase 1	AT2B1_MOUSE	8	0.644846	0.00851431	17.7588	17.3255	17.4033	17.3554	17.2872	17.1099	17.1042	16.8864	17.2278
P97872	KOS / c	P97872	0.0346801	0.0346801	0.293737	Fmo5	Dimethylaniline monooxygenase [N-oxide-forming] 5	FMO5_MOUSE	25	0.950679	0.00865453	22.9425	23.3901	22.866	23.2532	23.2058	23.2975	22.9795	23.4011	22.8679
P27808	KOS / c	P27808	-0.508213	0.508213	0.293737	Mgat1	Alpha-1,3-mannosyl-glycoprotein 2-beta-N-acetylglucosaminyltransferase	MGAT1_MOUSE	2	0.423274	0.00869559	17.8226	17.9965	18.1951	17.9759	17.5281	17.5683	17.0872	17.5953	17.6331
P09103	KOS / c	P09103	0.0894111	0.0894111	0.298933	P4hb	Protein disulfide-isomerase	PDIA1_MOUSE	27	0.972253	0.00893791	25.105	25.2823	25.2267	25.0626	25.1726	25.2089	25.3913	25.2416	25.2824
A0A0N4SUN2;Q9JJL3	KOS / c	A0A0N4SUN2;Q9JJL3	-0.184999	0.184999	0.303164	Slco1b2	Solute carrier organic anion transporter family member;Solute carrier organic anion transporter family member 1B2	A0A0N4SUN2_MOUSE;SO1B2_MOUSE	11	0.652333	0.00924568	20.6903	20.9288	21.2169	21.0332	20.9292	20.9702	20.6319	20.4975	20.8868
E9PZ00;J3QPG5;K3W4L3;Q61207;Q8BFQ1	KOS / c	E9PZ00;J3QPG5;K3W4L3;Q61207;Q8BFQ1	-0.0152138	0.0152138	0.303164	Psap	Prosaposin	E9PZ00_MOUSE;J3QPG5_MOUSE;K3W4L3_MOUSE;SAP_MOUSE;Q8BFQ1_MOUSE	8	0.540995	0.00926505	22.1343	22.4574	22.9225	22.5276	22.3549	22.2922	22.1428	22.3406	23.2076
Q9QYF1;Q9R1R8	KOS / c	Q9QYF1;Q9R1R8	0.185966	0.185966	0.303164	Rdh11	Retinol dehydrogenase 11	RDH11_MOUSE;Q9R1R8_MOUSE	11	1.14303	0.0094851	19.523	19.9587	17.774	19.5208	19.3999	19.5964	19.8586	19.934	18.8476
P18760	KOS / c	P18760	-0.130285	0.130285	0.303164	Cfl1	Cofilin-1	COF1_MOUSE	12	0.624432	0.00950635	23.4367	23.3198	23.543	23.5048	23.3293	23.4814	23.2801	23.3585	23.1465
Q8K169	KOS / c	Q8K169	-0.013772	0.013772	0.303164	Ugt2b5	UDP-glucuronosyltransferase	Q8K169_MOUSE	12	0.656734	0.00951314	23.3257	23.0659	23.1183	22.9652	23.018	23.1476	23.1858	23.1218	23.0767
Q9D0F3	KOS / c	Q9D0F3	0.144912	0.144912	0.304134	Lman1	Protein ERGIC-53	LMAN1_MOUSE	14	0.766428	0.00963361	20.6732	20.6224	20.7138	20.5301	20.6258	20.8692	20.8871	20.7642	20.7452
Q6ZQI3	KOS / c	Q6ZQI3	-0.168547	0.168547	0.30817	Mlec	Malectin	MLEC_MOUSE	8	0.546086	0.00985267	19.7628	19.7141	20.0069	19.7412	19.6741	19.7118	19.3745	19.7672	19.6544
Q64737	KOS / c	Q64737	0.0837692	0.0837692	0.30941	Gart	Trifunctional purine biosynthetic protein adenosine-3	PUR2_MOUSE	17	0.907558	0.00998391	19.1372	19.0628	19.2235	19.5151	19.3564	19.4405	19.5097	19.266	19.0243
P13020	KOS / c	P13020	0.0578561	0.0578561	0.313858	Gsn	Gelsolin	GELS_MOUSE	10	0.478808	0.0102659	18.9992	19.0428	19.1879	19.0866	19.4859	19.2111	19.1239	19.1611	18.5628
A0A0G2JFZ4;E9Q7M2	KOS / c	A0A0G2JFZ4;E9Q7M2	-0.461798	0.461798	0.313858	Tsc22d2	MCG8104;TSC22 domain family, member 2	A0A0G2JFZ4_MOUSE;E9Q7M2_MOUSE	1	0.137874	0.0103513	14.4107	14.6736	14.4985	14.4098	14.0483	14.1576	14.0037	14.1921	13.7616
O88428	KOS / c	O88428	-0.00892367	0.00892367	0.313858	Papss2	Bifunctional 3'-phosphoadenosine 5'-phosphosulfate synthase 2	PAPS2_MOUSE	38	0.772933	0.0104062	21.8616	22.0226	21.9936	22.0775	22.1858	22.0901	22.0967	21.7057	21.7681
Q91W64	KOS / c	Q91W64	0.0707258	0.0707258	0.317338	Cyp2c70	Cytochrome P450 2C70	CP270_MOUSE	27	0.85297	0.0106155	22.4392	22.567	22.6879	22.5952	22.7877	22.7308	22.5065	22.6715	22.5097
A2AEK1;Q8BIQ5	KOS / c	A2AEK1;Q8BIQ5	-0.27031	0.27031	0.319241	Cstf2	AlphaCstF-64 variant 4;Cleavage stimulation factor subunit 2	A2AEK1_MOUSE;CSTF2_MOUSE	2	0.0206286	0.0107761	17.857		16.9151	17.5336	17.3616	17.7803		16.4045	16.9721
H3BJ51;Q64FW2	KOS / c	H3BJ51;Q64FW2	-0.309018	0.309018	0.319241	Retsat	All-trans-retinol 13,14-reductase;All-trans-retinol 13,14-reductase	H3BJ51_MOUSE;RETST_MOUSE	7	0.500546	0.0108682	18.4321	18.3842	18.4188	18.1723	18.0989	17.913	18.2054	17.9167	18.0768
A0A0G2JEG1;E9Q6E5;F6RDI8;Q3UIX4	KOS / c	A0A0G2JEG1;E9Q6E5;F6RDI8;Q3UIX4	-0.34606	0.34606	0.326268	Srsf11	Serine/arginine-rich-splicing factor 11 (Fragment);Serine/arginine-rich-splicing factor 11;Serine/arginine-rich-splicing factor 11 (Fragment);Putative uncharacterized protein	A0A0G2JEG1_MOUSE;E9Q6E5_MOUSE;F6RDI8_MOUSE;Q3UIX4_MOUSE	1	0.103737	0.0112726	19.2119	18.3326	18.4055	18.8483	18.8881	18.171	18.1387	18.4395	18.209
A0A0J9YUI8	KOS / c	A0A0J9YUI8	-0.130116	0.130116	0.326268	Gckr	Glucokinase regulatory protein	A0A0J9YUI8_MOUSE	23	0.534511	0.0113006	20.4966	20.8168	20.6378	20.9783	20.7696	20.4362	20.5089	20.4535	20.8488
O08553	KOS / c	O08553	-0.0729421	0.0729421	0.331126	Dpysl2	Dihydropyrimidinase-related protein 2	DPYL2_MOUSE	16	1.05217	0.0115669	19.7669	19.3847	19.7184	19.6956	19.5025	19.5576	19.8281	19.4669	19.4933
A0A140LHA2;Q9WVA3	KOS / c	A0A140LHA2;Q9WVA3	-0.110825	0.110825	0.33802	Bub3	Mitotic checkpoint protein BUB3	A0A140LHA2_MOUSE;BUB3_MOUSE	7	0.28524	0.0119077	18.3924	18.427	18.2449	18.3545	18.3109	18.1303	18.2657	18.0527	18.4363
E9PZ92;Q3TPX4	KOS / c	E9PZ92;Q3TPX4	-0.424891	0.424891	0.345457	Exoc5	Exocyst complex component 5	E9PZ92_MOUSE;EXOC5_MOUSE	2	0.272222	0.0123538	17.3888	17.1842	17.1829	17.6988	17.0408	16.9786	16.9702	17.1528	16.5661
Q9D2R0	KOS / c	Q9D2R0	0.321049	0.321049	0.345457	Aacs	Acetoacetyl-CoA synthetase	AACS_MOUSE	12	1.43192	0.0123743	20.1032	20.3568	17.5921	19.7166	19.6394	20.2046	20.7824	20.1831	18.9042
E9QPE7	KOS / c	E9QPE7	0.703247	0.703247	0.365711	Myh11	Myosin-11	E9QPE7_MOUSE	9	1.04534	0.0132403	15.7009	16.0192	15.9718	16.0896	17.0583	16.3184	16.4769	16.6143	16.7015
P53798	KOS / c	P53798	0.283293	0.283293	0.365711	Fdft1	Squalene synthase	FDFT_MOUSE	12	0.900536	0.0133163	18.1427	17.9442	16.8794	18.4719	18.204	18.702	18.0654	18.2831	17.8648
Q9R112	KOS / c	Q9R112	0.124882	0.124882	0.371974	Sqor	Sulfide:quinone oxidoreductase, mitochondrial	SQOR_MOUSE	22	0.753449	0.0136545	21.3957	21.5016	21.1764	21.1294	21.5936	21.3471	21.4903	21.3836	21.3378
A0A1W2P6F6;A0A1W2P7Q9;Q60605	KOS / c	A0A1W2P6F6;A0A1W2P7Q9;Q60605	0.106876	0.106876	0.373304	Myl6	Myosin light polypeptide 6	A0A1W2P6F6_MOUSE;A0A1W2P7Q9_MOUSE;MYL6_MOUSE	7	0.43238	0.0138964	21.7576	21.2909	21.7147	21.5922	21.831	21.6557	21.6314	21.6944	21.7135
Q8K0L9	KOS / c	Q8K0L9	0.259677	0.259677	0.373304	Zbtb20	Zinc finger and BTB domain-containing protein 20	ZBT20_MOUSE	2	0.394135	0.0140031	16.5307	15.8163	16.3172	16.6139	16.4354	16.8042	16.662	17.0588	15.7992
Q91ZE0	KOS / c	Q91ZE0	-0.368512	0.368512	0.373304	Tmlhe	Trimethyllysine dioxygenase, mitochondrial	TMLH_MOUSE	4	0.615248	0.0140348	17.8551	18.2904	17.3852	18.254	18.066	17.7409	16.8367	16.9157	18.0651
B2RT14	KOS / c	B2RT14	-0.631035	0.631035	0.375009	Ugt1a5	UDP-glucuronosyltransferase	B2RT14_MOUSE	4	0.720715	0.0142099	18.548	19.4022		18.264	17.5318	17.9901	18.8891	18.2259	17.9601
A0A0G2JG60;Q6P9Z1	KOS / c	A0A0G2JG60;Q6P9Z1	0.420956	0.420956	0.380655	Smarcd3	SWI/SNF related, matrix associated, actin dependent regulator of chromatin, subfamily d, member 3, isoform CRA_a;SWI/SNF-related matrix-associated actin-dependent regulator of chromatin subfamily D member 3	A0A0G2JG60_MOUSE;SMRD3_MOUSE	1	0.131164	0.0145365	17.8595	17.8482	18.005	18.0311	18.0111	18.2423	18.3432	18.4865	18.6357
Q8CAS9	KOS / c	Q8CAS9	-0.443203	0.443203	0.38533	Parp9	Poly [ADP-ribose] polymerase 9	PARP9_MOUSE	11	1.31804	0.0148291	18.3177	17.5492	18.7375	17.5844	17.6828	17.8556	17.6398	17.6218	17.6503
Q8K023	KOS / c	Q8K023	-0.695476	0.695476	0.403024	Akr1c18	Aldo-keto reductase family 1 member C18	AKC1H_MOUSE	2	0.341392	0.0156294	17.6514	18.0604	16.2133	17.3648	17.0643	16.843	15.6524	16.2445	17.4177
G3X8T2;H3BIW0;Q0P678	KOS / c	G3X8T2;H3BIW0;Q0P678	-0.530395	0.530395	0.406936	Zc3h18	RIKEN cDNA 5830416A07, isoform CRA_c;Zinc finger CCCH domain-containing protein 18;Zinc finger CCCH domain-containing protein 18	G3X8T2_MOUSE;H3BIW0_MOUSE;ZCH18_MOUSE	3	0.235834	0.0159113	17.1401	17.1454	16.4676	16.7376	16.8611	15.8953	16.3789	16.5239	15.9667
Q8K2C7	KOS / c	Q8K2C7	-0.0968223	0.0968223	0.406936	Os9	Protein OS-9	OS9_MOUSE	3	0.428	0.0163479	18.057	18.4499	17.1229	17.0003	17.3637	17.8953	17.6277	17.6622	17.8423
Q3U2G2	KOS / c	Q3U2G2	0.0313716	0.0313716	0.406936	Hspa4	Heat shock 70 kDa protein 4	Q3U2G2_MOUSE	38	0.838434	0.0163837	20.559	20.597	20.588	20.431	20.6201	20.686	20.5129	20.5884	20.4653
E9Q0U7;Q61699	KOS / c	E9Q0U7;Q61699	0.244914	0.244914	0.406936	Hsph1	Heat shock protein 105 kDa	E9Q0U7_MOUSE;HS105_MOUSE	19	0.752661	0.01681	19.067	19.036	19.0534	18.8478	19.1971	19.3375	19.3925	19.1883	19.1089
P35293	KOS / c	P35293	0.070314	0.070314	0.406936	Rab18	Ras-related protein Rab-18	RAB18_MOUSE	9	0.779664	0.0168106	20.3491	20.3738	20.3417	20.2464	20.41	20.4782	20.5857	20.3957	20.0762
F8VPM7;Q99MI1;V9GXP8	KOS / c	F8VPM7;Q99MI1;V9GXP8	-0.335876	0.335876	0.406936	Erc1	ELKS/Rab6-interacting/CAST family member 1	F8VPM7_MOUSE;RB6I2_MOUSE;V9GXP8_MOUSE	7	0.685423	0.0168625	16.1025	15.9397	15.5608	16.4101	16.1214	15.4807	15.6387	15.5296	15.6303
A0A087WQ94;A0A087WQM0;A0A087WQS0;A0A087WRU0;A0A1D5RM59;E9Q0S6	KOS / c	A0A087WQ94;A0A087WQM0;A0A087WQS0;A0A087WRU0;A0A1D5RM59;E9Q0S6	-0.520643	0.520643	0.406936	Tns1	Tensin 1 (Fragment);Tensin 1;Tensin 1;Tensin 1 (Fragment);Tensin 1;Tensin 1	A0A087WQ94_MOUSE;A0A087WQM0_MOUSE;A0A087WQS0_MOUSE;A0A087WRU0_MOUSE;A0A1D5RM59_MOUSE;E9Q0S6_MOUSE	9	0.843149	0.0168838	17.7625	19.1552	18.4062	18.189	18.1751	18.1988	17.4366	17.8535	17.957
Q9R0H0	KOS / c	Q9R0H0	0.0242801	0.0242801	0.406936	Acox1	Peroxisomal acyl-coenzyme A oxidase 1	ACOX1_MOUSE	38	1.03557	0.0170641	23.9205	24.1287	23.9568	24.0466	23.933	23.8519	24.3016	24.1326	23.9318
P30416	KOS / c	P30416	0.055238	0.055238	0.406936	Fkbp4	Peptidyl-prolyl cis-trans isomerase FKBP4	FKBP4_MOUSE	23	0.546325	0.0170888	20.4838	20.4703	20.4163	20.5332	20.4516	20.5708	20.6715	20.5257	20.4255
P50247	KOS / c	P50247	0.107932	0.107932	0.406936	Ahcy	Adenosylhomocysteinase	SAHH_MOUSE	29	1.07486	0.0171594	25.3918	26.1942	25.5236	25.7653	25.9212	25.8218	25.9555	25.8079	25.7865
P31725	KOS / c	P31725	0.660452	0.660452	0.406936	S100a9	Protein S100-A9	S10A9_MOUSE	3	0.777609	0.0173297	17.4098	18.0436	18.4897	17.9288	18.8671	19.3919	18.7446	17.3932	18.2906
Q9CR98	KOS / c	Q9CR98	-0.198435	0.198435	0.406936	Fam136a	Protein FAM136A	F136A_MOUSE	5	0.545977	0.0173675	18.5559	18.9848	19.1313	19.207	18.5669	18.7156	18.8884	18.7817	18.9743
P62806	KOS / c	P62806	-0.0729481	0.0729481	0.406936	Hist1h4a	Histone H4	H4_MOUSE	10	1.23589	0.0175403	25.6674	24.6754	25.4868	24.8015	24.9388	25.5313	25.3121	24.8948	24.9447
B9EHN5;Q3T9X0	KOS / c	B9EHN5;Q3T9X0	-0.590443	0.590443	0.406936	Slc2a9	Slc2a9 protein;Putative uncharacterized protein	B9EHN5_MOUSE;Q3T9X0_MOUSE	3	0.661739	0.017774	18.5864	18.3355	17.8633	17.8225	17.5774	17.336	17.5746	17.5482	17.8958
F7D5L2;Q99J09	KOS / c	F7D5L2;Q99J09	0.378657	0.378657	0.406936	Wdr77	Methylosome protein 50 (Fragment);Methylosome protein 50	F7D5L2_MOUSE;MEP50_MOUSE	1	0.158513	0.0178596	16.2164	16.5244	16.6914	16.7864	16.5715	16.7186	17.272	17.1576	16.9074
E9PWH6;Q8BQM4	KOS / c	E9PWH6;Q8BQM4	0.60044	0.60044	0.406936	Heatr3	HEAT repeat-containing protein 3	E9PWH6_MOUSE;HEAT3_MOUSE	2	0.1672	0.0178987	16.4259	16.6815	16.2677	16.2133	17.5419	17.0365	16.8086	16.7803	16.7072
P28665	KOS / c	P28665	-0.270946	0.270946	0.406936	Mug1	Murinoglobulin-1	MUG1_MOUSE	52	0.834052	0.0179391	22.3628	21.8913	21.724	21.7394	21.5154	21.8437	21.4284	22.0177	21.5183
P54869	KOS / c	P54869	-0.323722	0.323722	0.406936	Hmgcs2	Hydroxymethylglutaryl-CoA synthase, mitochondrial	HMCS2_MOUSE	31	0.981762	0.0179495	27.0663	26.9844	27.6888	27.4022	27.156	27.1444	26.9412	26.6176	27.0242
Q8VCW8	KOS / c	Q8VCW8	-0.320462	0.320462	0.414636	Acsf2	Acyl-CoA synthetase family member 2, mitochondrial	ACSF2_MOUSE	20	0.709062	0.018526	22.3261	22.176	22.1896	22.8672	22.0343	22.2948	22.3104	21.9445	21.8487
D3YWK1;Q80W47	KOS / c	D3YWK1;Q80W47	-0.617099	0.617099	0.414636	Wipi2	WD repeat domain phosphoinositide-interacting protein 2	D3YWK1_MOUSE;WIPI2_MOUSE	1	0.323221	0.0186175	18.2078	17.5397	17.3791	18.4658	17.7444	17.0364	16.4567	17.3406	17.7864
Q62261	KOS / c	Q62261	-0.0338798	0.0338798	0.414636	Sptbn1	Spectrin beta chain, non-erythrocytic 1	SPTB2_MOUSE	75	0.792415	0.0187211	20.0767	19.6794	20.2207	20.0982	20.036	20.0886	19.8917	19.9898	19.9797
Q80ZS3	KOS / c	Q80ZS3	-0.113864	0.113864	0.414636	Mrps26	28S ribosomal protein S26, mitochondrial	RT26_MOUSE	3	0.383391	0.0187801	18.4004	18.4184	18.1388	17.5385	18.4231	18.046	17.7766	17.8357	18.0799
E9PXC3	KOS / c	E9PXC3	0.593374	0.593374	0.420232	Cyp2c69	Cytochrome P450, family 2, subfamily c, polypeptide 69	E9PXC3_MOUSE	4	1.41772	0.019158	20.6092	20.1508	18.598	19.4704	19.3268	20.5187	20.9038	21.3258	19.1464
P97384	KOS / c	P97384	0.144907	0.144907	0.421438	Anxa11	Annexin A11	ANX11_MOUSE	9	0.59408	0.019371	18.9749	18.8427	19.0981	18.5383	19.0287	19.0975	18.9502	19.3324	18.6141
Q9D8N2	KOS / c	Q9D8N2	0.312727	0.312727	0.421438	Fam45a	Protein FAM45A	FA45A_MOUSE	3	0.309228	0.0195808	17.4207	17.5404	17.7238	17.7663	17.7869	17.7956	17.9664	17.7606	18.2819
P61965	KOS / c	P61965	1.08644	1.08644	0.421438	Wdr5	WD repeat-containing protein 5	WDR5_MOUSE	1	0.569819	0.0197258	13.7027	14.1146	15.3212	15.0871	15.3746	16.0068	16.0356	16.01	15.3595
O88746;Q3UDC3	KOS / c	O88746;Q3UDC3	0.326183	0.326183	0.421438	Tom1	Target of Myb protein 1;Putative uncharacterized protein	TOM1_MOUSE;Q3UDC3_MOUSE	4	0.601957	0.0197851	18.0778	18.4642	18.1656	18.5138	18.5927	18.6906	18.9455	18.7108	18.1717
Q8R5L1	KOS / c	Q8R5L1	-0.326522	0.326522	0.421438	C1qbp	Complement component 1 Q subcomponent-binding protein, mitochondrial	Q8R5L1_MOUSE	6	1.38926	0.0198368	21.305	21.3434	20.7413	20.873	21.085	20.8682	20.4606	20.5965	20.7219
Q6QD59	KOS / c	Q6QD59	-0.368121	0.368121	0.422781	Bnip1	Vesicle transport protein SEC20	SEC20_MOUSE	3	0.464214	0.0200252	19.7378	19.4864	19.6206	18.9649	19.082	19.1336	19.2264	19.2192	18.8743
Q9DD20	KOS / c	Q9DD20	0.182567	0.182567	0.42977	Mettl7b	Methyltransferase-like protein 7B	MET7B_MOUSE	8	0.897353	0.0204834	21.8743	21.4493	21.8517	21.852	21.3177	21.9299	22.231	22.2649	21.8127
E9Q1G8;E9Q9F5;O55131	KOS / c	E9Q1G8;E9Q9F5;O55131	-0.215226	0.215226	0.439392	7-Sep	Septin-7	E9Q1G8_MOUSE;E9Q9F5_MOUSE;SEPT7_MOUSE	8	0.605099	0.0210721	18.97	18.5751	19.1197	18.9223	18.6808	18.8822	18.7678	18.6245	18.4888
Q8VCH6	KOS / c	Q8VCH6	0.384207	0.384207	0.44115	Dhcr24	Delta(24)-sterol reductase	DHC24_MOUSE	8	0.704437	0.0214629	19.2575	19.1508	18.8602	19.3144	19.3575	19.5345	19.5867	19.5493	19.6564
Q11136	KOS / c	Q11136	-0.351402	0.351402	0.44115	Pepd	Xaa-Pro dipeptidase	PEPD_MOUSE	7	0.642657	0.0214938	18.2166	18.2793	17.9392	18.3239	18.0199	17.908	18.065	17.4076	17.7346
Q9Z2I8	KOS / c	Q9Z2I8	-0.0222386	0.0222386	0.44115	Suclg2	Succinate--CoA ligase [GDP-forming] subunit beta, mitochondrial	SUCB2_MOUSE	19	0.824946	0.0215482	23.0845	23.229	23.3481	23.1862	23.1954	23.3436	23.1325	23.09	23.1895
Q9CQL5	KOS / c	Q9CQL5	-0.234883	0.234883	0.44498	Mrpl18	39S ribosomal protein L18, mitochondrial	RM18_MOUSE	2	0.183032	0.021867	19.3156	19.5015	19.2114	19.2619	19.2522	19.185	19.1926	18.9609	18.8242
Q99KP6	KOS / c	Q99KP6	-0.163003	0.163003	0.445313	Prpf19	Pre-mRNA-processing factor 19	PRP19_MOUSE	10	0.756878	0.0220152	19.5681	19.849	19.5146	19.6006	19.6086	19.45	19.128	19.3299	19.7769
P28654	KOS / c	P28654	0.569167	0.569167	0.447431	Dcn	Decorin	PGS2_MOUSE	1	0.376003	0.0223739	16.6081	16.5251	16.6779	15.3154	17.4988	17.059	17.206	16.6375	15.7561
P50172;Q3TJI8	KOS / c	P50172;Q3TJI8	-0.142627	0.142627	0.447431	Hsd11b1	Corticosteroid 11-beta-dehydrogenase isozyme 1	DHI1_MOUSE;Q3TJI8_MOUSE	16	0.686546	0.0226263	23.7774	24.2019	24.2577	24.4646	24.162	24.0789	24.2017	23.8247	23.9688
A3KFU5;A3KFU8;D3Z5M2;Q6PHQ9;Q91YZ8	KOS / c	A3KFU5;A3KFU8;D3Z5M2;Q6PHQ9;Q91YZ8	0.229598	0.229598	0.447431	Pabpc4;Pabpc4;Gm10110;Pabpc4;Pabpc4	Polyadenylate-binding protein	A3KFU5_MOUSE;A3KFU8_MOUSE;D3Z5M2_MOUSE;Q6PHQ9_MOUSE;Q91YZ8_MOUSE	12	0.596139	0.0227277	20.2041	20.0578	19.9873	20.3783	19.9888	20.3438	20.7742	20.6122	20.0998
P24369	KOS / c	P24369	-0.149169	0.149169	0.447431	Ppib	Peptidyl-prolyl cis-trans isomerase B	PPIB_MOUSE	10	0.965128	0.0227731	23.7077	23.7579	23.8628	23.8045	23.7283	23.7412	23.6582	23.7036	23.2996
Q8R0F6	KOS / c	Q8R0F6	0.377391	0.377391	0.447431	Ilkap	Integrin-linked kinase-associated serine/threonine phosphatase 2C	ILKAP_MOUSE	3	0.559077	0.0227822	16.7443	16.4204	16.8313	16.6823	17.0042	16.7128	17.1399	16.931	17.3966
D3Z6G3;Q6PER3	KOS / c	D3Z6G3;Q6PER3	-0.233128	0.233128	0.453291	Mapre3	Microtubule-associated protein RP/EB family member 3	D3Z6G3_MOUSE;MARE3_MOUSE	3	0.212494	0.0232147	18.6484	18.466	18.9281	19.5234	18.1199	19.0222	19.0697	18.8614	18.2424
D3YXL8;D3YZN2;D3Z585;Q8VDV3	KOS / c	D3YXL8;D3YZN2;D3Z585;Q8VDV3	-0.588493	0.588493	0.463693	Rab3il1	Guanine nucleotide exchange factor for Rab-3A (Fragment);Guanine nucleotide exchange factor for Rab-3A (Fragment);Guanine nucleotide exchange factor for Rab-3A;Guanine nucleotide exchange factor for Rab-3A	D3YXL8_MOUSE;D3YZN2_MOUSE;D3Z585_MOUSE;R3GEF_MOUSE	1	0.351937	0.0238847	15.6469	15.7248	15.3254	16.1403	14.868	14.8138	15.0781	15.0867	15.7142
P24270	KOS / c	P24270	0.00714378	0.00714378	0.466834	Cat	Catalase	CATA_MOUSE	32	0.90862	0.0241847	25.2791	25.5095	25.3606	25.4403	25.2936	25.3899	25.5848	25.5478	25.1791
Q8R123	KOS / c	Q8R123	-0.401401	0.401401	0.468182	Flad1	FAD synthase	FAD1_MOUSE	12	1.04622	0.0244575	18.4366	17.9968	18.5159	18.7343	18.2649	18.158	18.2042	18.0642	17.3519
O35465	KOS / c	O35465	0.157225	0.157225	0.468182	Fkbp8	Peptidyl-prolyl cis-trans isomerase FKBP8	FKBP8_MOUSE	7	0.743249	0.0245317	18.7434	18.769	18.6644	18.2346	18.8414	18.751	18.9756	18.7091	18.5677
Q64435	KOS / c	Q64435	-0.198432	0.198432	0.469619	Ugt1a6	UDP-glucuronosyltransferase 1-6	UD16_MOUSE	17	1.06898	0.024883	23.8941	23.8343	23.8212	24.3901	23.8903	23.9741	23.9643	23.7357	23.3926
K7N6C2	KOS / c	K7N6C2	0.211161	0.211161	0.469619	Cyp2c68	Cytochrome P450, family 2, subfamily c, polypeptide 68	K7N6C2_MOUSE	3	0.516437	0.0248851	20.4244	20.4539	20.5309	20.4985	20.4203	20.4888	20.8969	20.6089	20.9488
Q8VCR4;Q9DCG9	KOS / c	Q8VCR4;Q9DCG9	0.137819	0.137819	0.470395	Trmt112	0610038D11Rik protein;Multifunctional methyltransferase subunit TRM112-like protein	Q8VCR4_MOUSE;TR112_MOUSE	3	0.385622	0.0250655	18.4972	18.842	18.532	18.6448	18.7145	18.7145	18.8517	18.8104	18.7699
H3BKH6;Q9R0P3	KOS / c	H3BKH6;Q9R0P3	0.0118585	0.0118585	0.471626	Esd	S-formylglutathione hydrolase	H3BKH6_MOUSE;ESTD_MOUSE	11	1.05004	0.0254732	22.393	23.0206	22.9672	22.7705	22.9811	22.5682	22.3149	22.9946	23.0926
Q9EPL8	KOS / c	Q9EPL8	0.0992957	0.0992957	0.471626	Ipo7	Importin-7	IPO7_MOUSE	12	0.674445	0.0255318	19.1549	18.8568	18.5857	19.2379	19.2175	18.9916	19.4539	18.8944	18.7334
P12382	KOS / c	P12382	0.141869	0.141869	0.471626	Pfkl	ATP-dependent 6-phosphofructokinase, liver type	PFKAL_MOUSE	19	0.746286	0.0255499	19.1939	19.043	19.2293	19.1501	19.1582	19.2268	19.4194	19.3281	19.3412
Q9R092	KOS / c	Q9R092	0.146324	0.146324	0.473765	Hsd17b6	17-beta-hydroxysteroid dehydrogenase type 6	H17B6_MOUSE	7	0.449431	0.0258354	20.3536	20.4014	20.4034	20.5462	20.4829	20.5555	20.6683	20.6972	20.4509
P35505	KOS / c	P35505	-0.123026	0.123026	0.473765	Fah	Fumarylacetoacetase	FAAA_MOUSE	18	0.813603	0.0260499	24.4203	25.1942	24.9374	25.1859	24.9348	24.589	24.8888	24.7822	24.989
Q9DCS9	KOS / c	Q9DCS9	-0.141297	0.141297	0.473765	Ndufb10	NADH dehydrogenase [ubiquinone] 1 beta subcomplex subunit 10	NDUBA_MOUSE	6	0.465529	0.0261678	21.413	21.4978	21.2269	21.2331	21.4036	21.2541	21.093	21.1031	21.1531
F6VW30;F6YY69;P68254	KOS / c	F6VW30;F6YY69;P68254	-0.0233007	0.0233007	0.473765	Ywhaq	14-3-3 protein theta (Fragment);14-3-3 protein theta (Fragment);14-3-3 protein theta	F6VW30_MOUSE;F6YY69_MOUSE;1433T_MOUSE	8	0.502476	0.0262268	20.6224	20.5681	20.713	20.4246	20.6394	20.6172	20.3693	20.5899	20.5807
Q9JJ28	KOS / c	Q9JJ28	-0.399384	0.399384	0.474055	Flii	Protein flightless-1 homolog	FLII_MOUSE	10	0.760612	0.0263832	18.1248	17.404	17.1802	17.1402	17.6144	16.8495	17.2989	16.5808	17.0414
Q9DCA5	KOS / c	Q9DCA5	0.571312	0.571312	0.477543	Brix1	Ribosome biogenesis protein BRX1 homolog	BRX1_MOUSE	2	0.895622	0.0267186	16.2765	15.7088	17.3061	18.1129	16.5801	18.2376	17.7588	18.4134	16.5573
A0A0R4J0I9;Q91ZX7	KOS / c	A0A0R4J0I9;Q91ZX7	-0.0459642	0.0459642	0.482095	Lrp1	Low density lipoprotein receptor-related protein 1;Prolow-density lipoprotein receptor-related protein 1	A0A0R4J0I9_MOUSE;LRP1_MOUSE	57	0.730191	0.027116	20.2268	20.0449	20.1365	20.0753	19.9917	20.2302	19.9892	20.1586	19.9951
P11438	KOS / c	P11438	-0.285539	0.285539	0.484569	Lamp1	Lysosome-associated membrane glycoprotein 1	LAMP1_MOUSE	3	0.596204	0.0273987	16.6765	16.8509	16.793	17.3759	16.6624	16.7526	16.417	16.5527	16.8936
Q9EQ20	KOS / c	Q9EQ20	-0.151497	0.151497	0.494162	Aldh6a1	Methylmalonate-semialdehyde dehydrogenase [acylating], mitochondrial	MMSA_MOUSE	30	0.842915	0.0282053	24.3323	24.8225	24.8196	24.7206	24.7543	24.4789	24.4549	24.5547	24.409
A0A1B0GX25;Q9Z2V5	KOS / c	A0A1B0GX25;Q9Z2V5	-0.255052	0.255052	0.494162	Hdac6	Histone deacetylase 6 (Fragment);Histone deacetylase 6	A0A1B0GX25_MOUSE;HDAC6_MOUSE	2	0.261905	0.0283864	16.9896	16.4627	16.4248	16.4362	16.9137	16.1834	16.2412	15.88	16.2927
E0CXW2;E9PUK2;Q80V03	KOS / c	E0CXW2;E9PUK2;Q80V03	-0.504925	0.504925	0.494162	Adck5	Uncharacterized aarF domain-containing protein kinase 5	E0CXW2_MOUSE;E9PUK2_MOUSE;ADCK5_MOUSE	2	0.453074	0.0284929	16.534	16.522	16.643	17.0222	16.3709	16.1405	15.7338	16.4207	16.1883
Q8R059	KOS / c	Q8R059	-0.416416	0.416416	0.494162	Gale	UDP-glucose 4-epimerase	GALE_MOUSE	10	1.17739	0.0286354	19.9373	19.8131	18.6876	19.1148	19.2744	18.9781	19.1346	18.9168	18.958
Q8CIE6	KOS / c	Q8CIE6	-0.181599	0.181599	0.494162	Copa	Coatomer subunit alpha	COPA_MOUSE	47	0.948997	0.028693	21.8921	21.4195	21.284	21.1698	21.812	21.3112	21.2556	20.9246	20.9441
Q8VCT4	KOS / c	Q8VCT4	0.0794877	0.0794877	0.494162	Ces1d	Carboxylesterase 1D	CES1D_MOUSE	24	0.862216	0.0289612	23.5816	23.8856	23.9363	24.2246	23.9528	23.808	24.2677	24.0712	23.8762
P70699	KOS / c	P70699	-0.17159	0.17159	0.494162	Gaa	Lysosomal alpha-glucosidase	LYAG_MOUSE	12	0.548193	0.0291028	17.8361	17.98	18.2211	18.5503	17.7009	18.0066	17.9302	18.1067	18.2106
F8WHG5;Q60823	KOS / c	F8WHG5;Q60823	0.0324648	0.0324648	0.494162	Akt2	RAC-beta serine/threonine-protein kinase	F8WHG5_MOUSE;AKT2_MOUSE	5	0.530839	0.0291114	16.8968	16.9451	16.0991	16.8118	16.6106	16.557	17.5823	16.4133	16.1778
Q91VA6	KOS / c	Q91VA6	-0.111689	0.111689	0.497181	Poldip2	Polymerase delta-interacting protein 2	PDIP2_MOUSE	14	0.81895	0.0294364	19.459	19.4114	19.2981	19.3311	19.1477	19.2909	19.6052	19.1427	19.0707
Q8CI94	KOS / c	Q8CI94	-0.179075	0.179075	0.498206	Pygb	Glycogen phosphorylase, brain form	PYGB_MOUSE	20	0.641078	0.0296446	19.8866	19.8005	20.2023	19.7167	19.9203	19.9142	19.442	19.7153	19.6246
G3X8T3;P16675	KOS / c	G3X8T3;P16675	0.173364	0.173364	0.49863	Ctsa	Carboxypeptidase;Lysosomal protective protein	G3X8T3_MOUSE;PPGB_MOUSE	9	0.672309	0.0298174	18.4278	18.9269	19.3373	19.4331	18.6571	19.287	19.4222	19.1843	19.5727
O88569	KOS / c	O88569	0.0177777	0.0177777	0.500105	Hnrnpa2b1	Heterogeneous nuclear ribonucleoproteins A2/B1	ROA2_MOUSE	22	0.813753	0.0300537	23.5842	23.3497	23.8187	23.9374	23.5551	23.5697	23.8992	23.7943	23.6896
D3YZJ1;Q64337	KOS / c	D3YZJ1;Q64337	0.0333238	0.0333238	0.50569	Sqstm1	Sequestosome-1	D3YZJ1_MOUSE;SQSTM_MOUSE	4	0.596981	0.0306185	17.2303	17.9332	17.9695	18.8066	17.9748	18.2587	18.3951	18.3073	17.5461
Q9QXD6	KOS / c	Q9QXD6	0.0257089	0.0257089	0.50569	Fbp1	Fructose-1,6-bisphosphatase 1	F16P1_MOUSE	21	0.881876	0.0306887	24.9487	25.2688	25.0536	24.8043	25.1783	25.0748	24.9998	25.0388	24.972
Q91ZJ5	KOS / c	Q91ZJ5	-0.115048	0.115048	0.508636	Ugp2	UTP--glucose-1-phosphate uridylyltransferase	UGPA_MOUSE	19	0.850841	0.031018	23.3262	23.2017	23.3432	23.3627	23.2948	23.3737	23.2948	22.7992	23.1422
B7ZBU7;O70174	KOS / c	B7ZBU7;O70174	-0.656842	0.656842	0.509119	Chrna4	Neuronal acetylcholine receptor subunit alpha-4	B7ZBU7_MOUSE;ACHA4_MOUSE	1	0.274242	0.0313001	20.9849	20.6055	19.574	20.7096	20.5948	20.3836	18.9255	19.8679	18.8797
P62264	KOS / c	P62264	-0.189103	0.189103	0.509119	Rps14	40S ribosomal protein S14	RS14_MOUSE	7	0.802752	0.031349	22.6664	22.8444	22.6065	22.7693	22.6402	22.8656	22.5548	22.4611	22.0299
Q91X34	KOS / c	Q91X34	0.201768	0.201768	0.511309	Baat	Bile acid-CoA:amino acid N-acyltransferase	BAAT_MOUSE	12	0.866517	0.0316352	20.8482	21.0993	21.051	21.3933	21.1254	21.1788	21.4369	21.4237	21.3716
Q8BSE0	KOS / c	Q8BSE0	-0.23178	0.23178	0.520323	Rmdn2	Regulator of microtubule dynamics protein 2	RMD2_MOUSE	11	0.603735	0.0324143	19.0212	18.7101	18.9	18.7665	18.5452	18.855	18.574	18.4485	18.658
Q91VM5	KOS / c	Q91VM5	0.112405	0.112405	0.520323	Rbmxl1	RNA binding motif protein, X-linked-like-1	RMXL1_MOUSE	3	0.503857	0.0325207	18.7356	18.6422	19.1199	18.7574	18.7685	18.9771	18.8841	19.0449	18.9993
Q922H4	KOS / c	Q922H4	-0.383103	0.383103	0.520323	Gmppa	Mannose-1-phosphate guanyltransferase alpha	GMPPA_MOUSE	7	0.629825	0.032655	17.9162	17.9188	17.6388	18.7914	17.6877	17.8541	17.928	17.8005	17.4525
A0A0R4J0N7;O88962	KOS / c	A0A0R4J0N7;O88962	0.0063158	0.0063158	0.526682	Cyp8b1	7-alpha-hydroxycholest-4-en-3-one 12-alpha-hydroxylase	A0A0R4J0N7_MOUSE;CP8B1_MOUSE	18	0.924505	0.03321	19.2392	19.2291	19.096	20.285	18.9619	19.6115	19.8261	19.5859	19.6591
Q9CRB3	KOS / c	Q9CRB3	0.210434	0.210434	0.53564	Urah	5-hydroxyisourate hydrolase	HIUH_MOUSE	6	0.459522	0.0342132	22.3103	22.1759	22.2625	22.3768	22.1452	22.3972	22.7397	22.7244	22.3729
P58252	KOS / c	P58252	-0.196815	0.196815	0.53564	Eef2	Elongation factor 2	EF2_MOUSE	49	0.814116	0.0342161	24.6517	24.478	24.2271	24.3058	24.3918	24.4006	24.2886	24.1609	23.8244
Q3UUI3	KOS / c	Q3UUI3	-0.20346	0.20346	0.53564	Them4	Acyl-coenzyme A thioesterase THEM4	THEM4_MOUSE	4	0.536547	0.0342505	18.8914	18.8817	18.3846	18.4302	18.6024	18.2629	18.2523	18.1122	18.9288
A6H611	KOS / c	A6H611	0.382355	0.382355	0.536663	Mipep	Mitochondrial intermediate peptidase	MIPEP_MOUSE	6	0.738753	0.0344748	17.3593	17.5547	17.925	16.8971	17.3939	17.997	18.3096	17.9706	17.4288
F8WHQ0;Q8K199	KOS / c	F8WHQ0;Q8K199	-0.302584	0.302584	0.537206	Cmc2	COX assembly mitochondrial protein 2 homolog	F8WHQ0_MOUSE;COXM2_MOUSE	2	0.48462	0.0346687	18.353	17.7437	17.5505	17.7052	18.0504	16.5758	17.1754	17.2395	18.1994
P47962	KOS / c	P47962	0.0253933	0.0253933	0.538617	Rpl5	60S ribosomal protein L5	RL5_MOUSE	14	0.666388	0.0349192	21.8544	21.6378	21.8115	21.7286	21.6393	21.8262	21.8368	21.8489	21.7677
Q8K3M1	KOS / c	Q8K3M1	0.140172	0.140172	0.539843	Rdh16f2	Cis-retinol/3alpha hydroxysterol short-chain dehydrogenase-like protein	Q8K3M1_MOUSE	8	1.12143	0.0352537	19.8246	19.8746	19.4203	20.5343	19.8299	20.1206	20.3516	19.9987	20.1997
Q64514	KOS / c	Q64514	-0.124908	0.124908	0.539843	Tpp2	Tripeptidyl-peptidase 2	TPP2_MOUSE	22	0.778565	0.0353183	19.7748	19.9329	19.9697	19.5731	19.6959	19.9006	19.7418	19.6023	19.5091
Q9CYS6	KOS / c	Q9CYS6	0.0175885	0.0175885	0.549196		Uncharacterized protein C2orf72 homolog	CB072_MOUSE	3	0.6285	0.0363383	18.4697	17.9462	17.5068	17.3113	18.1659	17.9713	17.5703	17.7945	17.9161
P80314	KOS / c	P80314	-0.109778	0.109778	0.549196	Cct2	T-complex protein 1 subunit beta	TCPB_MOUSE	26	0.700092	0.036345	21.0533	20.9624	20.5831	20.897	20.9805	20.808	20.6887	20.7751	20.5915
E9PUD2	KOS / c	E9PUD2	-0.161277	0.161277	0.549196	Dnm1l	Dynamin-1-like protein	E9PUD2_MOUSE	19	0.800538	0.0374057	19.9515	19.915	19.7021	20.5379	19.6423	20.1634	20.3011	19.8889	19.2835
Q9CZP5	KOS / c	Q9CZP5	-0.291244	0.291244	0.549196	Bcs1l	Mitochondrial chaperone BCS1	BCS1_MOUSE	8	0.600993	0.0375178	18.1937	18.3805	18.8253	18.6583	18.205	18.0362	18.4698	18.3225	18.1463
P49222;Q3UV95	KOS / c	P49222;Q3UV95	0.970503	0.970503	0.549196	Epb42	Erythrocyte membrane protein band 4.2	EPB42_MOUSE;Q3UV95_MOUSE	4	0.726932	0.0376534	16.6218	15.891	17.5302	16.7486	17.3352	17.9481	18.5158	17.6879	16.9317
P27659	KOS / c	P27659	-0.0696223	0.0696223	0.549196	Rpl3	60S ribosomal protein L3	RL3_MOUSE	15	0.629104	0.037873	22.4058	22.2253	22.3052	22.6229	22.1136	22.3462	22.6383	22.325	22.1558
Q9Z1P6	KOS / c	Q9Z1P6	-0.462031	0.462031	0.549196	Ndufa7	NADH dehydrogenase [ubiquinone] 1 alpha subcomplex subunit 7	NDUA7_MOUSE	6	0.427486	0.0380029	20.3289	20.8313	20.8144	21.0127	20.7774	20.6125	19.8752	20.3409	19.5938
Q8JZQ9	KOS / c	Q8JZQ9	0.0594117	0.0594117	0.549196	Eif3b	Eukaryotic translation initiation factor 3 subunit B	EIF3B_MOUSE	25	0.830112	0.0380875	20.9453	20.441	20.6342	21.1772	21.1175	20.9233	21.0583	20.7947	20.444
Q2TBE6	KOS / c	Q2TBE6	0.354744	0.354744	0.549196	Pi4k2a	Phosphatidylinositol 4-kinase type 2-alpha	P4K2A_MOUSE	4	0.727722	0.038336	17.0402	16.9643	16.6427	16.4794	17.2431	16.9344	17.8021	16.9288	16.5469
D3Z6I8;E9Q7Q3	KOS / c	D3Z6I8;E9Q7Q3	0.521735	0.521735	0.549196	Tpm3	Tropomyosin alpha-3 chain	D3Z6I8_MOUSE;E9Q7Q3_MOUSE	3	0.754213	0.0383406	18.5726	17.5825	18.4044	18.2004	18.2395	18.7429	18.8353	18.9101	18.9502
P63001	KOS / c	P63001	0.0292713	0.0292713	0.549196	Rac1	Ras-related C3 botulinum toxin substrate 1	RAC1_MOUSE	10	0.868807	0.0383673	21.1779	21.2688	21.2434	21.1484	21.3385	21.1643	21.1049	21.2928	21.2848
F7AEH4;Q6ZWZ6	KOS / c	F7AEH4;Q6ZWZ6	0.0439353	0.0439353	0.549196	Rps12	40S ribosomal protein S12	F7AEH4_MOUSE;Q6ZWZ6_MOUSE	8	0.848472	0.0386156	22.4983	22.3399	22.7438	22.5825	22.2086	22.8015	22.7533	22.7357	22.367
E9QP46;Q6ZWQ0	KOS / c	E9QP46;Q6ZWQ0	0.471052	0.471052	0.549196	Syne2	Nesprin-2	E9QP46_MOUSE;SYNE2_MOUSE	2	0.21148	0.0386584	14.8245	14.6065	14.6601	13.9966	15.4465	15.0356	14.7744	15.2117	14.4552
P58058	KOS / c	P58058	-0.444223	0.444223	0.549196	Nadk	NAD kinase	NADK_MOUSE	2	0.612358	0.0387034	19.5031	18.8901	19.0568	18.7051	18.4996	19.0865	18.9882	18.0165	18.2427
Q9D7I5	KOS / c	Q9D7I5	0.835659	0.835659	0.549196	Lhpp	Phospholysine phosphohistidine inorganic pyrophosphate phosphatase	LHPP_MOUSE	2	0.907135	0.0389063	17.76	17.683	17.2644	18.1924	18.4473	18.6972	18.6854	19.0018	17.9607
D3Z7C0;Q9Z2Q5	KOS / c	D3Z7C0;Q9Z2Q5	-0.533649	0.533649	0.549196	Mrpl40	39S ribosomal protein L40, mitochondrial;39S ribosomal protein L40, mitochondrial	D3Z7C0_MOUSE;RM40_MOUSE	5	0.628307	0.0390078	18.3371	17.6055	17.382	18.6356	18.0714	17.3851	17.303	17.3128	17.5064
Q80WW9	KOS / c	Q80WW9	-0.129773	0.129773	0.549196	Ddrgk1	DDRGK domain-containing protein 1	DDRGK_MOUSE	4	0.600931	0.0393047	17.7618	18.0065	18.0884	18.1006	17.8073	17.9966	17.9275	17.887	17.6917
Q6IRU5	KOS / c	Q6IRU5	-0.0831741	0.0831741	0.549196	Cltb	Clathrin light chain B	CLCB_MOUSE	6	0.311258	0.0396299	19.7796	19.5952	19.6064	19.7263	19.5954	19.5539	19.4953	19.5138	19.7993
Q3UER8;Q8VCM7	KOS / c	Q3UER8;Q8VCM7	-0.0296848	0.0296848	0.549196	Fgg	Fibrinogen gamma chain	Q3UER8_MOUSE;FIBG_MOUSE	18	0.642698	0.0396311	21.7246	21.763	21.592	21.5275	21.7368	21.6345	21.6181	21.8064	21.275
E9PVP0;G3UW37;Q9JMD3	KOS / c	E9PVP0;G3UW37;Q9JMD3	-0.0846021	0.0846021	0.549196	Stard10	PCTP-like protein;PCTP-like protein (Fragment);START domain-containing protein 10	E9PVP0_MOUSE;G3UW37_MOUSE;STA10_MOUSE	14	0.777458	0.0397558	22.0442	22.3369	22.3852	22.6591	22.1544	22.2142	22.4136	22.2688	22.3735
Q61176	KOS / c	Q61176	-0.0463345	0.0463345	0.549196	Arg1	Arginase-1	ARGI1_MOUSE	21	1.25753	0.039784	25.7866	26.2285	25.7557	26.1762	26.187	25.948	25.7953	26.0267	25.7866
A2AS37	KOS / c	A2AS37	1.20231	1.20231	0.549196	AI182371	Expressed sequence AI182371	A2AS37_MOUSE	1	0.38138	0.0400003	15.7891	16.8608	16.73		16.4517	17.9814	18.1498	18.1672	17.2594
P61027	KOS / c	P61027	0.00493713	0.00493713	0.549196	Rab10	Ras-related protein Rab-10	RAB10_MOUSE	6	0.699293	0.040114	19.2945	19.2015	19.3993	19.0424	19.5078	19.1715	19.2421	19.2778	18.9757
Q8VC97	KOS / c	Q8VC97	0.007451	0.007451	0.549196	Upb1	Beta-ureidopropionase	BUP1_MOUSE	15	1.07618	0.0403295	19.3587	19.8613	19.8752	20.5051	19.8751	19.7929	19.8247	20.1999	20.0909
P07356	KOS / c	P07356	-0.0997828	0.0997828	0.549196	Anxa2	Annexin A2	ANXA2_MOUSE	17	0.545627	0.040356	20.3254	19.9321	20.482	20.1935	20.315	20.2174	20.0825	19.8868	20.1985
Q9JJL8	KOS / c	Q9JJL8	-0.144502	0.144502	0.549196	Sars2	Serine--tRNA ligase, mitochondrial	SYSM_MOUSE	4	0.816663	0.0407612	17.1786	17.1832	21.3806	17.4177	17.1231	16.1482	21.305	19.4076	16.8723
O35490	KOS / c	O35490	0.0637888	0.0637888	0.549196	Bhmt	Betaine--homocysteine S-methyltransferase 1	BHMT1_MOUSE	31	1.36834	0.0408228	27.1668	27.6881	27.43	27.6221	27.6484	27.5099	27.5082	27.6159	27.4819
P46460	KOS / c	P46460	-0.250997	0.250997	0.549196	Nsf	Vesicle-fusing ATPase	NSF_MOUSE	8	0.699156	0.040988	17.8681	17.7626	17.9067	18.4077	17.7986	17.7886	17.5889	17.7139	17.8831
P09671	KOS / c	P09671	0.0597409	0.0597409	0.549196	Sod2	Superoxide dismutase [Mn], mitochondrial	SODM_MOUSE	8	0.981742	0.041017	21.9113	22.4706	22.2352	22.2897	22.1921	22.1568	22.3184	22.2001	22.5887
Q544X6	KOS / c	Q544X6	-0.0677947	0.0677947	0.549196	Fech	Ferrochelatase	Q544X6_MOUSE	12	0.584183	0.0412395	19.4876	19.4261	19.1582	19.4277	19.2875	19.4986	19.367	19.2191	19.1666
A0A0G2JGQ4;P54729	KOS / c	A0A0G2JGQ4;P54729	0.234999	0.234999	0.549196	Nub1	NEDD8 ultimate buster 1	A0A0G2JGQ4_MOUSE;NUB1_MOUSE	3	0.289134	0.0414301	16.0846	15.9692	16.1838	15.9504	15.9803	16.3162	16.2052	16.4243	16.45
Q91YW3	KOS / c	Q91YW3	-0.290831	0.290831	0.549196	Dnajc3	DnaJ homolog subfamily C member 3	DNJC3_MOUSE	14	0.51959	0.0415368	20.1472	20.1414	19.82	20.1418	19.9243	19.9759	19.7855	19.6589	19.494
Q80U95	KOS / c	Q80U95	-0.406887	0.406887	0.549196	Ube3c	Ubiquitin-protein ligase E3C	UBE3C_MOUSE	2	0.441469	0.0416992	17.4838	18.178	17.7409	17.2224	17.0484	17.2863	17.0738	16.8691	17.932
A2A9X5;Q9JM14	KOS / c	A2A9X5;Q9JM14	-0.323264	0.323264	0.549196	Nt5c	5'(3')-deoxyribonucleotidase, cytosolic type;5'(3')-deoxyribonucleotidase, cytosolic type	A2A9X5_MOUSE;NT5C_MOUSE	5	0.554342	0.041708	18.4597	18.5759	18.1562	18.2415	18.1918	18.0945	17.6183	17.9206	18.303
Q11011	KOS / c	Q11011	0.0925087	0.0925087	0.549196	Npepps	Puromycin-sensitive aminopeptidase	PSA_MOUSE	15	0.576244	0.0420173	18.4103	18.5392	18.5037	18.3789	18.3621	18.6175	18.73	18.4167	18.6018
P49429	KOS / c	P49429	0.0484056	0.0484056	0.549196	Hpd	4-hydroxyphenylpyruvate dioxygenase	HPPD_MOUSE	27	0.831444	0.0421241	25.4194	26.0558	25.9211	25.9126	25.953	25.9194	26.0386	25.8552	25.6841
A2AQD5;Q922B9	KOS / c	A2AQD5;Q922B9	0.512703	0.512703	0.549196	Ssfa2	Sperm-specific antigen 2 homolog	A2AQD5_MOUSE;SSFA2_MOUSE	1	0.223417	0.0422777	16.662	15.4771	16.1137		17.1068	16.3392	16.6286	16.5134
G3UXT7;P56959;Q8CFQ9	KOS / c	G3UXT7;P56959;Q8CFQ9	-0.309683	0.309683	0.549196	Fus	RNA-binding protein FUS (Fragment);RNA-binding protein FUS;Fusion, derived from t(1216) malignant liposarcoma (Human)	G3UXT7_MOUSE;FUS_MOUSE;Q8CFQ9_MOUSE	2	0.374072	0.0425063	17.2481	17.4917	17.8897	17.7931	16.9621	17.1567	17.4054	17.5181	17.4716
Q9Z1G3	KOS / c	Q9Z1G3	0.34535	0.34535	0.549196	Atp6v1c1	V-type proton ATPase subunit C 1	VATC1_MOUSE	5	0.429224	0.0429658	18.0171	18.1685	18.2033	17.9578	18.1184	18.6741	18.4717	18.6073	18.2281
Q9CPQ8	KOS / c	Q9CPQ8	-0.105266	0.105266	0.549196	Atp5l	ATP synthase subunit g, mitochondrial	ATP5L_MOUSE	3	0.407486	0.0433021	22.8594	23.0368	22.7162	22.5996	22.7676	22.8946	22.6671	22.3924	22.7658
Q99P31	KOS / c	Q99P31	0.210068	0.210068	0.549196	Hspbp1	Hsp70-binding protein 1	HPBP1_MOUSE	2	0.380839	0.0434974	17.3212	17.1022	16.9664	17.4407	17.512	17.4547	17.3902	17.6747	17.0433
Q99MN9	KOS / c	Q99MN9	-0.153114	0.153114	0.549196	Pccb	Propionyl-CoA carboxylase beta chain, mitochondrial	PCCB_MOUSE	26	0.641475	0.0435821	21.9011	21.9548	22.0703	21.9918	21.9715	21.9141	21.8693	21.8197	21.5231
P17879;Q61696	KOS / c	P17879;Q61696	-0.277469	0.277469	0.549196	Hspa1b;Hspa1a	Heat shock 70 kDa protein 1B;Heat shock 70 kDa protein 1A	HS71B_MOUSE;HS71A_MOUSE	5	0.625895	0.0436807	18.5519	19.0358	17.9313	18.3033	18.2755	18.6408	18.2821	17.8766	17.9688
Q5SWU9	KOS / c	Q5SWU9	0.0712567	0.0712567	0.549196	Acaca	Acetyl-CoA carboxylase 1	ACACA_MOUSE	66	0.875314	0.0436861	20.3289	20.3018	19.3773	19.7884	20.1897	20.0983	20.3164	19.8993	19.7936
Q792Z1	KOS / c	Q792Z1	-0.930282	0.930282	0.549196	Try10	MCG140784	Q792Z1_MOUSE	1	0.584148	0.0439506	19.6084	20.1205	19.2388	19.0493	19.4043	18.498	18.2044	17.9924
Q80Y56	KOS / c	Q80Y56	-0.437723	0.437723	0.549196	Rbsn	Rabenosyn-5	RBNS5_MOUSE	2	0.995526	0.0440451	19.4962	19.3878	18.6707	16.4248	17.7293	18.3028	18.3372	18.3892	19.1121
O70324	KOS / c	O70324	-0.483438	0.483438	0.549196	Slc16a2	Monocarboxylate transporter 8	MOT8_MOUSE	1	0.464545	0.0440484	19.0302	18.6913	18.0165	18.2748	18.7722	17.3868	17.0181	17.723	18.6439
P37040	KOS / c	P37040	-0.115173	0.115173	0.549196	Por	NADPH--cytochrome P450 reductase	NCPR_MOUSE	34	0.606676	0.0441389	22.7217	22.8675	23.1163	23.6251	22.9725	22.9476	23.2299	23.0908	22.7692
A0A0R4J1V1;Q75N73	KOS / c	A0A0R4J1V1;Q75N73	-0.448123	0.448123	0.549196	Slc39a14	Solute carrier family 39 (Zinc transporter), member 14, isoform CRA_a;Zinc transporter ZIP14	A0A0R4J1V1_MOUSE;S39AE_MOUSE	2	1.17605	0.0442488	16.3033	16.5493	15.6096	17.802	16.617	15.268	15.1412	16.592	17.1183
Q91WT7	KOS / c	Q91WT7	-0.00871314	0.00871314	0.549196	Akr1c14	3-alpha-hydroxysteroid dehydrogenase type 1	Q91WT7_MOUSE	16	0.845833	0.0444431	22.0403	22.0818	22.0603	22.7647	22.0468	22.2984	22.7024	21.9817	22.1659
E9PYX6;E9Q6A3;E9QNA7;Q62417	KOS / c	E9PYX6;E9Q6A3;E9QNA7;Q62417	-0.208674	0.208674	0.549196	Sorbs1	Sorbin and SH3 domain-containing protein 1	E9PYX6_MOUSE;E9Q6A3_MOUSE;E9QNA7_MOUSE;SRBS1_MOUSE	6	0.761759	0.0448497	17.7192	17.0417	17.931	17.014	17.1555	17.3207	17.5324	17.0454	17.2721
P63028	KOS / c	P63028	0.0796946	0.0796946	0.549196	Tpt1	Translationally-controlled tumor protein	TCTP_MOUSE	8	0.782543	0.0448677	21.7728	21.6041	21.6084	21.9485	21.8762	21.7812	22.1201	21.8587	21.364
Q3TVK3;Q9Z2W0	KOS / c	Q3TVK3;Q9Z2W0	0.0577797	0.0577797	0.549196	Dnpep	Aspartyl aminopeptidase	Q3TVK3_MOUSE;DNPEP_MOUSE	15	0.59157	0.0453358	20.3651	20.8171	20.1667	20.1351	20.6677	20.4008	20.5653	20.3504	20.2556
Q9D4T3;Q9DBD5	KOS / c	Q9D4T3;Q9DBD5	0.147479	0.147479	0.549196	Pelp1	Proline, glutamic acid and leucine rich protein 1, isoform CRA_b;Proline-, glutamic acid- and leucine-rich protein 1	Q9D4T3_MOUSE;PELP1_MOUSE	1	0.188942	0.045395	16.2516	15.1746	14.9445	15.4615	16.3962	15.7562	15.1797	15.7509	14.9433
Q9DC61	KOS / c	Q9DC61	-0.224904	0.224904	0.549196	Pmpca	Mitochondrial-processing peptidase subunit alpha	MPPA_MOUSE	17	0.875763	0.0454287	20.6615	20.0791	20.0089	20.146	20.0736	19.9161	20.0562	19.9418	20.1181
Q921V5	KOS / c	Q921V5	-0.667836	0.667836	0.549196	Mgat2	Alpha-1,6-mannosyl-glycoprotein 2-beta-N-acetylglucosaminyltransferase	MGAT2_MOUSE	3	0.940664	0.0455263	15.9071	15.7705	15.8012	15.6281	13.2498	15.4213	14.932	14.494	16.0774
E9PVC5;E9Q9E1;Q6NZJ6	KOS / c	E9PVC5;E9Q9E1;Q6NZJ6	-0.0146586	0.0146586	0.549196	Eif4g1	Eukaryotic translation initiation factor 4 gamma 1	E9PVC5_MOUSE;E9Q9E1_MOUSE;IF4G1_MOUSE	37	0.676486	0.0456173	20.7988	20.6034	20.6229	20.3598	20.6877	20.6193	20.6607	20.518	20.4501
O89079	KOS / c	O89079	-0.145255	0.145255	0.549196	Cope	Coatomer subunit epsilon	COPE_MOUSE	13	1.02681	0.0456382	19.9041	19.7187	19.8906	19.6837	19.688	19.767	19.7752	19.7416	19.2509
P62259	KOS / c	P62259	-0.0432016	0.0432016	0.549196	Ywhae	14-3-3 protein epsilon	1433E_MOUSE	16	0.935588	0.0457163	23.7833	23.5415	23.569	23.649	23.7589	23.7138	23.5425	23.4977	23.4379
Q8BGJ5;Q922I7	KOS / c	Q8BGJ5;Q922I7	0.0109296	0.0109296	0.549196	Ptbp1	MCG13402, isoform CRA_a;MCG13402, isoform CRA_c	Q8BGJ5_MOUSE;Q922I7_MOUSE	14	1.0047	0.0460836	21.3511	21.2242	21.3373	21.0741	21.1629	21.1519	21.3849	21.3476	21.2464
Q8BWS5	KOS / c	Q8BWS5	-0.269027	0.269027	0.549196	Gprin3	G protein-regulated inducer of neurite outgrowth 3	GRIN3_MOUSE	1	0.116235	0.0461891	16.386	16.6961	16.4462	16.3666	16.3684	16.445	16.1844	16.133	15.8509
O35566	KOS / c	O35566	0.345614	0.345614	0.549196	Cd151	CD151 antigen	CD151_MOUSE	2	0.336	0.0462993	14.3881	13.8814	15.2442	14.0934	14.3596	14.3282	15.5239	14.4127	15.1721
Q9DCF9	KOS / c	Q9DCF9	-0.56218	0.56218	0.549196	Ssr3	Translocon-associated protein subunit gamma	SSRG_MOUSE	2	0.417525	0.0463464	20.1134	19.7136	18.92	19.6086	18.8105	19.3122	18.7713	18.311	19.7821
Q9D8W5	KOS / c	Q9D8W5	-0.00980756	0.00980756	0.549196	Psmd12	26S proteasome non-ATPase regulatory subunit 12	PSD12_MOUSE	18	0.747009	0.046484	20.5684	20.4297	20.4808	20.5093	20.3695	20.4869	20.6487	20.4525	20.4684
Q61171	KOS / c	Q61171	0.0506583	0.0506583	0.549196	Prdx2	Peroxiredoxin-2	PRDX2_MOUSE	9	0.734976	0.0466633	22.0816	22.4363	22.2013	22.4008	22.2335	22.1322	22.6135	22.2528	22.4076
Q9CWK8	KOS / c	Q9CWK8	0.0227032	0.0227032	0.549196	Snx2	Sorting nexin-2	SNX2_MOUSE	18	0.820455	0.0470431	20.0171	19.919	20.0939	19.8665	19.877	20.1119	19.832	19.8392	20.2806
P62737	KOS / c	P62737	0.0569866	0.0569866	0.549196	Acta2	Actin, aortic smooth muscle	ACTA_MOUSE	11	1.46057	0.0470899	22.3765	22.3354	22.5329	22.2105	22.2423	22.5884	22.1899	22.4032	22.6464
P0DP26;P0DP27;P0DP28	KOS / c	P0DP26;P0DP27;P0DP28	-0.0730417	0.0730417	0.549196	Calm1;Calm2;Calm3	Calmodulin-1;Calmodulin-2;Calmodulin-3	CALM1_MOUSE;CALM2_MOUSE;CALM3_MOUSE	9	0.903653	0.0472227	22.7527	22.9809	22.9483	23.0004	22.813	22.8229	22.665	22.6381	23.2326
A2ALF3;Q6NZB0	KOS / c	A2ALF3;Q6NZB0	0.212686	0.212686	0.549196	Dnajc8	DnaJ homolog subfamily C member 8	A2ALF3_MOUSE;DNJC8_MOUSE	4	0.453066	0.0475559	17.0846	16.9161	17.4546	17.5364	17.3007	17.4175	17.5876	17.5488	17.5419
K9J7B2	KOS / c	K9J7B2	-0.240534	0.240534	0.549196	Ugt1a6b	UDP-glucuronosyltransferase	K9J7B2_MOUSE	5	0.478824	0.0475742	20.6957	20.9385	20.4886	21.0686	20.7436	20.5837	20.5518	20.4429	20.5329
A0A1W2P7V0;K3W4Q9;Q8BH60	KOS / c	A0A1W2P7V0;K3W4Q9;Q8BH60	-0.630614	0.630614	0.549196	Gopc	Golgi-associated PDZ and coiled-coil motif-containing protein (Fragment);Golgi-associated PDZ and coiled-coil motif-containing protein;Golgi-associated PDZ and coiled-coil motif-containing protein	A0A1W2P7V0_MOUSE;K3W4Q9_MOUSE;GOPC_MOUSE	3	1.05073	0.0476988	17.131	17.2979	15.8924	17.3551	17.0402	15.576	15.8118	15.9686	16.9336
P23116	KOS / c	P23116	0.0532562	0.0532562	0.549196	Eif3a	Eukaryotic translation initiation factor 3 subunit A	EIF3A_MOUSE	56	0.788633	0.048024	20.4118	20.205	20.4099	20.1795	20.2319	20.4063	20.3692	20.4098	20.3704
Q61335	KOS / c	Q61335	-0.0104023	0.0104023	0.549196	Bcap31	B-cell receptor-associated protein 31	BAP31_MOUSE	7	0.663665	0.0480766	19.7171	19.8653	19.841	19.9732	19.8604	19.9371	20.0641	19.8018	19.4813
P54071	KOS / c	P54071	-0.0453014	0.0453014	0.549196	Idh2	Isocitrate dehydrogenase [NADP], mitochondrial	IDHP_MOUSE	21	0.671592	0.0480929	22.6346	22.969	23.2917	23.3087	23.1175	22.9924	22.9851	23.031	23.0259
P56391	KOS / c	P56391	-0.382039	0.382039	0.549196	Cox6b1	Cytochrome c oxidase subunit 6B1	CX6B1_MOUSE	6	1.16219	0.0481238	22.0154	22.8056	22.2091	22.7159	22.3909	21.6116	21.0059	22.0422	22.7852
A0A0R4J078;Q8VCH8	KOS / c	A0A0R4J078;Q8VCH8	0.0519547	0.0519547	0.550378	Ubxn4	UBX domain containing 2, isoform CRA_a;UBX domain-containing protein 4	A0A0R4J078_MOUSE;UBXN4_MOUSE	4	0.847165	0.0486209	16.5811	17.7407	16.8105	17.6606	17.4	17.1338	17.7009	16.9969	17.3553
Q8VEH8	KOS / c	Q8VEH8	-0.452135	0.452135	0.550378	Erlec1	Endoplasmic reticulum lectin 1	ERLEC_MOUSE	2	0.558017	0.0492921	17.5419	17.5298	18.1363	17.9984	16.6858	17.3455	17.8049	17.4333	17.3906
Q61136	KOS / c	Q61136	-0.529144	0.529144	0.550378	Prpf4b	Serine/threonine-protein kinase PRP4 homolog	PRP4B_MOUSE	1	0.516256	0.0493094	21.2952	20.2873	19.601	19.2199	20.7816	19.2484	18.1542	18.9147	20.3582
E9PV22;Q505F5	KOS / c	E9PV22;Q505F5	-0.377533	0.377533	0.550378	Lrrc47	Leucine-rich repeat-containing protein 47	E9PV22_MOUSE;LRC47_MOUSE	9	0.810576	0.0495396	18.6118	18.6952	17.8374	18.1233	17.8933	17.878	17.8494	18.053	18.2016
A0A087WQT6;O89110	KOS / c	A0A087WQT6;O89110	-0.403452	0.403452	0.550378	Casp8	Caspase-8	A0A087WQT6_MOUSE;CASP8_MOUSE	7	0.697555	0.0497215	18.0043	17.6119	17.0648	18.5635	17.5938	17.3534	17.2504	17.3284	17.9184
Q8CGA0	KOS / c	Q8CGA0	-0.298772	0.298772	0.550378	Ppm1f	Protein phosphatase 1F	PPM1F_MOUSE	6	0.821236	0.0497232	17.7773	17.6215	18.0672	18.8507	17.7658	17.8227	17.9653	18.0794	17.646
Q61586	KOS / c	Q61586	0.0598962	0.0598962	0.550378	Gpam	Glycerol-3-phosphate acyltransferase 1, mitochondrial	GPAT1_MOUSE	15	1.13738	0.0497793	19.2649	19.2929	18.3099	18.8233	18.7887	18.8452	19.6172	19.0174	18.7036
Q9JKY5	KOS / c	Q9JKY5	-0.895154	0.895154	0.550378	Hip1r	Huntingtin-interacting protein 1-related protein	HIP1R_MOUSE	2	0.470189	0.0498432	15.7996	15.6718	14.8212	15.8594	15.06	14.7539	14.7219	15.0161	13.4104
P24721	KOS / c	P24721	-0.437008	0.437008	0.550378	Asgr2	Asialoglycoprotein receptor 2	ASGR2_MOUSE	6	0.783051	0.0499645	19.0267	19.2237	19.3663	19.6313	19.0694	18.5869	19.1749	18.8003	18.7474
Q9QXT0	KOS / c	Q9QXT0	-0.126891	0.126891	0.550378	Cnpy2	Protein canopy homolog 2	CNPY2_MOUSE	9	0.668559	0.0501287	20.683	20.9145	20.9634	20.6863	20.9633	20.5359	20.4479	20.7404	20.7099
P60710	KOS / c	P60710	-0.15613	0.15613	0.550378	Actb	Actin, cytoplasmic 1	ACTB_MOUSE	27	2.01949	0.0501852	26.6838	26.5169	26.9001	26.5554	26.2437	26.797	26.6235	26.6066	26.2194
P49717	KOS / c	P49717	0.169307	0.169307	0.550378	Mcm4	DNA replication licensing factor MCM4	MCM4_MOUSE	4	0.803346	0.0503436	16.9992	15.9861	15.8905	16.6902	16.5834	16.537	16.9148	16.5488	16.5612
O35943	KOS / c	O35943	-0.186083	0.186083	0.550378	Fxn	Frataxin, mitochondrial	FRDA_MOUSE	2	0.238642	0.0505599	19.846	19.7267	19.6921	19.5952	19.7013	19.686	19.3836	19.2963	19.5467
P32261	KOS / c	P32261	-0.0562337	0.0562337	0.550378	Serpinc1	Antithrombin-III	ANT3_MOUSE	15	0.950475	0.0506902	20.1878	20.6377	20.1538	20.2469	20.221	20.1465	20.4746	20.1848	20.2693
Q9Z0V7	KOS / c	Q9Z0V7	-0.0567132	0.0567132	0.550378	Timm17b	Mitochondrial import inner membrane translocase subunit Tim17-B	TI17B_MOUSE	3	0.345748	0.0507853	18.3188	18.6105	18.3144	18.5534	18.3097	18.3048	18.7284	18.2259	18.3685
P55302	KOS / c	P55302	0.0565928	0.0565928	0.550378	Lrpap1	Alpha-2-macroglobulin receptor-associated protein	AMRP_MOUSE	12	0.575543	0.050885	19.2699	19.2192	19.6884	19.35	19.2798	19.509	19.5545	19.6025	19.2732
A0A0N4SV66;C0HKE1;C0HKE2;C0HKE3;C0HKE4;C0HKE5;C0HKE6;C0HKE7;C0HKE8;C0HKE9;Q8BFU2;Q8CGP5;Q8CGP6;Q8CGP7;Q8R1M2	KOS / c	A0A0N4SV66;C0HKE1;C0HKE2;C0HKE3;C0HKE4;C0HKE5;C0HKE6;C0HKE7;C0HKE8;C0HKE9;Q8BFU2;Q8CGP5;Q8CGP6;Q8CGP7;Q8R1M2	0.356487	0.356487	0.550378	H2afj;Hist1h2ab;Hist1h2ac;Hist1h2ad;Hist1h2ae;Hist1h2ag;Hist1h2ai;Hist1h2an;Hist1h2ao;Hist1h2ap;Hist3h2a;Hist1h2af;Hist1h2ah;Hist1h2ak;H2afj	Histone H2A;Histone H2A type 1-B;Histone H2A type 1-C;Histone H2A type 1-D;Histone H2A type 1-E;Histone H2A type 1-G;Histone H2A type 1-I;Histone H2A type 1-N;Histone H2A type 1-O;Histone H2A type 1-P;Histone H2A type 3;Histone H2A type 1-F;Histone H2A type 1-H;Histone H2A type 1-K;Histone H2A.J	A0A0N4SV66_MOUSE;H2A1B_MOUSE;H2A1C_MOUSE;H2A1D_MOUSE;H2A1E_MOUSE;H2A1G_MOUSE;H2A1I_MOUSE;H2A1N_MOUSE;H2A1O_MOUSE;H2A1P_MOUSE;H2A3_MOUSE;H2A1F_MOUSE;H2A1H_MOUSE;H2A1K_MOUSE;H2AJ_MOUSE	4	1.40131	0.0509972	25.1775	24.235	25.0666	24.8773	24.5774	25.4997	25.6554	25.1534	25.0708
Q60936	KOS / c	Q60936	-0.0214492	0.0214492	0.553161	Coq8a	Atypical kinase COQ8A, mitochondrial	COQ8A_MOUSE	19	0.753407	0.0514187	20.7993	21.1028	20.8604	20.664	20.9487	20.8829	20.78	20.871	20.727
Q60692	KOS / c	Q60692	-0.038448	0.038448	0.554818	Psmb6	Proteasome subunit beta type-6	PSB6_MOUSE	5	0.430991	0.0519625	21.0359	20.9498	21.1546	20.959	20.9664	21.1347	21.2198	20.9729	20.5662
A0A1D5RLW5;A0A1D5RM85;P62717	KOS / c	A0A1D5RLW5;A0A1D5RM85;P62717	0.0471316	0.0471316	0.554818	Rpl18a	60S ribosomal protein L18a;60S ribosomal protein L18a (Fragment);60S ribosomal protein L18a	A0A1D5RLW5_MOUSE;A0A1D5RM85_MOUSE;RL18A_MOUSE	7	0.781895	0.0520004	21.7178	21.4062	21.6676	22.1223	21.4592	21.7326	22.3061	21.6874	21.6592
Q99PE8	KOS / c	Q99PE8	-0.433175	0.433175	0.554818	Abcg5	ATP-binding cassette sub-family G member 5	ABCG5_MOUSE	2	0.395184	0.0520655	18.1403	18.1897	17.9113	18.3126	18.0672	17.4965	17.8277	17.742	17.31
Q8K2Q7	KOS / c	Q8K2Q7	0.353502	0.353502	0.555877	Brox	BRO1 domain-containing protein BROX	BROX_MOUSE	3	0.87489	0.0526707	17.2402	18.2582	18.1247	16.9582	18.0649	18.0316	18.0473	17.8695	18.4386
P21614	KOS / c	P21614	-0.033905	0.033905	0.555877	Gc	Vitamin D-binding protein	VTDB_MOUSE	18	0.93287	0.0527606	21.2873	21.5093	21.3598	22.305	21.3487	21.4922	22.05	21.793	21.4097
Q6GQT9	KOS / c	Q6GQT9	-0.158737	0.158737	0.555877	Nomo1	Nodal modulator 1	NOMO1_MOUSE	21	0.665794	0.052812	19.7835	19.671	19.4607	19.4155	19.4633	19.4661	19.4494	19.3357	19.4406
E9Q296;Q3TAW3;Q8C178;Q9EPL9	KOS / c	E9Q296;Q3TAW3;Q8C178;Q9EPL9	0.571415	0.571415	0.555877	Acox3	Acyl-coenzyme A oxidase;Acyl-coenzyme A oxidase;Acyl-coenzyme A oxidase;Peroxisomal acyl-coenzyme A oxidase 3	E9Q296_MOUSE;Q3TAW3_MOUSE;Q8C178_MOUSE;ACOX3_MOUSE	2	0.443381	0.0528231	15.4287	14.4213	15.4861	14.7529	15.8167	15.2209	15.4697	15.8949	15.7987
Q9D0R2	KOS / c	Q9D0R2	-0.148215	0.148215	0.557771	Tars	Threonine--tRNA ligase, cytoplasmic	SYTC_MOUSE	31	0.813039	0.0533901	21.1348	21.1985	20.9613	20.7636	20.8724	21.0693	20.876	20.9358	20.5844
Q3TIX9	KOS / c	Q3TIX9	-0.836496	0.836496	0.557771	Usp39	U4/U6.U5 tri-snRNP-associated protein 2	SNUT2_MOUSE	2	1.14691	0.053656	17.6386	16.6116	17.7353	16.7257	16.693	14.7729	16.2864	15.9731	17.3176
P28230	KOS / c	P28230	0.0803988	0.0803988	0.557771	Gjb1	Gap junction beta-1 protein	CXB1_MOUSE	6	0.465758	0.0536999	19.0011	19.1309	19.4152	19.4767	18.978	19.6257	19.4329	19.688	18.8196
P56480	KOS / c	P56480	-0.165027	0.165027	0.557771	Atp5b	ATP synthase subunit beta, mitochondrial	ATPB_MOUSE	26	0.981754	0.053755	26.3935	26.6608	26.6215	26.6592	26.4106	26.567	26.5537	26.2155	26.3373
Q91X83	KOS / c	Q91X83	-0.0458815	0.0458815	0.557771	Mat1a	S-adenosylmethionine synthase isoform type-1	METK1_MOUSE	16	1.1605	0.0538714	25.8681	26.3241	26.3144	26.3314	26.2648	26.2811	26.0364	26.1793	26.1054
Q9CR57	KOS / c	Q9CR57	-0.0153167	0.0153167	0.557771	Rpl14	60S ribosomal protein L14	RL14_MOUSE	6	0.734811	0.0541269	22.6629	22.2819	22.4841	22.8616	22.3852	22.6412	22.7397	22.6928	22.3644
O89023	KOS / c	O89023	-0.141182	0.141182	0.557771	Tpp1	Tripeptidyl-peptidase 1	TPP1_MOUSE	2	0.44271	0.0541589	19.5189	19.3799	19.8342	20.1435	19.3764	19.2677	19.9175	19.5874	19.7913
P63325	KOS / c	P63325	-0.164915	0.164915	0.557888	Rps10	40S ribosomal protein S10	RS10_MOUSE	9	1.06345	0.0546675	22.6161	22.3048	22.3918	22.2081	22.1829	22.3354	22.3363	22.194	22.0478
Q9WUK2	KOS / c	Q9WUK2	-0.0806402	0.0806402	0.557888	Eif4h	Eukaryotic translation initiation factor 4H	IF4H_MOUSE	6	0.643906	0.0547095	20.4572	20.2362	20.1032	20.3738	20.2541	20.2197	20.3245	20.2246	20.0549
P28658	KOS / c	P28658	0.547986	0.547986	0.557888	Atxn10	Ataxin-10	ATX10_MOUSE	4	0.529489	0.0548968	17.3	16.8323	17.0264	17.4018	18.7617	16.8887	16.8922	18.0025	16.8552
A0A0N4SUH8;Q9QZ23	KOS / c	A0A0N4SUH8;Q9QZ23	-0.126545	0.126545	0.557888	Nfu1	NFU1 iron-sulfur cluster scaffold homolog, mitochondrial;NFU1 iron-sulfur cluster scaffold homolog, mitochondrial	A0A0N4SUH8_MOUSE;NFU1_MOUSE	4	1.00949	0.0549217	18.7942	18.8366	18.7438	19.4393	19.0962	18.6085	18.8737	18.6424	18.9979
A0A140T8V3;Q60931	KOS / c	A0A140T8V3;Q60931	-0.022798	0.022798	0.557888	Vdac3-ps1;Vdac3	Uncharacterized protein;Voltage-dependent anion-selective channel protein 3	A0A140T8V3_MOUSE;VDAC3_MOUSE	9	0.638046	0.0553521	21.3411	21.2345	21.408	21.0747	21.3179	21.336	21.0625	21.2868	21.2161
Q91XT4	KOS / c	Q91XT4	0.0956374	0.0956374	0.557888	Sec16b	Protein transport protein Sec16B	SC16B_MOUSE	7	0.743575	0.0558189	16.7853	16.4236	16.8477	17.2946	16.7569	16.9079	17.0582	16.9932	17.094
Q9EQ32	KOS / c	Q9EQ32	-0.535582	0.535582	0.557888	Pik3ap1	Phosphoinositide 3-kinase adapter protein 1	BCAP_MOUSE	3	0.825045	0.0558806	17.5987	17.4996	16.2255	16.6379	17.2205	16.1666	16.7517	15.4535	16.6592
Q8VE88	KOS / c	Q8VE88	-0.790887	0.790887	0.557888	Fam114a2	Protein FAM114A2	F1142_MOUSE	5	0.933476	0.0560521	16.9509	17.2218	17.3376	17.4611	17.1211	16.3943	16.0743	16.1145	16.3468
P43275	KOS / c	P43275	-0.0450698	0.0450698	0.557888	Hist1h1a	Histone H1.1	H11_MOUSE	4	0.639598	0.0561982	20.0301	20.1267	20.9166	21.3955	20.3493	21.0187	20.9965	20.8358	19.9324
Q99J08	KOS / c	Q99J08	0.067903	0.067903	0.557888	Sec14l2	SEC14-like protein 2	S14L2_MOUSE	20	0.910443	0.0562291	22.5569	23.0876	22.8444	22.957	22.8115	22.7886	23.0679	22.9588	23.0604
A2ADY9	KOS / c	A2ADY9	0.124648	0.124648	0.557888	Ddi2	Protein DDI1 homolog 2	DDI2_MOUSE	12	0.658392	0.0562423	20.0966	20.1629	20.5069	20.4488	20.2937	20.4297	20.6424	20.3858	20.4214
P61982	KOS / c	P61982	-0.129971	0.129971	0.557888	Ywhag	14-3-3 protein gamma	1433G_MOUSE	9	0.783081	0.0562588	21.4071	21.3012	21.5111	21.3756	21.1135	21.4782	21.2594	21.2687	21.2087
P56394	KOS / c	P56394	-0.338704	0.338704	0.557888	Cox17	Cytochrome c oxidase copper chaperone	COX17_MOUSE	2	0.536798	0.0564025	16.8879	16.9347	16.6185	17.2373	16.5828	16.0346	16.3059	16.614	17.1875
P62192	KOS / c	P62192	-0.0575647	0.0575647	0.557888	Psmc1	26S protease regulatory subunit 4	PRS4_MOUSE	16	0.56727	0.0565704	20.8044	20.7979	20.3974	20.8417	20.7231	20.7264	20.78	20.6838	20.3692
Q91XE0	KOS / c	Q91XE0	-0.0558317	0.0558317	0.557888	Glyat	Glycine N-acyltransferase	GLYAT_MOUSE	15	0.751008	0.0568358	22.5912	22.5574	22.3121	22.5025	22.329	22.4625	22.5819	22.2648	22.5316
Q9DCT1	KOS / c	Q9DCT1	0.0566022	0.0566022	0.557888	Akr1e2	1,5-anhydro-D-fructose reductase	AKCL2_MOUSE	9	0.680458	0.0572988	18.5295	18.7847	19.101	19.586	18.9339	18.9785	19.2996	19.0617	19.2494
P58137;Q8BZR4	KOS / c	P58137;Q8BZR4	0.0746517	0.0746517	0.557888	Acot8	Acyl-coenzyme A thioesterase 8	ACOT8_MOUSE;Q8BZR4_MOUSE	2	0.392567	0.0573168	17.8545	17.9486	19.3343	18.4375	17.3556	18.6826	19.4248	18.9285	17.5451
A0A0R4J0K1;Q9ERR7	KOS / c	A0A0R4J0K1;Q9ERR7	0.253503	0.253503	0.557888	Selenof	Selenoprotein F	A0A0R4J0K1_MOUSE;SEP15_MOUSE	3	0.384164	0.0574209	17.7305	17.6193	18.1581	17.9476	18.0118	18.4551	18.0487	18.2269	17.8427
Q9JKX3	KOS / c	Q9JKX3	-0.317442	0.317442	0.557888	Tfr2	Transferrin receptor protein 2	TFR2_MOUSE	12	1.02405	0.0575578	19.1756	18.9833	18.8671	19.3536	19.1245	18.5767	18.7058	18.6351	18.8372
E9PWB2;E9Q4G7;H7BXB1;Q8BK63	KOS / c	E9PWB2;E9Q4G7;H7BXB1;Q8BK63	0.300566	0.300566	0.557888	Csnk1a1	Casein kinase I isoform alpha	E9PWB2_MOUSE;E9Q4G7_MOUSE;H7BXB1_MOUSE;KC1A_MOUSE	2	0.352541	0.0576895	18.17	17.8129	18.3291	18.1216	18.1283	18.4092	18.7092	18.4696	18.3251
P08113	KOS / c	P08113	-0.00172978	0.00172978	0.557888	Hsp90b1	Endoplasmin	ENPL_MOUSE	39	0.965788	0.0579024	25.1328	24.9252	24.8572	25.0367	24.7184	25.1871	25.138	25.0852	24.7544
P50544	KOS / c	P50544	-0.179138	0.179138	0.557888	Acadvl	Very long-chain specific acyl-CoA dehydrogenase, mitochondrial	ACADV_MOUSE	35	0.817888	0.0579266	23.4072	23.3466	23.8132	23.5585	23.37	23.4063	23.3467	23.2493	23.4394
A0A0R4J0N9;A0A0R4J147;A0A0R4J1L9;Q5HZI1	KOS / c	A0A0R4J0N9;A0A0R4J147;A0A0R4J1L9;Q5HZI1	0.605442	0.605442	0.557888	Mtus1	Microtubule-associated tumor suppressor 1 homolog	A0A0R4J0N9_MOUSE;A0A0R4J147_MOUSE;A0A0R4J1L9_MOUSE;MTUS1_MOUSE	2	0.748659	0.0579688	14.2244	14.039	15.2457	14.1361	13.8955	15.4822	15.5517	15.2632	14.7824
P54116	KOS / c	P54116	-0.140421	0.140421	0.558572	Stom	Erythrocyte band 7 integral membrane protein	STOM_MOUSE	7	0.615422	0.0582053	17.8872	17.8842	17.9152	17.8679	17.6741	17.9938	17.7074	17.7135	17.6223
P05063	KOS / c	P05063	0.232522	0.232522	0.562521	Aldoc	Fructose-bisphosphate aldolase C	ALDOC_MOUSE	6	1.0816	0.0592168	17.8515	17.2368	15.5639	18.6806	18.0863	18.1475	17.4499	18.1639	17.7534
O54962	KOS / c	O54962	0.19721	0.19721	0.562521	Banf1	Barrier-to-autointegration factor	BAF_MOUSE	5	0.823757	0.0595569	19.0936	18.7798	19.3424	18.8297	18.7283	19.6215	19.4686	19.2124	18.9119
E9PW03;Q9WTK3	KOS / c	E9PW03;Q9WTK3	0.705372	0.705372	0.562521	Gpaa1	Glycosylphosphatidylinositol anchor attachment 1 protein	E9PW03_MOUSE;GPAA1_MOUSE	2	0.717578	0.0595866	16.8164	15.9368	17.5519	17.2326	17.0087	16.6417		18.8534	17.167
Q505D1	KOS / c	Q505D1	1.5106	1.5106	0.562521	Ankrd28	Serine/threonine-protein phosphatase 6 regulatory ankyrin repeat subunit A	ANR28_MOUSE	4	1.28048	0.0596809	17.0728	16.5287	18.9115	16.1837	16.0592	20.5911	16.3746	19.7223	17.939
Q07797	KOS / c	Q07797	-0.218511	0.218511	0.562521	Lgals3bp	Galectin-3-binding protein	LG3BP_MOUSE	9	0.625813	0.0597579	19.1714	19.0576	19.0567	19.3815	18.9488	18.7319	19.2569	18.6547	19.0938
Q9R1Q9	KOS / c	Q9R1Q9	0.689817	0.689817	0.562521	Atp6ap1	V-type proton ATPase subunit S1	VAS1_MOUSE	1	0.13972	0.0601839	15.0754	15.6048	15.2493		15.2413	16.0484	15.581	16.9394	15.6181
Q99JZ7	KOS / c	Q99JZ7	-0.306181	0.306181	0.562521	Errfi1	ERBB receptor feedback inhibitor 1	ERRFI_MOUSE	1	0.293173	0.0602179	17.4478	17.9823	18.3295	18.1313	16.729	17.4651	17.8614	18.108	17.9636
Q91XD4	KOS / c	Q91XD4	0.0210533	0.0210533	0.562521	Ftcd	Formimidoyltransferase-cyclodeaminase	FTCD_MOUSE	28	0.77237	0.0604835	22.772	22.9923	22.9466	22.7335	22.9884	23.0263	22.733	22.9204	22.7374
Q5U5V2	KOS / c	Q5U5V2	-0.114742	0.114742	0.562521	Hykk	Hydroxylysine kinase	HYKK_MOUSE	16	0.628594	0.0608166	20.3083	20.2248	20.4145	20.3361	20.4262	20.0586	20.1007	20.0532	20.3556
E9PV24	KOS / c	E9PV24	0.0401278	0.0401278	0.562521	Fga	Fibrinogen alpha chain	FIBA_MOUSE	22	0.648587	0.0612538	21.8551	21.9133	21.6375	21.6728	21.679	21.8145	22.0435	21.9724	21.4964
Q80W21	KOS / c	Q80W21	-0.0158094	0.0158094	0.562521	Gstm7	Glutathione S-transferase Mu 7	GSTM7_MOUSE	15	0.78042	0.0613481	25.2156	25.6878	24.8908	25.9936	25.3658	25.7547	25.7132	25.2311	25.3178
Q91WT8	KOS / c	Q91WT8	0.284722	0.284722	0.562521	Rbm47	RNA-binding protein 47	RBM47_MOUSE	6	0.8122	0.0614178	17.7406	17.7462	17.9586	17.0322	18.0382	17.8781	17.7708	18.3064	17.6267
Q5RKZ7	KOS / c	Q5RKZ7	-0.214075	0.214075	0.562521	Mocs1	Molybdenum cofactor biosynthesis protein 1	MOCS1_MOUSE	10	0.573789	0.0618564	18.8003	19.0296	18.4977	18.853	18.7581	18.5337	18.681	18.3343	18.6245
Q80UP8	KOS / c	Q80UP8	-0.558866	0.558866	0.562521	Slc20a2	Sodium-dependent phosphate transporter 2	S20A2_MOUSE	2	0.252716	0.0620286	15.1743	14.8094	14.674	15.9857	15.0972	14.4435	14.321	14.6	14.8896
A2ARQ2;A2ARQ4;D6RCY2;D6RIP7;P84102	KOS / c	A2ARQ2;A2ARQ4;D6RCY2;D6RIP7;P84102	0.747828	0.747828	0.562521	Serf2	Small EDRK-rich factor 2	A2ARQ2_MOUSE;A2ARQ4_MOUSE;D6RCY2_MOUSE;D6RIP7_MOUSE;SERF2_MOUSE	1	0.423096	0.0621457	11.9976		12.5121	11.6408	12.5053	11.105	13.866	12.5799	12.9032
Q9CZ30	KOS / c	Q9CZ30	-0.082178	0.082178	0.562521	Ola1	Obg-like ATPase 1	OLA1_MOUSE	12	0.499089	0.0622031	20.278	20.0039	19.6944	19.5968	19.9981	19.8326	19.9668	19.7452	19.603
Q8BWN8	KOS / c	Q8BWN8	0.494938	0.494938	0.562521	Acot4	Acyl-coenzyme A thioesterase 4	ACOT4_MOUSE	6	0.471045	0.0622902	18.6775	18.93	18.7761	18.7857	19.0265	18.7636	19.6307	19.1714	19.6524
G3X8Q9;Q9WUD0	KOS / c	G3X8Q9;Q9WUD0	-0.896781	0.896781	0.562521	Cyp2b10	Cytochrome P450 2B10	G3X8Q9_MOUSE;Q9WUD0_MOUSE	4	1.6575	0.0623687	19.7573	18.7836	18.2312	17.6702	18.2861	16.2303	18.2156	18.6899	16.8813
Q9DBM2	KOS / c	Q9DBM2	0.0168704	0.0168704	0.562521	Ehhadh	Peroxisomal bifunctional enzyme	ECHP_MOUSE	41	1.1884	0.062519	23.146	23.3869	23.1638	23.17	23.235	22.9739	23.4566	23.5386	22.8623
Q9CXA2	KOS / c	Q9CXA2	-0.297879	0.297879	0.562521	L3hypdh	Trans-L-3-hydroxyproline dehydratase	T3HPD_MOUSE	6	1.29531	0.0629847	17.6563	17.7956	19.4894	17.9791	17.5671	17.2667	16.9752	19.5747	17.5426
A2AN37;P52623	KOS / c	A2AN37;P52623	-0.273129	0.273129	0.562521	Uck1	Uridine kinase;Uridine-cytidine kinase 1	A2AN37_MOUSE;UCK1_MOUSE	2	0.371902	0.063489	18.1131	16.7536	17.5302	17.0672	17.6822	17.3018	17.2719	16.3968	16.9767
H3BJ30;H3BJW3;Q6NVF9	KOS / c	H3BJ30;H3BJW3;Q6NVF9	0.0597325	0.0597325	0.562521	Cpsf6	Cleavage and polyadenylation-specificity factor subunit 6;Cleavage and polyadenylation-specificity factor subunit 6;Cleavage and polyadenylation specificity factor subunit 6	H3BJ30_MOUSE;H3BJW3_MOUSE;CPSF6_MOUSE	2	0.504372	0.0635256	18.3658	18.7706	17.9994	18.4003	18.5948	18.6435	18.0493	18.7101	18.239
Q283N4	KOS / c	Q283N4	0.345796	0.345796	0.562521	Urad	2-oxo-4-hydroxy-4-carboxy-5-ureidoimidazoline decarboxylase	URAD_MOUSE	9	0.944832	0.0637141	20.2253	20.913	20.6372	20.9248	20.8039	20.8134	21.4232	21.0848	21.0206
P08122	KOS / c	P08122	-0.227712	0.227712	0.562521	Col4a2	Collagen alpha-2(IV) chain	CO4A2_MOUSE	4	0.456651	0.0638441	18.2813	17.4069	18.4874	18.8649	17.9762	18.3881	17.8268	18.494	17.7792
O55022	KOS / c	O55022	0.131852	0.131852	0.562521	Pgrmc1	Membrane-associated progesterone receptor component 1	PGRC1_MOUSE	10	1.10377	0.0639846	23.2531	23.3812	23.2588	23.4925	23.3151	23.4372	23.5975	23.6216	23.4135
E9QJW0;Q91VS7	KOS / c	E9QJW0;Q91VS7	0.0484943	0.0484943	0.562521	Mgst1	Microsomal glutathione S-transferase 1	E9QJW0_MOUSE;MGST1_MOUSE	4	0.857301	0.064221	25.1829	25.2233	25.0921	25.1718	25.1313	25.2546	25.0723	25.4138	25.1877
P40936	KOS / c	P40936	0.0302837	0.0302837	0.562521	Inmt	Indolethylamine N-methyltransferase	INMT_MOUSE	14	1.17454	0.064416	24.3488	24.3146	24.3067	24.1309	24.1792	24.2992	24.2794	24.7942	23.8148
Q60972	KOS / c	Q60972	0.0835136	0.0835136	0.562521	Rbbp4	Histone-binding protein RBBP4	RBBP4_MOUSE	6	0.727445	0.0645731	18.2063	17.6811	18.001	18.0313	18.0123	18.2157	18.0044	18.1607	17.9682
Q9JJU8	KOS / c	Q9JJU8	-0.213832	0.213832	0.562521	Sh3bgrl	SH3 domain-binding glutamic acid-rich-like protein	SH3L1_MOUSE	5	0.759507	0.0646116	19.8452	20.1553	19.9054	20.1099	19.8709	19.5786	19.7529	19.4344	20.2161
A0A0U1RPI1;Q9Z239	KOS / c	A0A0U1RPI1;Q9Z239	-0.292785	0.292785	0.562521	Fxyd1	Phospholemman	A0A0U1RPI1_MOUSE;PLM_MOUSE	1	0.175995	0.06472	21.4057	21.8817	21.7876	21.9535	21.3848	21.6062	21.5275	21.5043	21.358
P26150	KOS / c	P26150	0.138739	0.138739	0.562521	Hsd3b3	3 beta-hydroxysteroid dehydrogenase/Delta 5-->4-isomerase type 3	3BHS3_MOUSE	16	0.89979	0.0647508	21.1859	21.2451	21.5918	21.682	21.5548	21.6543	21.6671	21.7028	21.2872
Q9DCD0	KOS / c	Q9DCD0	-0.0246154	0.0246154	0.562521	Pgd	6-phosphogluconate dehydrogenase, decarboxylating	6PGD_MOUSE	17	0.739627	0.0651089	20.6674	20.8362	20.0875	20.527	20.4454	20.5576	20.8737	20.5132	20.1751
Q61112	KOS / c	Q61112	-0.284757	0.284757	0.562521	Sdf4	45 kDa calcium-binding protein	CAB45_MOUSE	3	1.79891	0.0652331	17.5811	17.221	17.1894	17.2186	17.2811	16.8292	16.5485	16.7975	17.4765
Q8CHQ9	KOS / c	Q8CHQ9	-0.538356	0.538356	0.562521	Cml2	Probable N-acetyltransferase CML2	CMLO2_MOUSE	4	0.55292	0.0652442	20.8027	20.2665	20.3926	19.7992	19.9675	20.0125	19.8242	19.7024	19.5461
A0A1L1SUU4;Q9ERN0	KOS / c	A0A1L1SUU4;Q9ERN0	0.451813	0.451813	0.562521	Scamp2	Secretory carrier-associated membrane protein (Fragment);Secretory carrier-associated membrane protein 2	A0A1L1SUU4_MOUSE;SCAM2_MOUSE	1	0.27168	0.0654011	16.7446	15.9445	16.9584	16.5425	16.7702	16.5607	17.2881	17.1167	17.3398
Q9CQK7	KOS / c	Q9CQK7	-0.222154	0.222154	0.562521	Rwdd1	RWD domain-containing protein 1	RWDD1_MOUSE	2	0.256179	0.0654066	18.8671	18.5408	18.4692	18.5647	18.4264	18.4841	18.3457	18.3212	18.3997
O54984	KOS / c	O54984	-0.571557	0.571557	0.562521	Asna1	ATPase Asna1	ASNA_MOUSE	5	0.451679	0.0657256	18.7795	19.2665	19.2105	21.6785	19.6064	19.8366	19.6927	20.0212	19.1858
A2AEX6;A2AEX8;P97447	KOS / c	A2AEX6;A2AEX8;P97447	0.178011	0.178011	0.562521	Fhl1	Four and a half LIM domains protein 1;Four and a half LIM domains 1, isoform CRA_b;Four and a half LIM domains protein 1	A2AEX6_MOUSE;A2AEX8_MOUSE;FHL1_MOUSE	4	0.741932	0.0658223	17.0115	16.7524	17.4563	16.4631	17.3654	17.23	17.0361	16.8786	17.1709
Q61753	KOS / c	Q61753	0.736999	0.736999	0.562521	Phgdh	D-3-phosphoglycerate dehydrogenase	SERA_MOUSE	1	0.32609	0.0659319	13.4782	13.5817	14.3782	14.133		14.6326	15.0073	14.5423	14.47
Q9DB20	KOS / c	Q9DB20	-0.0201924	0.0201924	0.562521	Atp5o	ATP synthase subunit O, mitochondrial	ATPO_MOUSE	9	0.754916	0.0660134	23.9032	23.9841	24.1011	24.3899	23.983	24.0797	24.3389	24.0523	23.9444
A0A0R4J260;B2RRE7	KOS / c	A0A0R4J260;B2RRE7	0.696468	0.696468	0.562521	Otud4	OTU domain-containing protein 4	A0A0R4J260_MOUSE;OTUD4_MOUSE	2	0.275645	0.0663845	12.1193	12.3575	14.7798	15.0243	14.8179	14.7392	14.7857	15.0343	14.6717
Q8BK72	KOS / c	Q8BK72	-0.204815	0.204815	0.562521	Mrps27	28S ribosomal protein S27, mitochondrial	RT27_MOUSE	7	0.574741	0.0664184	18.5441	18.6902	18.8043	19.1892	18.5794	18.9456	18.4594	18.5619	18.513
A7E1Z5;E9Q8N8;O88343	KOS / c	A7E1Z5;E9Q8N8;O88343	-0.373268	0.373268	0.562521	Slc4a4	Anion exchange protein;Anion exchange protein;Electrogenic sodium bicarbonate cotransporter 1	A7E1Z5_MOUSE;E9Q8N8_MOUSE;S4A4_MOUSE	4	0.880616	0.0668549	17.0356	17.898	16.9562	17.3732	17.4287	16.5162	17.1781	16.5269	17.085
Q99L13	KOS / c	Q99L13	-0.0573678	0.0573678	0.562521	Hibadh	3-hydroxyisobutyrate dehydrogenase, mitochondrial	3HIDH_MOUSE	10	0.693258	0.067266	21.9252	22.1795	22.6186	22.1112	22.215	22.2874	22.1762	22.2782	21.8787
P53986	KOS / c	P53986	-0.175054	0.175054	0.562521	Slc16a1	Monocarboxylate transporter 1	MOT1_MOUSE	5	0.627302	0.0672884	19.4004	18.9749	19.5982	19.509	18.9378	19.1964	19.536	19.2315	19.1021
A0A0R4J0K2;A2AGT5;K3W4R5;Z4YL78	KOS / c	A0A0R4J0K2;A2AGT5;K3W4R5;Z4YL78	-0.051224	0.051224	0.562521	Ckap5	Cytoskeleton-associated protein 5	A0A0R4J0K2_MOUSE;CKAP5_MOUSE;K3W4R5_MOUSE;Z4YL78_MOUSE	3	0.437278	0.0674888	19.1976	18.2602	17.468	16.5835	19.0704	17.2789	17.4231	17.3981	18.5482
A2AQN4;Q9QXG4	KOS / c	A2AQN4;Q9QXG4	-0.0524983	0.0524983	0.562521	Acss2	Acetyl-coenzyme A synthetase, cytoplasmic;Acetyl-coenzyme A synthetase, cytoplasmic	A2AQN4_MOUSE;ACSA_MOUSE	21	1.36963	0.0675889	20.5921	21.1349	18.193	19.8839	20.1895	20.2384	20.6634	20.5856	19.0456
A0A0R4J119;Q7TMB8	KOS / c	A0A0R4J119;Q7TMB8	-0.0709295	0.0709295	0.562521	Cyfip1	Cytoplasmic FMR1-interacting protein 1	A0A0R4J119_MOUSE;CYFP1_MOUSE	10	0.356794	0.0677207	18.3497	18.1652	18.468	18.5188	18.2428	18.3241	18.4005	18.2502	18.3305
Q02013	KOS / c	Q02013	-0.185476	0.185476	0.562521	Aqp1	Aquaporin-1	AQP1_MOUSE	4	1.29639	0.0677257	20.474	20.6209	20.8031	22.1348	20.7358	20.8838	21.5061	20.6944	20.9951
P25206	KOS / c	P25206	0.264212	0.264212	0.562521	Mcm3	DNA replication licensing factor MCM3	MCM3_MOUSE	2	0.486854	0.0677432	16.6133	15.5576	15.2216	15.9386	16.5594	16.1709	16.117	16.0516	15.9926
A0A0R4J206;Q9Z223	KOS / c	A0A0R4J206;Q9Z223	0.25261	0.25261	0.562521	Mocs2	Molybdopterin synthase catalytic subunit	A0A0R4J206_MOUSE;MOC2B_MOUSE	1	0.182779	0.0678159	18.8125	18.8958	19.3095	19.0793	19.313	19.16	19.3743	19.2736	19.319
Q8C5R8	KOS / c	Q8C5R8	0.141471	0.141471	0.562521	Prps1l1	Phosphoribosyl pyrophosphate synthetase 1-like 1	Q8C5R8_MOUSE	1	0.279848	0.0678568	19.5938	19.546	19.6499	19.8215	19.5207	19.7861	19.9165	19.8601	19.8737
Q9D6S7	KOS / c	Q9D6S7	-0.193982	0.193982	0.562521	Mrrf	Ribosome-recycling factor, mitochondrial	RRFM_MOUSE	3	0.356274	0.0682599	18.7529	19.1491	18.2289	18.2975	18.8856	18.1047	18.0219	18.1396	18.8866
Q9CQD1	KOS / c	Q9CQD1	1.27423	1.27423	0.562521	Rab5a	Ras-related protein Rab-5A	RAB5A_MOUSE	1	0.981854	0.0682747	17.2911	17.4225	18.4733	17.6098	17.3401	19.7705	19.7614	19.4084	16.2162
Q9JI75	KOS / c	Q9JI75	0.175318	0.175318	0.562521	Nqo2	Ribosyldihydronicotinamide dehydrogenase [quinone]	NQO2_MOUSE	7	0.818642	0.068547	18.9027	19.3424	19.2456	19.2561	19.141	19.1343	19.3314	19.4069	19.7519
Q91WU0	KOS / c	Q91WU0	-0.03148	0.03148	0.562521	Ces1f	Carboxylesterase 1F	CES1F_MOUSE	9	0.889801	0.0685878	19.9097	20.3692	19.0627	20.2149	20.0541	19.9398	20.1733	20.2192	18.993
E9PVD2	KOS / c	E9PVD2	0.0109758	0.0109758	0.562521	Itih4	Inter alpha-trypsin inhibitor, heavy chain 4	E9PVD2_MOUSE	17	0.657425	0.0686204	19.1252	18.9708	19.2092	18.8849	18.9995	18.9293	19.3685	19.0166	18.96
P01901	KOS / c	P01901	0.167771	0.167771	0.562521	H2-K1	H-2 class I histocompatibility antigen, K-B alpha chain	HA1B_MOUSE	14	0.645111	0.068644	20.6497	20.296	20.3441	20.522	20.5414	20.7222	20.6964	20.6814	20.4817
Q8R0J8	KOS / c	Q8R0J8	-0.107008	0.107008	0.562521	Idnk	Probable gluconokinase	GNTK_MOUSE	2	0.153714	0.0687014	18.567	19.1965	18.6064	18.4716	18.6285	18.5736	18.6993	18.5394	18.7177
E9QPD7;G5E8R3	KOS / c	E9QPD7;G5E8R3	-0.166391	0.166391	0.562521	Pcx	Pyruvate carboxylase	E9QPD7_MOUSE;G5E8R3_MOUSE	48	0.656646	0.068713	24.2061	24.2675	24.5883	24.4613	24.2474	24.3209	24.2801	24.1529	24.0996
Q6IRU2	KOS / c	Q6IRU2	-0.329802	0.329802	0.562521	Tpm4	Tropomyosin alpha-4 chain	TPM4_MOUSE	13	1.35542	0.0687748	20.1633	19.8266	20.2039	20.5172	19.9184	19.9926	19.8415	19.7027	19.8717
P62315	KOS / c	P62315	-0.296557	0.296557	0.562842	Snrpd1	Small nuclear ribonucleoprotein Sm D1	SMD1_MOUSE	4	1.03461	0.0689806	18.5479	19.2071	19.5199	19.7503	18.6453	19.3232	19.1067	18.7321	19.2012
Q8BH00	KOS / c	Q8BH00	0.0282809	0.0282809	0.563493	Aldh8a1	Aldehyde dehydrogenase family 8 member A1	AL8A1_MOUSE	22	0.725638	0.0692272	23.316	23.5356	23.4557	23.4778	23.5206	23.3855	23.5633	23.4084	23.4984
Q3TCU5;Q9R233	KOS / c	Q3TCU5;Q9R233	0.0692795	0.0692795	0.568036	Tapbp	Putative uncharacterized protein;Tapasin	Q3TCU5_MOUSE;TPSN_MOUSE	5	0.78066	0.0699536	18.1925	18.1781	17.9049	18.2198	18.2681	18.315	18.3725	18.082	17.905
Q9D024	KOS / c	Q9D024	-0.0628763	0.0628763	0.569939	Ccdc47	Coiled-coil domain-containing protein 47	CCD47_MOUSE	12	0.67545	0.0704859	19.0234	18.5349	18.5243	18.5227	19.1331	18.5373	18.3034	18.5796	18.3028
P58044	KOS / c	P58044	0.164779	0.164779	0.569939	Idi1	Isopentenyl-diphosphate Delta-isomerase 1	IDI1_MOUSE	11	1.04355	0.0705879	19.784	20.9609	18.6051	20.7311	20.2353	20.4948	20.2558	20.5215	20.6572
P14069	KOS / c	P14069	0.736346	0.736346	0.569939	S100a6	Protein S100-A6	S10A6_MOUSE	2	0.812454	0.07072	16.0422	17.4751	18.4008	17.0838	17.4558	19.0852	18.5244	18.1761	16.8812
G5E850;P56395	KOS / c	G5E850;P56395	-0.0611658	0.0611658	0.569939	Cyb5a	Cytochrome b-5, isoform CRA_a;Cytochrome b5	G5E850_MOUSE;CYB5_MOUSE	7	1.01272	0.0708628	24.2707	24.5683	24.6106	24.6286	24.711	24.3496	24.5241	24.3392	24.3669
Q8BMS1	KOS / c	Q8BMS1	-0.106359	0.106359	0.572934	Hadha	Trifunctional enzyme subunit alpha, mitochondrial	ECHA_MOUSE	34	0.865583	0.0714048	23.8582	23.7935	24.3038	23.9387	23.887	23.9213	23.8835	23.7328	23.9709
O88844	KOS / c	O88844	-0.161517	0.161517	0.573059	Idh1	Isocitrate dehydrogenase [NADP] cytoplasmic	IDHC_MOUSE	21	0.837047	0.0716962	24.7169	24.908	24.5557	24.9446	24.6095	24.656	24.9445	24.5407	24.3185
O35969	KOS / c	O35969	0.0867384	0.0867384	0.573059	Gamt	Guanidinoacetate N-methyltransferase	GAMT_MOUSE	11	0.759614	0.0717597	22.3647	22.2583	21.8936	22.0618	22.2771	22.3148	22.2511	22.2556	22.1056
Q9D662	KOS / c	Q9D662	-0.0890419	0.0890419	0.575017	Sec23b	Protein transport protein Sec23B	SC23B_MOUSE	19	0.699679	0.0723019	19.178	18.9344	18.7223	18.9471	18.8728	19.0132	18.8419	18.8162	18.7711
A0A087WNT1;A0A087WQE6;P83940	KOS / c	A0A087WNT1;A0A087WQE6;P83940	0.198593	0.198593	0.575017	Eloc	Elongin-C;Elongin-C (Fragment);Elongin-C	A0A087WNT1_MOUSE;A0A087WQE6_MOUSE;ELOC_MOUSE	6	0.590701	0.0723452	18.7333	18.6249	18.995	18.5818	18.6545	19.033	18.9824	19.0975	18.9006
Q9WTL7	KOS / c	Q9WTL7	-0.5648	0.5648	0.575523	Lypla2	Acyl-protein thioesterase 2	LYPA2_MOUSE	4	0.593616	0.0727294	17.8816	18.0173	17.9004	19.287	17.8371	17.9524	17.8294	17.5042	18.0373
D3YU80;K4DI65;P60824	KOS / c	D3YU80;K4DI65;P60824	-0.761407	0.761407	0.575523	Cirbp	Cold-inducible RNA-binding protein (Fragment);Cold inducible RNA binding protein, isoform CRA_a;Cold-inducible RNA-binding protein	D3YU80_MOUSE;K4DI65_MOUSE;CIRBP_MOUSE	1	0.35872	0.073262	18.7431	20.3256	19.3828			17.8775	17.442		19.9579
Q9Z266;V9GXI0	KOS / c	Q9Z266;V9GXI0	0.433187	0.433187	0.575523	Snapin	SNARE-associated protein Snapin	SNAPN_MOUSE;V9GXI0_MOUSE	1	0.409126	0.073281	15.4232	14.5119	14.5431	14.8403	15.5691	15.6326	14.9878	15.3448	14.8661
I6L974;Q8BYH7	KOS / c	I6L974;Q8BYH7	-0.943251	0.943251	0.575523	Tbc1d17	TBC1 domain family member 17	I6L974_MOUSE;TBC17_MOUSE	2	1.52256	0.0733585	17.9006	17.6764	18.4081	17.8318	17.0414	16.7572	16.3929	17.2881	17.4679
Q76M72	KOS / c	Q76M72	-0.161786	0.161786	0.575523	Slc22a27	Solute carrier family 22 member 27	S22AR_MOUSE	5	0.399797	0.0734456	20.1704	20.0028	20.4853	20.3324	20.1231	20.2233	20.0697	19.9045	20.1457
B1AQY9;B1AQZ0;B7ZC46;Q8CHH9	KOS / c	B1AQY9;B1AQZ0;B7ZC46;Q8CHH9	-1.12109	1.12109	0.575523	8-Sep	Septin-8	B1AQY9_MOUSE;B1AQZ0_MOUSE;B7ZC46_MOUSE;SEPT8_MOUSE	1	0.553021	0.0735914	15.3953	15.5791	15.0165	15.5492	14.8321		13.9158	13.8802
P0C0S6;Q3THW5	KOS / c	P0C0S6;Q3THW5	0.11068	0.11068	0.575523	H2afz;H2afv	Histone H2A.Z;Histone H2A.V	H2AZ_MOUSE;H2AV_MOUSE	4	1.12258	0.0736242	19.9064	19.4544	20.0209	19.5174	19.626	20.1542	20.298	19.6929	19.2695
Q9JLI0	KOS / c	Q9JLI0	0.087661	0.087661	0.575523	Akr1c12	Aldo-keto reductase a	Q9JLI0_MOUSE	20	0.943642	0.0739183	21.9038	21.8782	21.8437	21.9215	21.946	21.9636	22.0477	21.9741	21.9398
Q05D44	KOS / c	Q05D44	0.0192631	0.0192631	0.575523	Eif5b	Eukaryotic translation initiation factor 5B	IF2P_MOUSE	20	0.553745	0.0739824	18.8501	18.6994	18.404	18.4768	18.7949	18.5511	18.6095	18.6402	18.5805
P62880	KOS / c	P62880	-0.0465689	0.0465689	0.575523	Gnb2	Guanine nucleotide-binding protein G(I)/G(S)/G(T) subunit beta-2	GBB2_MOUSE	8	0.545815	0.0742501	20.4251	20.1305	20.4516	20.2807	20.4105	20.4574	20.1893	20.2053	20.1109
A2AWT5;A2AWT6;A2AWT7;P25976	KOS / c	A2AWT5;A2AWT6;A2AWT7;P25976	-0.516448	0.516448	0.575523	Ubtf	Nucleolar transcription factor 1	A2AWT5_MOUSE;A2AWT6_MOUSE;A2AWT7_MOUSE;UBF1_MOUSE	4	1.51532	0.0742831	19.0023	17.7411	17.5426	17.1432	17.1981	17.3303	16.6646	17.3898	18.4288
Q8BIP0	KOS / c	Q8BIP0	-0.55131	0.55131	0.577156	Dars2	Aspartate--tRNA ligase, mitochondrial	SYDM_MOUSE	3	0.641732	0.0746646	17.2386	17.0228	17.1407	17.7565	17.0979	16.6314	16.5755	16.8761	16.579
O55135	KOS / c	O55135	-0.0908895	0.0908895	0.582003	Eif6	Eukaryotic translation initiation factor 6	IF6_MOUSE	6	0.814934	0.0757452	19.4455	19.6879	19.5642	19.6093	19.3529	19.6075	19.5356	19.482	19.452
O88630	KOS / c	O88630	0.206881	0.206881	0.582003	Gosr1	Golgi SNAP receptor complex member 1	GOSR1_MOUSE	3	0.65188	0.0759628	14.7796	15.9039	15.5581	16.1538	16.0401	15.9085	15.7692	15.6662	16.0339
P62983	KOS / c	P62983	0.0600369	0.0600369	0.582003	Rps27a	Ubiquitin-40S ribosomal protein S27a	RS27A_MOUSE	7	0.820759	0.0760034	23.7307	23.9713	24.607	24.6716	23.3575	24.3069	24.5584	24.4746	24.7478
G3X9Q4;Q99M01	KOS / c	G3X9Q4;Q99M01	-0.707543	0.707543	0.582003	Fars2	Phenylalanine--tRNA ligase, mitochondrial;Phenylalanine--tRNA ligase, mitochondrial	G3X9Q4_MOUSE;SYFM_MOUSE	2	0.524814	0.0761059	19.2204	18.3825	18.5357	18.2168	18.4411	18.0092	18.0406	17.6842	17.2256
P09813	KOS / c	P09813	0.154219	0.154219	0.582003	Apoa2	Apolipoprotein A-II	APOA2_MOUSE	4	0.837037	0.0763252	19.3261	19.9779	19.9748	19.2943	19.6422	19.3527	20.0033	19.4141	20.4586
Q91VD9	KOS / c	Q91VD9	-0.0935585	0.0935585	0.582003	Ndufs1	NADH-ubiquinone oxidoreductase 75 kDa subunit, mitochondrial	NDUS1_MOUSE	31	0.651702	0.0763255	22.1509	22.1658	22.0213	22.2276	22.1113	22.1582	22.0256	22.0188	21.9233
P10833	KOS / c	P10833	-1.35231	1.35231	0.588587	Rras	Ras-related protein R-Ras	RRAS_MOUSE	2	0.859116	0.07753	16.4917	15.6686	19.981	16.3728	16.2862	16.9373	16.7852	17.3634	17.0084
Q9JLN9	KOS / c	Q9JLN9	0.0237635	0.0237635	0.588587	Mtor	Serine/threonine-protein kinase mTOR	MTOR_MOUSE	7	0.533519	0.0778074	16.9112	16.5293	17.0711	16.8439	16.3659	17.4939	16.7813	16.8121	16.6737
O08807	KOS / c	O08807	-0.0213596	0.0213596	0.588587	Prdx4	Peroxiredoxin-4	PRDX4_MOUSE	11	0.946141	0.0779287	23.9139	24.1963	23.986	24.0222	24.1618	23.9364	23.8612	23.8611	24.2015
P51881	KOS / c	P51881	-0.0656212	0.0656212	0.588587	Slc25a5	ADP/ATP translocase 2	ADT2_MOUSE	16	1.50656	0.0780939	24.9426	25.2597	24.8815	25.4029	24.9277	25.173	25.2297	25.0596	24.9471
Q91YI4	KOS / c	Q91YI4	0.590266	0.590266	0.588587	Arrb2	Beta-arrestin-2	ARRB2_MOUSE	3	1.14111	0.0784735	16.11	15.6331	16.6182	15.5889	15.3957	16.8199	17.2429	17.2621	15.2775
A2AKK5	KOS / c	A2AKK5	0.0484927	0.0484927	0.588587	Acnat1	Acyl-coenzyme A amino acid N-acyltransferase 1	ACNT1_MOUSE	8	0.504361	0.0785643	18.2484	18.4316	18.7641	18.5417	18.8422	18.2285	18.6355	18.5379	18.4716
Q8R2K3;Q9CYR0	KOS / c	Q8R2K3;Q9CYR0	-0.655793	0.655793	0.588587	Ssbp1	Single-stranded DNA binding protein 1;Single-stranded DNA-binding protein, mitochondrial	Q8R2K3_MOUSE;SSBP_MOUSE	1	0.331079	0.0787085	17.3455	17.328	16.0537	16.4665	17.0333	16.4889	15.9952	15.9386	15.0644
O35955	KOS / c	O35955	-0.0500412	0.0500412	0.588587	Psmb10	Proteasome subunit beta type-10	PSB10_MOUSE	4	0.435218	0.0787561	18.684	18.821	19.2055	19.3669	18.9039	19.1119	19.1689	19.0684	18.6719
Q9WVJ3	KOS / c	Q9WVJ3	-0.179	0.179	0.588587	Cpq	Carboxypeptidase Q	CBPQ_MOUSE	5	0.893039	0.078757	17.398	17.4857	17.9462	17.909	17.5994	17.4229	16.9868	17.4812	17.9703
Q99K70	KOS / c	Q99K70	0.23667	0.23667	0.590897	Rragc	Ras-related GTP-binding protein C	RRAGC_MOUSE	3	0.517463	0.0795531	16.0117	15.9566	16.728	16.2898	16.1789	16.8108	16.627	16.5681	16.3113
Q9D8Y1	KOS / c	Q9D8Y1	-0.365778	0.365778	0.590897	Tmem126a	Transmembrane protein 126A	T126A_MOUSE	2	0.406328	0.0796985	19.7855	19.8881	19.8923	20.129	19.7847	19.6748	19.6741	19.3457	19.2681
A0A0R4J0J0;Q9JHU2	KOS / c	A0A0R4J0J0;Q9JHU2	0.125756	0.125756	0.590897	Palmd	Palmdelphin	A0A0R4J0J0_MOUSE;PALMD_MOUSE	7	0.547898	0.0799554	18.2003	18.1614	17.6237	17.8773	18.14	17.3342	18.6211	17.8022	18.3259
Q9QZ85	KOS / c	Q9QZ85	0.0404452	0.0404452	0.590897	Iigp1	Interferon-inducible GTPase 1	IIGP1_MOUSE	13	0.767283	0.0802551	21.1362	20.8068	21.0286	20.8645	21.0972	21.1491	21.0161	20.838	20.9032
E9Q7C8;P56657	KOS / c	E9Q7C8;P56657	0.336744	0.336744	0.590897	Cyp2c40	Cytochrome P450 2C40	E9Q7C8_MOUSE;CP240_MOUSE	22	1.39913	0.080274	22.5668	22.3493	21.8509	22.4218	22.151	22.5518	22.9703	23.2111	22.0525
E9QLB2	KOS / c	E9QLB2	-0.41163	0.41163	0.590897	Lyplal1	Lysophospholipase-like protein 1	E9QLB2_MOUSE	8	1.02009	0.0803612	19.4348	19.3268	18.2219	18.7837	19.246	17.9562	18.5167	18.0731	18.8376
Q9WV85	KOS / c	Q9WV85	0.0202893	0.0202893	0.590897	Nme3	Nucleoside diphosphate kinase 3	NDK3_MOUSE	4	0.590439	0.0804108	18.1403	18.4959	18.4392	18.5894	18.3368	18.4449	18.5327	18.4188	18.489
Q9D0P0	KOS / c	Q9D0P0	1.70114	1.70114	0.590897	Ebpl	Emopamil-binding protein-like	EBPL_MOUSE	1	1.23076	0.0804656	12.207	10.881	11.3223	10.6134	12.035	12.7757	13.3195	13.2903	13.5755
E9PV12;G3X914;Q9D5V5	KOS / c	E9PV12;G3X914;Q9D5V5	0.0782355	0.0782355	0.594453	Cul5	Cullin-5;Cullin 5;Cullin-5	E9PV12_MOUSE;G3X914_MOUSE;CUL5_MOUSE	6	0.56905	0.0811281	18.1622	18.2276	18.4803	18.2069	18.3349	18.2924	18.3419	18.1826	18.5827
F2Z3U3	KOS / c	F2Z3U3	0.150934	0.150934	0.594453	Raph1	Ras association (RalGDS/AF-6) and pleckstrin homology domains 1	F2Z3U3_MOUSE	4	0.330641	0.0815474	16.1699	16.0071	16.5728	16.2638	16.2309	16.5236	16.3582	16.6479	16.295
Q9DCV4	KOS / c	Q9DCV4	-0.0281611	0.0281611	0.594453	Rmdn1	Regulator of microtubule dynamics protein 1	RMD1_MOUSE	7	0.340065	0.0816732	19.9769	20.3916	20.4772	20.5108	20.2655	20.2409	20.3092	20.2389	20.5508
Q64464	KOS / c	Q64464	-0.43697	0.43697	0.594453	Cyp3a13	Cytochrome P450 3A13	CP3AD_MOUSE	20	0.716136	0.0822308	20.6072	20.087	19.7175	19.7651	19.562	19.7484	19.8011	19.6964	19.4254
P14246	KOS / c	P14246	-0.507723	0.507723	0.594453	Slc2a2	Solute carrier family 2, facilitated glucose transporter member 2	GTR2_MOUSE	6	0.720098	0.0823412	19.7225	20.2189	19.8491	20.4276	19.8984	19.5875	19.4107	19.4106	19.5065
A2APL5;P43006	KOS / c	A2APL5;P43006	-0.150235	0.150235	0.594453	Slc1a2	Amino acid transporter;Excitatory amino acid transporter 2	A2APL5_MOUSE;EAA2_MOUSE	2	0.517973	0.0825944	15.6335	15.0961	15.251	15.5948	15.4308	15.3573	14.9379	14.8794	15.5716
D3Z494;G5E895	KOS / c	D3Z494;G5E895	-0.260043	0.260043	0.594453	Akr1b10	Aldo-keto reductase family 1, member B10 (aldose reductase);Aldo-keto reductase family 1, member B10 (aldose reductase)	D3Z494_MOUSE;G5E895_MOUSE	7	0.773264	0.0826216	17.6936	18.0209	18.1258	19.0957	18.1009	17.8961	18.004	17.6519	18.5671
E9QM77;O70305	KOS / c	E9QM77;O70305	0.169139	0.169139	0.594453	Atxn2	Ataxin-2	E9QM77_MOUSE;ATX2_MOUSE	10	0.589749	0.0827825	17.0881	17.2404	17.3939	17.4738	17.1934	17.3437	17.5983	17.7425	17.4366
P29416	KOS / c	P29416	-0.764811	0.764811	0.594453	Hexa	Beta-hexosaminidase subunit alpha	HEXA_MOUSE	5	0.918685	0.0828774	17.943	17.4425	17.8101	19.7601	17.8331	17.3581	18.1491	17.9285	17.5881
Q8K1B8	KOS / c	Q8K1B8	-0.65273	0.65273	0.594453	Fermt3	Fermitin family homolog 3	URP2_MOUSE	2	0.851035	0.0828799	16.2069	16.8799	16.7563	18.4747	16.1159	16.4863	16.7331	16.5752	17.326
A0A0R4J081;A2AQ17;Q9CWX2	KOS / c	A0A0R4J081;A2AQ17;Q9CWX2	0.398357	0.398357	0.594453	Ndufaf1	Complex I intermediate-associated protein 30, mitochondrial;Complex I intermediate-associated protein 30, mitochondrial;Complex I intermediate-associated protein 30, mitochondrial	A0A0R4J081_MOUSE;A2AQ17_MOUSE;CIA30_MOUSE	2	0.639719	0.0829096	14.0397	13.2775	12.5208	12.1756	13.9134	13.3644	13.6956	13.2442	13.6055
Q9CQA3	KOS / c	Q9CQA3	0.00677163	0.00677163	0.594453	Sdhb	Succinate dehydrogenase [ubiquinone] iron-sulfur subunit, mitochondrial	SDHB_MOUSE	13	0.571419	0.083129	22.5849	22.8925	22.7323	22.8684	22.7799	22.8101	22.8238	22.8025	22.687
Q8BML9	KOS / c	Q8BML9	-0.198329	0.198329	0.594453	Qars	Glutaminyl-tRNA synthetase	Q8BML9_MOUSE	27	0.773128	0.0832579	20.1835	20.3637	20.3073	20.5022	20.2627	20.1661	20.3077	20.0227	19.9333
Q9DCN1	KOS / c	Q9DCN1	0.0710095	0.0710095	0.594453	Nudt12	Peroxisomal NADH pyrophosphatase NUDT12	NUD12_MOUSE	8	0.589935	0.0835489	19.5909	18.7415	18.6646	19.0358	19.8669	18.4901	19.2324	18.7881	18.8445
Q7TNE3	KOS / c	Q7TNE3	0.757934	0.757934	0.594453	Spag7	Sperm-associated antigen 7	SPAG7_MOUSE	1	0.848973	0.0835895	16.3858	18.6215	17.26	16.8403	18.0412	18.543	18.2476	18.6136	17.9274
Q3UTR7	KOS / c	Q3UTR7	-0.14728	0.14728	0.596383	Agt	Angiotensinogen	Q3UTR7_MOUSE	9	0.568906	0.0843609	18.9497	18.6806	19.341	18.9722	19.1098	18.9739	18.7882	18.4225	18.9056
Q8K1E0	KOS / c	Q8K1E0	-0.135364	0.135364	0.596383	Stx5	Syntaxin-5	STX5_MOUSE	5	0.840986	0.0846791	17.3543	17.2186	17.0231	17.0819	16.9576	17.1068	17.4256	16.3081	17.1763
Q9EQG9	KOS / c	Q9EQG9	-0.440036	0.440036	0.596383	Col4a3bp	Collagen type IV alpha-3-binding protein	C43BP_MOUSE	2	0.369052	0.0847065	17.3644	17.4042	17.6062	17.6325	17.1807	17.1198	17.1361	17.0803	16.783
E9PVU0;E9Q174;E9Q175;E9Q3L1;V9GX76;V9GXM4	KOS / c	E9PVU0;E9Q174;E9Q175;E9Q3L1;V9GX76;V9GXM4	0.173742	0.173742	0.596383	Myo6	Unconventional myosin-VI	E9PVU0_MOUSE;E9Q174_MOUSE;E9Q175_MOUSE;E9Q3L1_MOUSE;V9GX76_MOUSE;V9GXM4_MOUSE	8	0.697605	0.0848471	17.1644	17.0593	17.141	17.2155	17.1462	17.2992	17.7396	17.2599	17.0523
F8WHP8;P56135	KOS / c	F8WHP8;P56135	-0.200978	0.200978	0.596383	Atp5j2	ATP synthase subunit f, mitochondrial;ATP synthase subunit f, mitochondrial	F8WHP8_MOUSE;ATPK_MOUSE	3	0.968893	0.0848985	23.738	24.5312	24.1443	24.3553	24.4489	23.7579	24.0832	23.6151	24.0505
D3YVR4;Q9ERE7	KOS / c	D3YVR4;Q9ERE7	-0.628531	0.628531	0.596383	Mesdc2	LDLR chaperone MESD (Fragment);LDLR chaperone MESD	D3YVR4_MOUSE;MESD_MOUSE	2	0.797664	0.0850693	18.9168	18.956	18.2774	19.1773	18.6979	18.0888	18.5265	17.7798	17.878
Q9D5T0	KOS / c	Q9D5T0	0.195539	0.195539	0.596383	Atad1	ATPase family AAA domain-containing protein 1	ATAD1_MOUSE	10	0.860466	0.0850967	19.5706	19.3596	19.6025	19.5247	19.679	19.6856	19.7385	19.7293	19.7308
A0A1L1SQA2;Q9CQV1	KOS / c	A0A1L1SQA2;Q9CQV1	-0.468798	0.468798	0.596729	Gm9803;Pam16	Uncharacterized protein;Mitochondrial import inner membrane translocase subunit TIM16	A0A1L1SQA2_MOUSE;TIM16_MOUSE	4	1.42228	0.0853227	18.5622	19.4817	18.5132	18.9103	18.9999	18.3649	18.214	18.1578	18.3557
F6QL70;P47915;Q5M8M8	KOS / c	F6QL70;P47915;Q5M8M8	-1.03373	1.03373	0.601477	Gm17669;Rpl29;Rpl29	60S ribosomal protein L29	F6QL70_MOUSE;RL29_MOUSE;Q5M8M8_MOUSE	2	0.579196	0.0863153	18.8834	19.8243	20.0837	20.4417	19.0253	19.4756	18.5984	18.6683	18.3494
P0C0A3	KOS / c	P0C0A3	-0.862719	0.862719	0.601477	Chmp6	Charged multivesicular body protein 6	CHMP6_MOUSE	2	0.982535	0.0865035	16.291	14.7271	15.5402	16.4589	15.3322	15.3644	15.2385	14.9558	13.8297
Q8BHA3	KOS / c	Q8BHA3	-0.194664	0.194664	0.601477	Dtd2	Probable D-tyrosyl-tRNA(Tyr) deacylase 2	DTD2_MOUSE	3	0.495827	0.0865357	17.3495	17.3594	17.0474	17.4166	17.4911	16.8309	16.8237	16.9544	17.2994
Q61941	KOS / c	Q61941	-0.151701	0.151701	0.601778	Nnt	NAD(P) transhydrogenase, mitochondrial	NNTM_MOUSE	39	1.00564	0.0867797	22.6512	22.734	23.0769	22.7774	22.7423	22.6894	22.6718	22.5609	22.6667
Q5PRF0	KOS / c	Q5PRF0	0.30537	0.30537	0.601778	Heatr5a	HEAT repeat-containing protein 5A	HTR5A_MOUSE	1	0.205871	0.0872675	13.9699	14.0949	14.0739	13.982	14.2285	14.7081	14.3286		13.9854
P62242	KOS / c	P62242	-0.12182	0.12182	0.601778	Rps8	40S ribosomal protein S8	RS8_MOUSE	15	0.870506	0.0873507	23.7523	23.5642	23.6554	23.6434	23.5403	23.6552	23.5419	23.5103	23.4093
P26645	KOS / c	P26645	-0.376304	0.376304	0.601778	Marcks	Myristoylated alanine-rich C-kinase substrate	MARCS_MOUSE	6	0.59709	0.0875939	18.761	19.3824	19.3714	19.4661	18.8918	18.8746	18.8695	19.0981	18.7119
P50516	KOS / c	P50516	0.0920094	0.0920094	0.601778	Atp6v1a	V-type proton ATPase catalytic subunit A	VATA_MOUSE	18	0.502685	0.0876316	19.9021	19.8804	20.0196	20.1772	19.9468	20.1463	20.3108	20.1086	19.9095
E9QKK8;F6Q8D3;Q9QZW0	KOS / c	E9QKK8;F6Q8D3;Q9QZW0	-0.124975	0.124975	0.601778	Atp11c	Phospholipid-transporting ATPase;Phospholipid-transporting ATPase;Phospholipid-transporting ATPase 11C	E9QKK8_MOUSE;F6Q8D3_MOUSE;AT11C_MOUSE	28	0.920286	0.088026	20.2698	20.0346	20.3646	20.1462	20.0998	20.2137	19.8957	20.0677	20.1254
P00375	KOS / c	P00375	-0.0690269	0.0690269	0.601778	Dhfr	Dihydrofolate reductase	DYR_MOUSE	8	0.476382	0.0882042	20.8861	20.9186	21.0301	20.9989	20.7601	20.917	20.9371	20.8714	20.9588
A0A067XG53;O70589	KOS / c	A0A067XG53;O70589	0.215829	0.215829	0.601778	Cask	Peripheral plasma membrane protein CASK (Fragment);Peripheral plasma membrane protein CASK	A0A067XG53_MOUSE;CSKP_MOUSE	3	0.61512	0.0882155	17.3299	18.0244	15.2224	15.416	18.0154	17.1909	16.9729	15.0267	17.3632
Q9CQH3	KOS / c	Q9CQH3	-0.151722	0.151722	0.601778	Ndufb5	NADH dehydrogenase [ubiquinone] 1 beta subcomplex subunit 5, mitochondrial	NDUB5_MOUSE	6	0.603435	0.0882251	21.2421	21.2726	21.3205	21.111	20.9919	21.26	21.0172	21.2216	20.9114
Q91WK5	KOS / c	Q91WK5	0.0697517	0.0697517	0.601778	Gcsh	Glycine cleavage system H protein, mitochondrial	GCSH_MOUSE	2	0.764124	0.0883605	20.7828	21.2537	21.1387	20.9048	21.0999	21.176	20.8383	20.9871	21.3547
P20918	KOS / c	P20918	-0.0999311	0.0999311	0.606819	Plg	Plasminogen	PLMN_MOUSE	34	0.759952	0.0895515	20.3945	20.5298	20.5903	20.3083	20.3983	20.4436	20.4891	20.3221	20.1187
E9Q616	KOS / c	E9Q616	0.250863	0.250863	0.606819	Ahnak	AHNAK nucleoprotein (desmoyokin)	E9Q616_MOUSE	13	1.45577	0.0898576	19.2242	18.1287	19.4861	18.8893	19.6374	19.134	18.9521	19.2119	19.3022
O35386	KOS / c	O35386	0.0902383	0.0902383	0.606819	Phyh	Phytanoyl-CoA dioxygenase, peroxisomal	PAHX_MOUSE	12	0.67813	0.0900608	20.4536	20.7398	20.8633	20.8973	20.9687	20.6282	20.4285	21.0395	21.0283
Q9D125	KOS / c	Q9D125	-0.0500751	0.0500751	0.606819	Mrps25	28S ribosomal protein S25, mitochondrial	RT25_MOUSE	2	0.522081	0.0902821	16.1612	17.1915	16.6317	17.2846	17.0242	16.7499	16.667	16.7251	16.9734
E9PZB3	KOS / c	E9PZB3	0.46319	0.46319	0.606819	Gm5093	Uncharacterized protein	E9PZB3_MOUSE	1	0.145822	0.0906147	13.765	13.195	13.4899		14.3814	14.0177			13.2951
Q99LY9	KOS / c	Q99LY9	0.213371	0.213371	0.606819	Ndufs5	NADH dehydrogenase [ubiquinone] iron-sulfur protein 5	NDUS5_MOUSE	4	0.435688	0.090795	19.6469	19.2721	19.2404	18.9802	19.5171	19.4621	19.4039	19.4869	19.7028
Q6ZQ58;Z4YJT3	KOS / c	Q6ZQ58;Z4YJT3	0.0499839	0.0499839	0.606819	Larp1	La-related protein 1	LARP1_MOUSE;Z4YJT3_MOUSE	8	0.300691	0.0911111	18.5262	18.3864	18.6558	18.3831	18.3697	18.6153	18.6874	18.6373	18.3694
P09405	KOS / c	P09405	0.0582142	0.0582142	0.606819	Ncl	Nucleolin	NUCL_MOUSE	15	0.459099	0.0912967	22.6649	22.4391	22.3561	22.4859	22.4274	22.5401	22.6085	22.8215	22.2937
H7BWY8;Q8C8T8;Z4YL87	KOS / c	H7BWY8;Q8C8T8;Z4YL87	-0.134101	0.134101	0.606819	Tsr2	Pre-rRNA-processing protein TSR2 homolog	H7BWY8_MOUSE;TSR2_MOUSE;Z4YL87_MOUSE	1	0.708154	0.0913853	16.7245	16.7944	16.2588	16.8602	16.8444	15.9589	14.9229	15.4367	17.7528
O88653	KOS / c	O88653	0.131242	0.131242	0.606819	Lamtor3	Ragulator complex protein LAMTOR3	LTOR3_MOUSE	5	0.560796	0.0917668	20.0902	19.5345	19.9609	19.7405	19.7404	20.2002	19.9757	20.1173	19.8037
P53395	KOS / c	P53395	-0.0361309	0.0361309	0.606819	Dbt	Lipoamide acyltransferase component of branched-chain alpha-keto acid dehydrogenase complex, mitochondrial	ODB2_MOUSE	25	0.847312	0.0918683	22.6113	23.0616	23.1664	22.7996	23.0333	22.8834	22.8876	22.9264	22.6989
Q62523;Q7TQE2	KOS / c	Q62523;Q7TQE2	-0.486405	0.486405	0.606819	Zyx	Zyxin;Zyx protein	ZYX_MOUSE;Q7TQE2_MOUSE	2	0.180912	0.0921326	17.6582	18.1752	18.6291	18.7973	17.1247	18.4623	17.7363	17.8663	17.9632
P62077	KOS / c	P62077	-0.187133	0.187133	0.606819	Timm8b	Mitochondrial import inner membrane translocase subunit Tim8 B	TIM8B_MOUSE	2	0.369005	0.0921714	19.9394	20.256	20.0536	20.2291	20.1606	19.7213	19.7744	19.8598	20.1184
P62071	KOS / c	P62071	-0.331848	0.331848	0.606819	Rras2	Ras-related protein R-Ras2	RRAS2_MOUSE	3	0.801439	0.0924988	16.6226	16.1257	16.8814	17.0956	16.28	16.3506	16.1522	16.4617	16.6662
E9Q9C7;E9Q9D1;E9Q9D2;E9Q9Q7	KOS / c	E9Q9C7;E9Q9D1;E9Q9D2;E9Q9Q7	1.10713	1.10713	0.606819	Ablim1	Actin-binding LIM protein 1	E9Q9C7_MOUSE;E9Q9D1_MOUSE;E9Q9D2_MOUSE;E9Q9Q7_MOUSE	2	1.31625	0.0926503	17.2327	16.746	17.9801		17.6346	19.2418	18.477	19.0143	17.2697
Q91V01	KOS / c	Q91V01	-0.306516	0.306516	0.606819	Lpcat3	Lysophospholipid acyltransferase 5	MBOA5_MOUSE	4	0.734407	0.0927679	20.142	20.1996	19.8683	19.8697	20.1702	19.1697	19.7771	19.5348	19.7708
Q9CXJ4	KOS / c	Q9CXJ4	-0.213179	0.213179	0.606819	Abcb8	ATP-binding cassette sub-family B member 8, mitochondrial	ABCB8_MOUSE	6	0.46231	0.09301	18.8459	19.0682	18.7185	19.0308	18.8393	18.5893	18.9157	18.6606	18.5014
Q99K48	KOS / c	Q99K48	0.0560818	0.0560818	0.606819	Nono	Non-POU domain-containing octamer-binding protein	NONO_MOUSE	11	0.591267	0.0933117	19.6813	19.5193	19.7434	19.7369	19.7931	19.6977	19.6418	19.7615	19.7463
P62908	KOS / c	P62908	-0.187317	0.187317	0.606819	Rps3	40S ribosomal protein S3	RS3_MOUSE	15	0.972211	0.0933965	24.0418	23.9629	24.0656	23.8397	23.8428	23.907	23.5773	23.8726	23.7405
Q9D6J6	KOS / c	Q9D6J6	0.0481635	0.0481635	0.606819	Ndufv2	NADH dehydrogenase [ubiquinone] flavoprotein 2, mitochondrial	NDUV2_MOUSE	9	0.75146	0.0933981	20.9938	21.0867	20.752	21.191	21.2503	21.29	20.9325	21.1098	20.6372
Q63886	KOS / c	Q63886	-0.0276815	0.0276815	0.606819	Ugt1a1	UDP-glucuronosyltransferase 1-1	UD11_MOUSE	13	1.0332	0.0934041	23.7199	23.757	23.9168	23.9798	23.727	23.8648	23.8083	23.8528	23.8416
P99028	KOS / c	P99028	-0.348734	0.348734	0.606819	Uqcrh	Cytochrome b-c1 complex subunit 6, mitochondrial	QCR6_MOUSE	5	0.537818	0.093538	22.2934	22.3516	22.3421	22.5865	22.4021	22.1126	21.8671	21.9238	21.8648
P10107	KOS / c	P10107	-0.518835	0.518835	0.606819	Anxa1	Annexin A1	ANXA1_MOUSE	8	0.883191	0.0935516	18.5093	18.639	18.0674	18.6918	18.7542	17.4731	17.9489	17.3211	17.9306
F6QY34;F7AEX1;Q3UYH7;Q7TS64;Q8BVT9;Q99MK8	KOS / c	F6QY34;F7AEX1;Q3UYH7;Q7TS64;Q8BVT9;Q99MK8	-0.391227	0.391227	0.606819	Grk2;Grk2;Adrbk2;Grk2;Grk3;Grk2	Beta-adrenergic receptor kinase 1 (Fragment);Beta-adrenergic receptor kinase 1 (Fragment);Beta-adrenergic receptor kinase 2;Protein-serine/threonine kinase;Protein-serine/threonine kinase;Beta-adrenergic receptor kinase 1	F6QY34_MOUSE;F7AEX1_MOUSE;ARBK2_MOUSE;Q7TS64_MOUSE;Q8BVT9_MOUSE;ARBK1_MOUSE	1	0.304702	0.0935712	18.123	17.9201	17.797	18.1141	17.8773	17.7279	17.5815	17.2885	17.4726
F8WIV2;Q60854	KOS / c	F8WIV2;Q60854	-0.00201374	0.00201374	0.606819	Serpinb6a;Serpinb6	Serine (or cysteine) peptidase inhibitor, clade B, member 6a;Serpin B6	F8WIV2_MOUSE;SPB6_MOUSE	7	0.549737	0.0935917	19.0826	18.8735	19.1789	18.9807	19.0306	19.1401	18.9654	18.8915	19.1147
Q9D6U8	KOS / c	Q9D6U8	0.144545	0.144545	0.60716	Fam162a	Protein FAM162A	F162A_MOUSE	2	1.42129	0.093824	19.959	20.3799	20.4231	20.7941	20.3085	20.3561	21.013	20.6473	20.3637
P27048;P63163	KOS / c	P27048;P63163	0.0599584	0.0599584	0.607348	Snrpb;Snrpn	Small nuclear ribonucleoprotein-associated protein B;Small nuclear ribonucleoprotein-associated protein N	RSMB_MOUSE;RSMN_MOUSE	4	1.07857	0.0941418	18.7297	17.44	18.2976	18.1718	18.6193	18.4515	17.955	18.3318	17.9746
A0A0R4J110;D3YX15;D6RDQ6;Q61153	KOS / c	A0A0R4J110;D3YX15;D6RDQ6;Q61153	0.205176	0.205176	0.607348	Dio1	Iodothyronine deiodinase;Iodothyronine deiodinase (Fragment);Iodothyronine deiodinase (Fragment);Type I iodothyronine deiodinase	A0A0R4J110_MOUSE;D3YX15_MOUSE;D6RDQ6_MOUSE;IOD1_MOUSE	2	0.782246	0.0942127	18.1202	18.2724	19.5569	18.4587	18.5197	19.4933	18.5439	19.2543	18.5206
Q8VI47	KOS / c	Q8VI47	1.11152	1.11152	0.607992	Abcc2	Canalicular multispecific organic anion transporter 1	MRP2_MOUSE	19	1.07203	0.0944926	18.9901	18.909	21.6289	20.0695	19.2221	22.185	21.4877	22.4021	19.2055
P15532	KOS / c	P15532	-0.0361035	0.0361035	0.608521	Nme1	Nucleoside diphosphate kinase A	NDKA_MOUSE	10	0.947005	0.0948011	23.5652	23.8302	23.4809	23.7896	23.6551	23.6013	23.7865	23.5585	23.5759
G3X9Y6	KOS / c	G3X9Y6	0.0178955	0.0178955	0.608521	Akr1c19	Aldo-keto reductase family 1, member C19	G3X9Y6_MOUSE	10	0.797901	0.094935	19.6604	20.5285	19.4565	20.6802	19.943	20.2815	20.3405	20.1977	20.1792
A0A1L1SSA8;Q91XE8	KOS / c	A0A1L1SSA8;Q91XE8	-0.0341215	0.0341215	0.609374	Tmem205	Transmembrane protein 205 (Fragment);Transmembrane protein 205	A0A1L1SSA8_MOUSE;TM205_MOUSE	3	1.0772	0.0952485	21.5691	21.7445	21.5586	21.8599	21.7713	21.6094	21.6468	21.7301	21.4988
E9Q4U7;O70566;Q6W4W7	KOS / c	E9Q4U7;O70566;Q6W4W7	-0.815922	0.815922	0.60982	Diaph2	Protein diaphanous homolog 2;Protein diaphanous homolog 2;DIA3	E9Q4U7_MOUSE;DIAP2_MOUSE;Q6W4W7_MOUSE	3	0.824265	0.0954988	17.7043	16.1886	15.7395	15.2852	15.6036	15.5957	15.0458	15.587	16.4499
Q8C9B9	KOS / c	Q8C9B9	0.253336	0.253336	0.611065	Dido1	Death-inducer obliterator 1	DIDO1_MOUSE	1	0.483117	0.0961433	15.8099	13.9422	14.6924	14.1809	15.827	14.8085	15.0453	15.2606	13.9903
P50427	KOS / c	P50427	-0.42897	0.42897	0.611065	Sts	Steryl-sulfatase	STS_MOUSE	3	0.777664	0.0964895	19.518	18.6218	19.5326	19.3168	18.9899	18.9165	18.6208	18.8964	18.8595
P62774	KOS / c	P62774	-0.138511	0.138511	0.611065	Mtpn	Myotrophin	MTPN_MOUSE	5	0.5636	0.0971075	19.0769	19.5966	19.6972	19.6816	19.2925	19.2172	19.3754	19.3266	19.7127
Q922D8	KOS / c	Q922D8	-0.0261808	0.0261808	0.611065	Mthfd1	C-1-tetrahydrofolate synthase, cytoplasmic	C1TC_MOUSE	39	0.79835	0.097422	23.1047	23.3437	23.1342	23.3247	23.1929	23.2008	23.4792	23.19	22.9032
P17427	KOS / c	P17427	-0.030774	0.030774	0.611065	Ap2a2	AP-2 complex subunit alpha-2	AP2A2_MOUSE	30	0.68389	0.0975372	20.8583	20.8041	21.1842	20.9086	20.7698	20.9898	20.9849	21.0093	20.8067
Q9Z2N8	KOS / c	Q9Z2N8	-0.330666	0.330666	0.611065	Actl6a	Actin-like protein 6A	ACL6A_MOUSE	2	0.401295	0.0976953	17.3181	17.6816	17.6235	18.0975	17.5511	17.3166	17.4955	17.4848	16.9587
Q5SVR0	KOS / c	Q5SVR0	0.422293	0.422293	0.611065	Tbc1d9b	TBC1 domain family member 9B	TBC9B_MOUSE	3	0.464851	0.097772	17.9871	17.1565	19.7997	20.4008	18.5891	19.6003	20.8398	20.2902	17.4533
B1AW21;Q9Z2C5	KOS / c	B1AW21;Q9Z2C5	0.468479	0.468479	0.611065	Mtm1	Myotubularin	B1AW21_MOUSE;MTM1_MOUSE	2	0.490625	0.0979862	16.5795	15.4558	16.728	15.5232	16.3642	16.3481	16.9226	16.7207	16.8275
Q9D883	KOS / c	Q9D883	-0.0429083	0.0429083	0.611065	U2af1	Splicing factor U2AF 35 kDa subunit	U2AF1_MOUSE	8	1.21306	0.0980331	17.9035	17.6499	18.0302	18.0034	17.6665	17.967	17.9605	17.9018	17.789
Q9Z2U1	KOS / c	Q9Z2U1	-0.0188679	0.0188679	0.611065	Psma5	Proteasome subunit alpha type-5	PSA5_MOUSE	10	0.83645	0.0983454	21.2069	21.1495	21.1076	21.1878	21.1911	21.2629	21.1134	21.1493	20.9925
Q922Q1	KOS / c	Q922Q1	0.114471	0.114471	0.611065	2-Mar	Mitochondrial amidoxime reducing component 2	MARC2_MOUSE	12	0.684934	0.0983663	22.0991	22.1996	21.975	22.084	22.1704	22.2717	22.1422	22.1813	22.2602
Q60864	KOS / c	Q60864	0.0243302	0.0243302	0.611065	Stip1	Stress-induced-phosphoprotein 1	STIP1_MOUSE	30	0.657003	0.0984483	21.368	21.2644	21.3511	21.1501	21.2739	21.3654	21.4951	21.2153	21.1792
B1AWT7;F6SPK0;Q9JJZ4	KOS / c	B1AWT7;F6SPK0;Q9JJZ4	0.804896	0.804896	0.611065	Ube2j1	Ubiquitin-conjugating enzyme E2 J1 (Fragment);Ubiquitin-conjugating enzyme E2 J1 (Fragment);Ubiquitin-conjugating enzyme E2 J1	B1AWT7_MOUSE;F6SPK0_MOUSE;UB2J1_MOUSE	1	0.673601	0.098561	17.0555	17.5385	17.2366	18.0009	17.4482	17.6091	18.4864	19.4799	17.1565
P11499	KOS / c	P11499	-0.139518	0.139518	0.611065	Hsp90ab1	Heat shock protein HSP 90-beta	HS90B_MOUSE	41	0.952793	0.0987394	25.5242	25.3645	25.2583	25.2446	25.3509	25.4014	25.2733	25.0702	24.9106
P61222	KOS / c	P61222	0.0429811	0.0429811	0.611065	Abce1	ATP-binding cassette sub-family E member 1	ABCE1_MOUSE	15	0.562072	0.0988205	19.1592	19.1804	19.5386	19.4637	18.9757	19.5666	19.8215	19.4077	18.9794
P84104	KOS / c	P84104	-0.200967	0.200967	0.611065	Srsf3	Serine/arginine-rich splicing factor 3	SRSF3_MOUSE	5	0.71849	0.0990097	21.436	21.186	21.4601	21.808	21.245	21.291	21.5735	21.2793	20.9967
Q8BGA8	KOS / c	Q8BGA8	-0.100237	0.100237	0.611065	Acsm5	Acyl-coenzyme A synthetase ACSM5, mitochondrial	ACSM5_MOUSE	19	0.981132	0.0994005	20.1055	20.5458	20.5086	20.7119	20.3166	20.2645	20.4806	20.3595	20.4865
Q8R050	KOS / c	Q8R050	-0.0713508	0.0713508	0.611065	Gspt1	Eukaryotic peptide chain release factor GTP-binding subunit ERF3A	ERF3A_MOUSE	15	0.659561	0.10023	19.9077	19.6275	19.9915	20.2147	19.7565	20.0294	19.8625	20.0647	19.6374
P97864	KOS / c	P97864	0.102156	0.102156	0.611065	Casp7	Caspase-7	CASP7_MOUSE	7	0.769933	0.100311	17.932	17.6522	17.7731	18.3554	18.1104	17.6581	18.3299	18.247	17.8238
Q8JZQ2	KOS / c	Q8JZQ2	0.120484	0.120484	0.611065	Afg3l2	AFG3-like protein 2	AFG32_MOUSE	7	0.438918	0.100491	18.5748	18.8133	19.3061	18.7571	18.785	19.0302	19.327	19.3036	18.407
Q9DBJ3	KOS / c	Q9DBJ3	-0.11951	0.11951	0.611065	Baiap2l1	Brain-specific angiogenesis inhibitor 1-associated protein 2-like protein 1	BI2L1_MOUSE	3	0.572435	0.100683	16.5897	16.2031	16.1068	16.6414	16.5759	16.054	16.1293	16.4398	16.152
P42669	KOS / c	P42669	0.0477296	0.0477296	0.611065	Pura	Transcriptional activator protein Pur-alpha	PURA_MOUSE	4	0.668951	0.100764	18.4158	18.4177	18.5233	18.5395	18.1462	18.5318	18.8682	18.5162	18.4609
Q3U3J1	KOS / c	Q3U3J1	-0.141388	0.141388	0.611065	Bckdha	2-oxoisovalerate dehydrogenase subunit alpha, mitochondrial	Q3U3J1_MOUSE	26	1.06258	0.101042	21.9264	22.1027	22.3304	22.3174	22.0972	21.7761	22.0721	22.1136	22.1002
Q9Z2L7	KOS / c	Q9Z2L7	0.176617	0.176617	0.611065	Crlf3	Cytokine receptor-like factor 3	CRLF3_MOUSE	2	0.302263	0.101141	14.446	14.784	15.0234	15.5963	15.0645	15.1199	15.0655	15.2902	15.4317
D3Z7D3;F8WI56;Q8BWT5	KOS / c	D3Z7D3;F8WI56;Q8BWT5	1.08441	1.08441	0.611065	Dip2a	Disco-interacting protein 2 homolog A	D3Z7D3_MOUSE;F8WI56_MOUSE;DIP2A_MOUSE	1	0.554806	0.101654	23.4252	24.5139	25.598	24.7097	24.5479	24.3947	26.209	25.6866	26.8688
Q60855	KOS / c	Q60855	-1.75219	1.75219	0.611065	Ripk1	Receptor-interacting serine/threonine-protein kinase 1	RIPK1_MOUSE	2	2.49519	0.10184	17.847	18.0762	15.8816	19.2305	16.0942	15.8358	15.4223	15.8351	17.6792
P59325	KOS / c	P59325	-0.125281	0.125281	0.611065	Eif5	Eukaryotic translation initiation factor 5	IF5_MOUSE	14	0.435245	0.101857	20.5052	20.6582	20.1921	20.3378	20.3968	20.2101	20.3512	20.0707	20.4789
P36552	KOS / c	P36552	-0.145316	0.145316	0.611065	Cpox	Oxygen-dependent coproporphyrinogen-III oxidase, mitochondrial	HEM6_MOUSE	24	0.70848	0.102054	21.8886	21.7973	22.175	22.4313	21.8435	21.9863	22.2585	21.7197	21.8812
Q78JT3	KOS / c	Q78JT3	0.0565799	0.0565799	0.611065	Haao	3-hydroxyanthranilate 3,4-dioxygenase	3HAO_MOUSE	19	0.755184	0.102267	22.9784	23.5833	23.1779	23.3391	23.2538	23.1775	23.3289	23.3688	23.5586
P61211	KOS / c	P61211	-0.0741884	0.0741884	0.611065	Arl1	ADP-ribosylation factor-like protein 1	ARL1_MOUSE	5	0.721062	0.10227	19.4509	19.4247	19.5656	19.7525	19.2421	19.4355	19.674	19.6062	19.4021
Q3TIU4	KOS / c	Q3TIU4	-0.520526	0.520526	0.611065	Pde12	2',5'-phosphodiesterase 12	PDE12_MOUSE	2	0.608739	0.102323	17.4081	19.1755	18.1175	17.4857	17.2348	17.8773	18.0513	17.2002	17.9773
Q9JMH6	KOS / c	Q9JMH6	0.0954324	0.0954324	0.611065	Txnrd1	Thioredoxin reductase 1, cytoplasmic	TRXR1_MOUSE	12	0.805609	0.102353	19.8001	20.0785	20.034	20.0175	19.8027	20.1932	20.1982	20.142	20.0369
H3BLB7;P47879	KOS / c	H3BLB7;P47879	-1.37054	1.37054	0.611065	Igfbp4	Insulin-like growth factor-binding protein 4	H3BLB7_MOUSE;IBP4_MOUSE	2	1.19323	0.102757	15.6637	18.2187	16.0562	16.4919	14.8508	15.5121	15.427	15.6573	16.2521
Q3UMU9	KOS / c	Q3UMU9	-0.139327	0.139327	0.611065	Hdgfl2	Hepatoma-derived growth factor-related protein 2	HDGR2_MOUSE	2	0.210364	0.103015	17.8067	18.0532	18.1085	17.9115	17.7423	17.8448	17.8205	17.9223	17.8419
P61255	KOS / c	P61255	-0.118944	0.118944	0.611065	Rpl26	60S ribosomal protein L26	RL26_MOUSE	6	0.917243	0.103025	23.5258	23.3277	23.4662	23.4831	23.2625	23.486	23.5258	23.4154	22.8915
Q9CPQ1	KOS / c	Q9CPQ1	-0.137932	0.137932	0.611065	Cox6c	Cytochrome c oxidase subunit 6C	COX6C_MOUSE	3	0.202015	0.103109	23.6876	24.3206	24.5466	24.4711	23.851	24.3525	23.7606	24.5834	24.0616
Q8K3K8	KOS / c	Q8K3K8	0.545758	0.545758	0.611065	Optn	Optineurin	OPTN_MOUSE	1	0.541392	0.10324	16.496	16.0622	16.2072	16.5071	16.6031	17.3798	16.5072	17.2926	16.2462
A0A0R4J018;O55060	KOS / c	A0A0R4J018;O55060	-0.124235	0.124235	0.611065	Tpmt	Thiopurine S-methyltransferase	A0A0R4J018_MOUSE;TPMT_MOUSE	10	0.794988	0.103333	20.0415	20.4643	20.0479	20.4919	20.1393	20.0295	20.0726	19.9066	20.5361
P46412	KOS / c	P46412	0.200075	0.200075	0.611065	Gpx3	Glutathione peroxidase 3	GPX3_MOUSE	2	0.420851	0.10341	17.8783	18.4521	18.3314	18.1379	18.5046	18.4591	18.2599	18.5153	18.3228
B7ZMP1	KOS / c	B7ZMP1	0.644623	0.644623	0.611065	Xpnpep3	Probable Xaa-Pro aminopeptidase 3	XPP3_MOUSE	5	0.598589	0.103476	18.245	18.2274	18.6884	17.1112	18.7364	18.9453	18.622	19.2308	18.4123
F6QTS1;O88544	KOS / c	F6QTS1;O88544	-0.0385451	0.0385451	0.611065	Cops4	COP9 signalosome complex subunit 4 (Fragment);COP9 signalosome complex subunit 4	F6QTS1_MOUSE;CSN4_MOUSE	11	0.459904	0.10352	18.8961	18.852	18.6551	18.6815	18.7495	18.8699	18.8339	18.6582	18.5468
E9QN31	KOS / c	E9QN31	0.0284455	0.0284455	0.611065	Nop2	Probable 28S rRNA (cytosine-C(5))-methyltransferase	E9QN31_MOUSE	4	0.742935	0.103631	17.7966	17.4255	17.7108	18.2189	17.2624	18.0572	18.1485	18.1154	17.3975
P23881	KOS / c	P23881	1.40162	1.40162	0.611065	Tcea3	Transcription elongation factor A protein 3	TCEA3_MOUSE	1	1.83079	0.103858	17.5016	18.5134	21.142	17.4679	18.2148	21.4391	21.6503	21.7856	15.0969
Q99KQ4	KOS / c	Q99KQ4	0.0748191	0.0748191	0.611065	Nampt	Nicotinamide phosphoribosyltransferase	NAMPT_MOUSE	20	0.735912	0.104179	20.5084	20.4466	20.4276	20.0546	20.3271	20.4353	20.3555	20.7311	20.3321
Q61550	KOS / c	Q61550	-0.168589	0.168589	0.611065	Rad21	Double-strand-break repair protein rad21 homolog	RAD21_MOUSE	2	0.339905	0.104335	16.3195	16.1837	16.3999	17.4521	16.3424	16.2876	16.9709	16.1845	16.6565
P26043	KOS / c	P26043	-0.106757	0.106757	0.611065	Rdx	Radixin	RADI_MOUSE	33	0.801887	0.104391	22.3432	22.3471	22.3923	22.2976	22.2339	22.2757	22.4027	22.1422	22.1209
A0A0R4J1Q0;D6RE33;G5E896;Q3UJB9	KOS / c	A0A0R4J1Q0;D6RE33;G5E896;Q3UJB9	-0.0746748	0.0746748	0.611065	Edc4	Enhancer of mRNA-decapping protein 4;Enhancer of mRNA-decapping protein 4;Enhancer of mRNA decapping 4, isoform CRA_b;Enhancer of mRNA-decapping protein 4	A0A0R4J1Q0_MOUSE;D6RE33_MOUSE;G5E896_MOUSE;EDC4_MOUSE	5	0.57822	0.104477	16.8965	16.5837	17.1352	17.7711	17.1853	17.0001	16.8271	16.9754	17.3963
F8WJI3;Q8R3Q6	KOS / c	F8WJI3;Q8R3Q6	-0.92232	0.92232	0.611065	Ccdc58	Coiled-coil domain-containing protein 58	F8WJI3_MOUSE;CCD58_MOUSE	2	1.31901	0.104501	18.7667	19.331	19.328	21.0062	18.9282	18.7432	18.7884	18.9196	19.3456
A0A0R4J0V3;E9QKQ5;Q91ZP3	KOS / c	A0A0R4J0V3;E9QKQ5;Q91ZP3	-0.842428	0.842428	0.611065	Lpin1	Phosphatidate phosphatase LPIN1	A0A0R4J0V3_MOUSE;E9QKQ5_MOUSE;LPIN1_MOUSE	3	1.09562	0.104601	16.6097	17.0185	16.544	16.337	14.6695	14.5344	16.585	15.5633	16.4589
D3YVW2	KOS / c	D3YVW2	0.0919406	0.0919406	0.611065	Golim4	Golgi integral membrane protein 4	D3YVW2_MOUSE	11	0.811775	0.104761	16.3406	16.6378	16.4587	16.6439	16.5058	16.5239	16.5982	16.7067	16.7388
B1AUB9;B1AUC0;Q02780	KOS / c	B1AUB9;B1AUC0;Q02780	-0.109185	0.109185	0.611065	Nfia	Nuclear factor 1;Nuclear factor 1;Nuclear factor 1 A-type	B1AUB9_MOUSE;B1AUC0_MOUSE;NFIA_MOUSE	3	0.820932	0.104919	18.9172	19.0074	18.9968	19.1394	19.1309	19.4304	18.6001	18.6586	18.4895
Q04447	KOS / c	Q04447	-0.33041	0.33041	0.614162	Ckb	Creatine kinase B-type	KCRB_MOUSE	15	0.61577	0.105784	20.8021	20.4733	19.5691	19.6475	20.4947	19.5244	19.7779	19.6019	19.8242
D3YW09;G3UVU2;Q62203	KOS / c	D3YW09;G3UVU2;Q62203	0.171291	0.171291	0.614162	Sf3a2	Splicing factor 3A subunit 2	D3YW09_MOUSE;G3UVU2_MOUSE;SF3A2_MOUSE	2	0.591885	0.105909	17.7955	17.7414	18.3437	18.7428	17.8203	18.2871	18.3726	18.8426	18.4317
P43883	KOS / c	P43883	-0.149719	0.149719	0.614162	Plin2	Perilipin-2	PLIN2_MOUSE	5	0.818003	0.105997	16.784	17.4441	17.6016	17.8193	17.5727	17.481	17.102	17.0907	17.2388
P63030	KOS / c	P63030	0.262502	0.262502	0.616846	Mpc1	Mitochondrial pyruvate carrier 1	MPC1_MOUSE	4	0.730362	0.106818	19.7034	19.9594	20.6954	20.5342	20.3317	20.5697	20.5216	20.3949	20.836
Q8VEH5	KOS / c	Q8VEH5	-0.420486	0.420486	0.616846	Epm2aip1	EPM2A-interacting protein 1	EPMIP_MOUSE	2	0.299657	0.106825	17.5618	16.0643		17.688	16.5473			17.0943
Q91Z83	KOS / c	Q91Z83	-0.250761	0.250761	0.617283	Myh7	Myosin-7	MYH7_MOUSE	2	0.497489	0.107341	14.3234	15.2736	14.8972	15.1986	14.2771	14.459	15.2693	14.6222	14.754
Q2TPA8	KOS / c	Q2TPA8	-0.27345	0.27345	0.617283	Hsdl2	Hydroxysteroid dehydrogenase-like protein 2	HSDL2_MOUSE	21	0.66311	0.107435	20.1781	20.5386	20.5236	20.5252	20.0214	20.2984	20.338	20.0751	20.1178
O35114	KOS / c	O35114	-0.164903	0.164903	0.617283	Scarb2	Lysosome membrane protein 2	SCRB2_MOUSE	6	0.528006	0.107449	19.2	19.2805	19.801	19.4163	19.2127	19.3629	19.2393	19.4167	19.1445
P54775	KOS / c	P54775	-0.033528	0.033528	0.617761	Psmc4	26S protease regulatory subunit 6B	PRS6B_MOUSE	18	0.599688	0.107715	20.5807	20.5541	20.4061	20.4878	20.4984	20.6419	20.607	20.3551	20.2332
Q61584	KOS / c	Q61584	-0.0813774	0.0813774	0.621319	Fxr1	Fragile X mental retardation syndrome-related protein 1	FXR1_MOUSE	9	0.611587	0.108519	18.8767	18.7272	18.7993	18.8292	18.5622	18.8799	18.9749	18.755	18.3898
P49312;Q5EBP8	KOS / c	P49312;Q5EBP8	-0.0732506	0.0732506	0.622239	Hnrnpa1	Heterogeneous nuclear ribonucleoprotein A1	ROA1_MOUSE;Q5EBP8_MOUSE	10	0.658459	0.108864	20.3513	20.0522	19.741	19.7579	20.0499	19.7524	19.81	19.6941	20.2414
Q920L1	KOS / c	Q920L1	0.12253	0.12253	0.622581	Fads1	Fatty acid desaturase 1	FADS1_MOUSE	10	0.662957	0.109108	20.2992	19.9609	19.4311	20.1682	20.2012	20.1699	20.2649	20.1642	19.7631
P07309	KOS / c	P07309	-0.496132	0.496132	0.623421	Ttr	Transthyretin	TTHY_MOUSE	6	0.965981	0.109689	22.0381	22.9055	22.1346	22.1866	22.0881	22.2043	22.2981	20.8593	21.3864
Q9WV27	KOS / c	Q9WV27	0.26365	0.26365	0.623421	Atp1a4	Sodium/potassium-transporting ATPase subunit alpha-4	AT1A4_MOUSE	1	0.818618	0.109721	19.1267	18.7601	19.0475	18.6211	18.9369	19.217	19.2823	19.1307	19.243
Q80Y55	KOS / c	Q80Y55	-0.993909	0.993909	0.623421	Bsdc1	BSD domain-containing protein 1	BSDC1_MOUSE	2	0.126194	0.109914		17.0126	18.4505	18.8681	15.8456	16.5901		17.632	18.1358
Q6P5B0	KOS / c	Q6P5B0	0.454688	0.454688	0.623421	Rrp12	RRP12-like protein	RRP12_MOUSE	2	0.369357	0.110298	15.7462	15.706	15.3963	15.9196	15.6331	16.6962	16.2757	16.1587	15.7808
Q9CZG3	KOS / c	Q9CZG3	-0.137482	0.137482	0.623421	Commd8	COMM domain-containing protein 8	COMD8_MOUSE	2	0.590605	0.110382	16.546	15.822	16.6714	15.7813	16.0671	15.6905	16.3033	16.0226	16.4284
A0A1L1SUI3;Q9D1F9	KOS / c	A0A1L1SUI3;Q9D1F9	-0.267934	0.267934	0.623421	Slc37a4	Solute carrier family 37 (glucose-6-phosphate transporter), member 4;Putative uncharacterized protein	A0A1L1SUI3_MOUSE;Q9D1F9_MOUSE	5	0.89544	0.110726	19.2928	19.8944	19.2338	19.5806	19.5048	19.2351	19.2952	19.0935	19.1174
Q99JX4	KOS / c	Q99JX4	0.0404654	0.0404654	0.623421	Eif3m	Eukaryotic translation initiation factor 3 subunit M	EIF3M_MOUSE	10	0.658659	0.110814	19.1278	18.7239	18.692	18.4372	18.8661	18.682	18.6917	18.7891	18.9855
Q99M07	KOS / c	Q99M07	-0.15595	0.15595	0.623421	Coa5	Cytochrome c oxidase assembly factor 5	COA5_MOUSE	2	0.203968	0.110842	19.0467	19.1198	16.8466	16.7517	19.1764	16.7189	16.7792	17.9164	18.7554
Q8K4F5	KOS / c	Q8K4F5	0.576451	0.576451	0.623421	Abhd11	Protein ABHD11	ABHDB_MOUSE	8	0.938043	0.110917	17.5735	17.9836	18.4219	18.3957	18.3138	18.226	19.4543	18.0906	18.9719
Q9D8S9	KOS / c	Q9D8S9	-0.046241	0.046241	0.625613	Bola1	BolA-like protein 1	BOLA1_MOUSE	3	0.396028	0.111582	17.9789	18.4944	18.2881	18.6535	18.2133	18.2033	18.1611	18.2357	18.7437
Q91VH6	KOS / c	Q91VH6	-0.172521	0.172521	0.625613	Memo1	Protein MEMO1	MEMO1_MOUSE	9	0.831319	0.111677	18.7178	18.1026	18.3903	18.8623	18.5496	18.2378	18.728	18.5561	17.5167
P14211	KOS / c	P14211	-0.0353135	0.0353135	0.62568	Calr	Calreticulin	CALR_MOUSE	25	1.06494	0.111999	24.5315	24.3464	24.3773	24.2479	24.286	24.5268	24.3726	24.1699	24.3415
Q8R2U6	KOS / c	Q8R2U6	-0.872485	0.872485	0.62568	Nudt4	Diphosphoinositol polyphosphate phosphohydrolase 2	NUDT4_MOUSE	1	0.749373	0.112059	17.862	18.1527	16.8353	17.7751	17.5359	16.5547	16.7637	16.4295	16.7309
Q9CW42	KOS / c	Q9CW42	0.0737004	0.0737004	0.626088	1-Mar	Mitochondrial amidoxime-reducing component 1	MARC1_MOUSE	15	0.771251	0.112318	21.0358	21.1715	20.2929	20.733	20.9273	20.8423	21.0092	20.9778	20.833
A0A0R4IZY0;Q8C1A5	KOS / c	A0A0R4IZY0;Q8C1A5	0.225933	0.225933	0.627056	Thop1	Thimet oligopeptidase	A0A0R4IZY0_MOUSE;THOP1_MOUSE	2	0.38818	0.112677	16.928	17.255	16.834	16.3584	17.2603	17.0234	17.1812	17.1858	16.832
P29341	KOS / c	P29341	0.0747737	0.0747737	0.628664	Pabpc1	Polyadenylate-binding protein 1	PABP1_MOUSE	24	0.685073	0.113152	22.594	22.4243	22.5321	22.7914	22.4562	22.5901	22.9635	22.8086	22.4404
Q8R0W0	KOS / c	Q8R0W0	-0.00589515	0.00589515	0.630426	Eppk1	Epiplakin	EPIPL_MOUSE	18	1.04408	0.11383	18.3453	18.2287	18.3902	18.394	18.6747	18.5914	17.9773	18.3226	17.9556
Q9D1H8	KOS / c	Q9D1H8	-0.143516	0.143516	0.630426	Mrpl53	39S ribosomal protein L53, mitochondrial	RM53_MOUSE	4	0.606268	0.113966	18.5931	18.1739	18.3101	18.4161	18.2786	18.2714	18.2488	18.1762	18.2122
Q8BMJ2	KOS / c	Q8BMJ2	-0.316895	0.316895	0.630426	Lars	Leucine--tRNA ligase, cytoplasmic	SYLC_MOUSE	21	0.724829	0.114037	19.7821	19.6599	19.6625	20.7689	19.4841	19.8124	19.9976	19.6905	19.6361
P56873	KOS / c	P56873	-0.0841894	0.0841894	0.630426	Sssca1	Sjoegren syndrome/scleroderma autoantigen 1 homolog	SSA27_MOUSE	2	0.46622	0.114287	14.757	16.7794	16.4149	16.4638	14.4815	16.4793	15.9622	16.5341	16.637
P47754	KOS / c	P47754	-0.108569	0.108569	0.630426	Capza2	F-actin-capping protein subunit alpha-2	CAZA2_MOUSE	9	0.912999	0.114402	21.1436	20.9774	21.0557	20.7192	21.0543	20.9008	20.6968	20.7999	20.8932
P17182	KOS / c	P17182	-0.108011	0.108011	0.630811	Eno1	Alpha-enolase	ENOA_MOUSE	23	1.19328	0.114659	24.0306	24.6723	24.1654	24.6674	24.3152	24.3551	24.3147	24.0983	24.4202
D3YWR7;Q8BVI4	KOS / c	D3YWR7;Q8BVI4	-0.00896155	0.00896155	0.632186	Qdpr	Dihydropteridine reductase	D3YWR7_MOUSE;DHPR_MOUSE	11	0.954389	0.115096	22.2236	22.7833	21.9668	22.7138	22.4008	22.3973	22.8026	22.5811	21.9448
B7FAU9;Q8BTM8	KOS / c	B7FAU9;Q8BTM8	0.297894	0.297894	0.632343	Flna	Filamin, alpha;Filamin-A	B7FAU9_MOUSE;FLNA_MOUSE	45	0.768849	0.115312	20.1497	19.9878	20.3708	20.2984	20.3022	20.6622	20.5621	20.6484	20.3172
P63101	KOS / c	P63101	-0.0925117	0.0925117	0.632404	Ywhaz	14-3-3 protein zeta/delta	1433Z_MOUSE	10	0.961989	0.115589	22.1958	22.2023	22.4128	22.1522	22.1921	22.3056	22.0777	22.054	22.1152
Q91XF0	KOS / c	Q91XF0	-0.0121697	0.0121697	0.632404	Pnpo	Pyridoxine-5'-phosphate oxidase	PNPO_MOUSE	10	0.674859	0.115812	20.1394	20.5095	20.3836	20.658	20.3993	20.2793	20.6133	20.521	20.2696
P11714	KOS / c	P11714	-0.197864	0.197864	0.632404	Cyp2d9	Cytochrome P450 2D9	CP2D9_MOUSE	14	0.954112	0.115885	21.2371	20.6849	20.2623	20.8363	20.8317	20.9033	20.5036	20.3984	20.2485
A0A0R4J023;Q9JLZ3	KOS / c	A0A0R4J023;Q9JLZ3	-0.181867	0.181867	0.632599	Auh	Methylglutaconyl-CoA hydratase, mitochondrial;Methylglutaconyl-CoA hydratase, mitochondrial	A0A0R4J023_MOUSE;AUHM_MOUSE	5	0.555086	0.116307	19.3294	19.5666	19.8436	20.1985	19.4299	19.4176	19.6443	19.569	19.843
Q9WUL7	KOS / c	Q9WUL7	-0.328247	0.328247	0.632599	Arl3	ADP-ribosylation factor-like protein 3	ARL3_MOUSE	4	0.961928	0.116377	17.8364	17.9954	17.7708	18.6416	18.139	17.6081	17.6252	17.6615	17.7801
Q9DBW0	KOS / c	Q9DBW0	0.172581	0.172581	0.632599	Cyp4v2	Cytochrome P450 4V2	CP4V2_MOUSE	7	0.556363	0.116626	19.0741	19.1245	18.8016	19.5288	18.8271	19.2935	19.8179	19.2557	19.275
Q8VCA8	KOS / c	Q8VCA8	0.0549009	0.0549009	0.632599	Scrn2	Secernin-2	SCRN2_MOUSE	11	0.551404	0.116669	18.7096	19.2424	19.0643	19.0453	19.069	18.8527	18.9377	18.921	19.525
D3Z286	KOS / c	D3Z286	-0.297278	0.297278	0.633291	Tmppe	Transmembrane protein with metallophosphoesterase domain	D3Z286_MOUSE	1	0.266921	0.116984	16.1885	15.264	15.5919	15.5321	15.6262	14.9072	15.2691	15.6083	15.4149
Q6PB66	KOS / c	Q6PB66	-0.181435	0.181435	0.633478	Lrpprc	Leucine-rich PPR motif-containing protein, mitochondrial	LPPRC_MOUSE	63	0.609476	0.117357	21.4362	21.4227	21.2464	21.7302	21.4046	21.2568	21.4776	21.3218	20.9172
Q6P2B1	KOS / c	Q6P2B1	0.606106	0.606106	0.633478	Tnpo3	Transportin-3	TNPO3_MOUSE	4	0.707381	0.117394	17.4437	17.5964	17.8439	17.1104	17.6938	18.9378	16.7427	18.196	18.2371
Q62264	KOS / c	Q62264	0.210413	0.210413	0.636122	Thrsp	Thyroid hormone-inducible hepatic protein	THRSP_MOUSE	3	1.61836	0.118188	20.1899	20.4189	17.387	18.9567	20.3587	20.2062	20.0134	19.842	17.5257
P50285	KOS / c	P50285	0.127713	0.127713	0.636122	Fmo1	Dimethylaniline monooxygenase [N-oxide-forming] 1	FMO1_MOUSE	28	0.580755	0.118261	22.3585	22.561	22.5064	22.6801	22.163	22.5697	23.0858	22.7683	22.5503
E9PYG9;E9Q0K6;F6TVP2;F8WJE0;Q60710	KOS / c	E9PYG9;E9Q0K6;F6TVP2;F8WJE0;Q60710	-0.0350744	0.0350744	0.637037	Samhd1	Deoxynucleoside triphosphate triphosphohydrolase SAMHD1;Deoxynucleoside triphosphate triphosphohydrolase SAMHD1;Deoxynucleoside triphosphate triphosphohydrolase SAMHD1 (Fragment);Deoxynucleoside triphosphate triphosphohydrolase SAMHD1;Deoxynucleoside triphosphate triphosphohydrolase SAMHD1	E9PYG9_MOUSE;E9Q0K6_MOUSE;F6TVP2_MOUSE;F8WJE0_MOUSE;SAMH1_MOUSE	14	0.884141	0.118776	18.6129	18.4424	18.5495	18.3375	18.6142	18.4342	18.1273	18.3524	18.678
P61922	KOS / c	P61922	0.0889605	0.0889605	0.637037	Abat	4-aminobutyrate aminotransferase, mitochondrial	GABT_MOUSE	27	0.850449	0.118897	21.7616	22.138	21.8444	21.8501	22.4484	21.8807	21.8037	21.9779	21.7469
P13745;Q6P8Q0	KOS / c	P13745;Q6P8Q0	0.706662	0.706662	0.637037	Gsta1	Glutathione S-transferase A1;Glutathione S-transferase	GSTA1_MOUSE;Q6P8Q0_MOUSE	2	0.802718	0.119091	18.1704	20.1347	19.0338	20.2809	19.4555	20.6348	19.844	19.8456	21.2029
Q9EQI8	KOS / c	Q9EQI8	-0.0959509	0.0959509	0.637037	Mrpl46	39S ribosomal protein L46, mitochondrial	RM46_MOUSE	2	0.540815	0.119509	17.9757	17.847	17.6554	17.7865	17.8282	17.758	17.0684	17.6701	18.1089
Q8BWQ6	KOS / c	Q8BWQ6	-0.997408	0.997408	0.637037		UPF0505 protein C16orf62 homolog	CP062_MOUSE	10	1.40647	0.119533	19.1072	17.7319	18.1782	18.7053	17.6954	17.3105	17.7594	17.2773	17.5181
D3Z4E3;Q8BZS9	KOS / c	D3Z4E3;Q8BZS9	0.254592	0.254592	0.637037	Dhx32	DEAH (Asp-Glu-Ala-His) box polypeptide 32, isoform CRA_b;Putative pre-mRNA-splicing factor ATP-dependent RNA helicase DHX32	D3Z4E3_MOUSE;DHX32_MOUSE	1	0.351018	0.119562	16.7646	15.8987	16.0348	16.1733	16.7931	16.7647	16.3593	16.4709	16.046
Q9DCG2	KOS / c	Q9DCG2	-0.227152	0.227152	0.639354	Cd302	CD302 antigen	CD302_MOUSE	3	1.01788	0.120187	17.5553	17.1279	17.0891	16.5423	17.4606	16.4546	16.4294	16.6832	17.1533
A0A1B0GS91;E9Q3Z5;F6R6A4;Q8K4L2;Q8K4L3	KOS / c	A0A1B0GS91;E9Q3Z5;F6R6A4;Q8K4L2;Q8K4L3	0.0417731	0.0417731	0.641846	Svil	Supervillin;Supervillin;Supervillin (Fragment);Archvillin;Supervillin	A0A1B0GS91_MOUSE;E9Q3Z5_MOUSE;F6R6A4_MOUSE;Q8K4L2_MOUSE;SVIL_MOUSE	2	0.241599	0.120899	16.0957	16.2276	14.471	14.8072	16.1879	15.4774	15.3001	14.1913	16.2068
P08607	KOS / c	P08607	0.359221	0.359221	0.641846	C4bpa	C4b-binding protein	C4BPA_MOUSE	4	0.563316	0.121271	18.2018	18.0755	17.8509	17.6126	18.2202	18.2519	18.1191	18.6849	18.2095
E9Q9B0;O35071;Q3V3Y9	KOS / c	E9Q9B0;O35071;Q3V3Y9	-0.51839	0.51839	0.641846	Kif1c	Kinesin-like protein KIF1C;Kinesin-like protein KIF1C;Kinesin-like protein	E9Q9B0_MOUSE;KIF1C_MOUSE;Q3V3Y9_MOUSE	1	0.418201	0.121386	15.2184	15.3644	15.4876	15.7198	15.2068	15.1867	14.7581	14.8452	14.6105
Q9QXD1	KOS / c	Q9QXD1	0.126738	0.126738	0.641846	Acox2	Peroxisomal acyl-coenzyme A oxidase 2	ACOX2_MOUSE	31	0.815342	0.121965	21.4272	21.7072	21.8514	21.8971	22.0172	21.5266	21.9165	21.8239	21.9597
Q8VDD5	KOS / c	Q8VDD5	-0.112506	0.112506	0.641846	Myh9	Myosin-9	MYH9_MOUSE	104	0.816276	0.122006	22.3759	22.6911	22.2124	22.2057	22.8921	22.0734	22.1144	22.0431	22.0275
A0A1B0GRU8;Q9R1C7	KOS / c	A0A1B0GRU8;Q9R1C7	-0.16136	0.16136	0.641846	Prpf40a	Pre-mRNA-processing factor 40 homolog A	A0A1B0GRU8_MOUSE;PR40A_MOUSE	5	0.786338	0.122073	17.9624	17.1855	17.8864	17.8676	17.2686	17.8073	17.6174	17.6445	17.5877
Q8R4H7	KOS / c	Q8R4H7	-0.0198605	0.0198605	0.641846	Nags	N-acetylglutamate synthase, mitochondrial	NAGS_MOUSE	10	0.556247	0.122503	18.6154	18.9739	18.9226	19.5037	18.9268	18.8582	19.321	19.1782	18.7386
Q99KR7	KOS / c	Q99KR7	5.15481	5.15481	0.641846	Ppif	Peptidyl-prolyl cis-trans isomerase F, mitochondrial	PPIF_MOUSE	1	2.38172	0.122726	16.7041	17.059		18.0509	17.5138	21.8345	23.3029	23.1285	22.7644
Q9CWS0	KOS / c	Q9CWS0	-0.14658	0.14658	0.641846	Ddah1	N(G),N(G)-dimethylarginine dimethylaminohydrolase 1	DDAH1_MOUSE	16	0.785204	0.122789	20.8511	21.4164	21.3344	21.6132	21.3901	21.2042	21.0537	21.0436	21.196
A0A0G2JGC8;E9Q6Q4;E9Q912;Q3TU36	KOS / c	A0A0G2JGC8;E9Q6Q4;E9Q912;Q3TU36	0.42346	0.42346	0.641846	Rap1gds1	RAP1, GTP-GDP dissociation stimulator 1;RAP1, GTP-GDP dissociation stimulator 1;RAP1, GTP-GDP dissociation stimulator 1;Putative uncharacterized protein	A0A0G2JGC8_MOUSE;E9Q6Q4_MOUSE;E9Q912_MOUSE;Q3TU36_MOUSE	4	0.945245	0.123159	17.4186	16.8061	16.5589	16.924	16.3638	16.8231	17.1632	16.8489	18.5768
A0A1B0GRV0;Q9Z0S1	KOS / c	A0A1B0GRV0;Q9Z0S1	-0.0103883	0.0103883	0.641846	Bpnt1	3'(2'),5'-bisphosphate nucleotidase 1;3'(2'),5'-bisphosphate nucleotidase 1	A0A1B0GRV0_MOUSE;BPNT1_MOUSE	12	0.729315	0.123261	18.3441	18.9847	18.4976	19.1023	18.6335	18.5853	18.6183	18.7554	19.1197
Q9CR16	KOS / c	Q9CR16	-0.149288	0.149288	0.641846	Ppid	Peptidyl-prolyl cis-trans isomerase D	PPID_MOUSE	7	1.13624	0.12327	19.4923	19.8797	19.7749	20.2696	19.3478	19.6738	19.9269	19.7211	19.9167
Q9Z2X2	KOS / c	Q9Z2X2	-1.22097	1.22097	0.641846	Psmd10	26S proteasome non-ATPase regulatory subunit 10	PSD10_MOUSE	2	0.843518	0.123274	19.5468	17.6405	16.9075	17.9467	17.3406	17.109	16.7366	17.2045	17.2337
Q9Z1A1	KOS / c	Q9Z1A1	-0.109263	0.109263	0.641846	Tfg	Putative uncharacterized protein	Q9Z1A1_MOUSE	6	0.639146	0.123511	20.34	20.2006	20.2189	19.9049	19.8216	20.3296	20.0403	20.2454	19.8125
P45376	KOS / c	P45376	0.0806538	0.0806538	0.641846	Akr1b1	Aldose reductase	ALDR_MOUSE	8	0.732079	0.124106	17.1955	17.5477	17.4893	17.7855	17.4503	17.4537	17.2564	17.2625	18.2929
Q9CZU4	KOS / c	Q9CZU4	0.585214	0.585214	0.641846	Eral1	GTPase Era, mitochondrial	ERAL1_MOUSE	1	0.581795	0.124145	12.7139	12.2571	12.4357	11.3109	13.0929	12.728	12.587	12.7768	13.0085
P00920	KOS / c	P00920	0.199873	0.199873	0.641846	Ca2	Carbonic anhydrase 2	CAH2_MOUSE	12	0.752709	0.124257	21.1456	21.7416	21.5065	21.8257	21.3212	21.3601	22.2711	21.5701	22.099
F8WGW3;Q497V5	KOS / c	F8WGW3;Q497V5	0.201662	0.201662	0.641846	Srbd1	S1 RNA-binding domain-containing protein 1	F8WGW3_MOUSE;SRBD1_MOUSE	2	0.379684	0.124741	15.9725	16.0038	15.4777	15.4072	16.1018	15.7243	15.1644	16.1044	16.3462
Q69ZS7	KOS / c	Q69ZS7	0.141828	0.141828	0.641846	Hbs1l	HBS1-like protein	HBS1L_MOUSE	7	1.0007	0.124854	17.7271	17.5103	16.7383	17.3544	17.4108	17.2082	17.6659	17.4093	17.8168
Q8C7G5	KOS / c	Q8C7G5	-0.121628	0.121628	0.641846	Apoa5	Apolipoprotein A-V	APOA5_MOUSE	5	0.427779	0.125177	17.6113	17.7692	17.7889	17.6119	17.9386	17.2981	17.262	17.6099	17.6627
P85094	KOS / c	P85094	0.0108025	0.0108025	0.641846	Isoc2a	Isochorismatase domain-containing protein 2A	ISC2A_MOUSE	6	1.06017	0.125405	20.0323	20.7319	20.6095	20.9662	20.5432	20.576	20.5462	20.5762	20.8972
Q8BJW5	KOS / c	Q8BJW5	0.436022	0.436022	0.641846	Nol11	Nucleolar protein 11	NOL11_MOUSE	1	0.564385	0.125447	16.5069	15.6053	16.2818	16.2172	16.6847	17.0328	16.6345	16.6401	15.9211
E9Q9J4;Q6ZQB6	KOS / c	E9Q9J4;Q6ZQB6	-0.0849622	0.0849622	0.641846	Ppip5k2	Inositol hexakisphosphate and diphosphoinositol-pentakisphosphate kinase 2	E9Q9J4_MOUSE;VIP2_MOUSE	5	0.501061	0.12547	17.1573	17.8009	17.1266	16.8538	16.828	16.9172	17.0315	17.5334	17.5037
P97351	KOS / c	P97351	-0.0848967	0.0848967	0.641846	Rps3a	40S ribosomal protein S3a	RS3A_MOUSE	16	1.26054	0.125628	22.867	22.7298	22.7735	22.8119	22.766	22.8505	22.7567	22.6748	22.4835
P01887	KOS / c	P01887	0.0914882	0.0914882	0.641846	B2m	Beta-2-microglobulin	B2MG_MOUSE	3	0.733823	0.12567	21.0924	20.8409	21.1581	20.8145	20.9127	21.1732	21.1153	20.904	21.2415
Q9CQE1	KOS / c	Q9CQE1	-0.126765	0.126765	0.641846	Nipsnap3b	Protein NipSnap homolog 3B	NPS3B_MOUSE	10	0.584512	0.125686	20.5665	20.609	20.9646	20.9122	20.5814	20.7302	20.9106	20.234	20.6953
Q3ULJ0	KOS / c	Q3ULJ0	-1.07803	1.07803	0.641846	Gpd1l	Glycerol-3-phosphate dehydrogenase 1-like protein	GPD1L_MOUSE	11	0.825352	0.126168	19.9342	19.8911	19.8643	22.2547	19.8692	19.8148	19.965	19.7745	19.7742
P46467	KOS / c	P46467	0.00581971	0.00581971	0.641846	Vps4b	Vacuolar protein sorting-associated protein 4B	VPS4B_MOUSE	6	0.659291	0.126486	18.3768	18.3683	18.1595	18.4647	18.3884	18.296	18.6099	18.2479	18.1803
B1AZ46;Q8BKX1	KOS / c	B1AZ46;Q8BKX1	0.124638	0.124638	0.641846	Baiap2	Brain-specific angiogenesis inhibitor 1-associated protein 2	B1AZ46_MOUSE;BAIP2_MOUSE	6	0.407325	0.126819	16.8823	16.4854	17.0622	17.0347	17.1292	16.9382	17.0071	16.9074	17.0485
P27005	KOS / c	P27005	0.417905	0.417905	0.641846	S100a8	Protein S100-A8	S10A8_MOUSE	1	0.470776	0.126843	17.633	16.8266	17.011	15.2512	17.7541	17.7699	17.0658	16.1071	17.3487
Q3U3R4;Z4YJR1	KOS / c	Q3U3R4;Z4YJR1	-0.764184	0.764184	0.641846	Lmf1	Lipase maturation factor 1;Lipase maturation factor	LMF1_MOUSE;Z4YJR1_MOUSE	2	0.918495	0.126977	17.6467	17.537	17.2942	18.5234	17.4732	17.1584	16.5277	17.0161	17.0027
Q4LDG0	KOS / c	Q4LDG0	0.0548106	0.0548106	0.641846	Slc27a5	Bile acyl-CoA synthetase	S27A5_MOUSE	25	0.770626	0.127265	22.8647	23.1451	23.055	23.3184	23.0752	23.0985	23.3707	23.1947	23.0345
P11983	KOS / c	P11983	-0.0127442	0.0127442	0.641846	Tcp1	T-complex protein 1 subunit alpha	TCPA_MOUSE	25	0.617264	0.127293	21.7025	21.4436	21.2959	21.457	21.4258	21.5333	21.5929	21.4885	21.2885
A2BDX3	KOS / c	A2BDX3	-0.118455	0.118455	0.641846	Mocs3	Adenylyltransferase and sulfurtransferase MOCS3	MOCS3_MOUSE	2	0.434423	0.127694	21.8072	21.522	21.6683	21.7628	21.6841	21.6261	21.6821	21.5032	21.3562
Q9Z1J3	KOS / c	Q9Z1J3	0.0237025	0.0237025	0.641846	Nfs1	Cysteine desulfurase, mitochondrial	NFS1_MOUSE	10	0.985488	0.127838	19.011	19.0126	18.4622	18.7128	18.928	18.8749	18.7952	18.7743	18.8283
Q9EPK6	KOS / c	Q9EPK6	0.569688	0.569688	0.641846	Sil1	Nucleotide exchange factor SIL1	SIL1_MOUSE	2	1.16403	0.127878	17.1788	15.5305	17.4527	17.3459	16.5072	17.7432	18.4548	17.5861	17.0564
Q91YM2	KOS / c	Q91YM2	-0.513099	0.513099	0.641846	Arhgap35	Rho GTPase-activating protein 35	RHG35_MOUSE	3	0.948158	0.128078	15.4528	15.3257	15.9736	15.3868	15.4813	15.3651	14.111	15.0478	14.8549
Q91VH2	KOS / c	Q91VH2	0.282411	0.282411	0.641846	Snx9	Sorting nexin-9	SNX9_MOUSE	9	1.11819	0.128119	18.0712	17.8109	18.602	18.0046	18.0858	18.5147	18.6926	18.5271	18.2824
Q05117	KOS / c	Q05117	-0.143954	0.143954	0.641846	Acp5	Tartrate-resistant acid phosphatase type 5	PPA5_MOUSE	4	0.820334	0.128247	18.4077	18.6191	18.2832	18.2107	18.2048	18.1766	18.21	18.2123	18.4073
A0A140LI56;A0A140LIM2;A0A140LJF3;Q9DCH6	KOS / c	A0A140LI56;A0A140LIM2;A0A140LJF3;Q9DCH6	-0.430978	0.430978	0.641846	Zfand6	AN1-type zinc finger protein 6 (Fragment);AN1-type zinc finger protein 6 (Fragment);AN1-type zinc finger protein 6 (Fragment);AN1-type zinc finger protein 6	A0A140LI56_MOUSE;A0A140LIM2_MOUSE;A0A140LJF3_MOUSE;ZFAN6_MOUSE	1	0.403013	0.128255	16.9402	17.1098	16.6963	16.8074	17.0512	16.4282	16.3646	16.0282	16.2388
Q91YR7	KOS / c	Q91YR7	-0.269913	0.269913	0.643039	Prpf6	Pre-mRNA-processing factor 6	PRP6_MOUSE	5	0.551565	0.129262	17.5586	17.2257	17.2269	17.441	17.0257	17.092	17.1126	17.2061	17.0585
E9Q3G8	KOS / c	E9Q3G8	0.634925	0.634925	0.643039	Nup153	Nucleoporin 153	E9Q3G8_MOUSE	1	0.518213	0.129504	14.3545	14.4942	14.919	15.3705	14.3473	15.6935	15.5782	15.6709	15.6909
J3QP87;M0QWL1;Q3TQZ4;Q3UTA4;Q60872;Q8BX20	KOS / c	J3QP87;M0QWL1;Q3TQZ4;Q3UTA4;Q60872;Q8BX20	-0.203393	0.203393	0.643039	Gm2035;Gm21936;Gm2016;Gm8300;Eif1a;Gm5662	Uncharacterized protein;Uncharacterized protein;Putative uncharacterized protein;Putative uncharacterized protein;Eukaryotic translation initiation factor 1A;Predicted gene, EG435337	J3QP87_MOUSE;M0QWL1_MOUSE;Q3TQZ4_MOUSE;Q3UTA4_MOUSE;IF1A_MOUSE;Q8BX20_MOUSE	2	0.270913	0.129547	18.3225	18.5876	18.5767	18.6617	18.5551	18.3794	18.3177	18.2356	18.1784
E0CX39;E0CZ04;Q923B0	KOS / c	E0CX39;E0CZ04;Q923B0	0.433618	0.433618	0.643039	Ggact	Gamma-glutamylaminecyclotransferase (Fragment);Gamma-glutamylaminecyclotransferase (Fragment);Gamma-glutamylaminecyclotransferase	E0CX39_MOUSE;E0CZ04_MOUSE;GGACT_MOUSE	5	1.19	0.129828	17.836	18.1206	18.1745	17.9002	18.2909	18.1091	18.3118	18.502	18.898
Q5F2E7	KOS / c	Q5F2E7	-0.355226	0.355226	0.643039	Nufip2	Nuclear fragile X mental retardation-interacting protein 2	NUFP2_MOUSE	4	0.53195	0.130079	16.8433	16.2922	15.8097	16.9246	16.3102	16.3163	15.9857	16.2777	15.9615
P62274	KOS / c	P62274	-0.272918	0.272918	0.643039	Rps29	40S ribosomal protein S29	RS29_MOUSE	3	0.449655	0.130121	21.6857	21.4443	21.8375	21.8972	21.543	21.0954	21.6862	21.4122	21.467
A2A7H1;Q9QZN4;Z4YN00	KOS / c	A2A7H1;Q9QZN4;Z4YN00	0.0240372	0.0240372	0.643039	Fbxo6	F-box only protein 6 (Fragment);F-box only protein 6;F-box only protein 6 (Fragment)	A2A7H1_MOUSE;FBX6_MOUSE;Z4YN00_MOUSE	2	0.405823	0.130182	17.3489	17.616	17.3626	16.0574	17.2845	17.3374	16.7564	17.4216	17.2592
E9Q9M1;G3X9J6;Q3V1L4	KOS / c	E9Q9M1;G3X9J6;Q3V1L4	0.222398	0.222398	0.643039	Nt5c2	Cytosolic purine 5'-nucleotidase;5'-nucleotidase, cytosolic II, isoform CRA_b;Cytosolic purine 5'-nucleotidase	E9Q9M1_MOUSE;G3X9J6_MOUSE;5NTC_MOUSE	4	1.35079	0.130633	17.3692	18.2676	17.3362	17.0338	18.5066	17.3268	17.7676	17.8546	17.1664
A0A0J9YU79	KOS / c	A0A0J9YU79	-0.065471	0.065471	0.643039	Khk	Ketohexokinase	A0A0J9YU79_MOUSE	12	0.90418	0.130916	22.1251	22.5265	22.0495	22.0962	22.3129	22.027	22.2164	21.7941	22.3182
G3XA17;Q62448	KOS / c	G3XA17;Q62448	0.018332	0.018332	0.643039	Eif4g2	Eukaryotic translation initiation factor 4 gamma 2	G3XA17_MOUSE;IF4G2_MOUSE	12	0.66877	0.131246	19.1675	18.7654	18.8986	18.8531	18.812	19.1202	19.2617	18.6691	18.7869
Q91X91	KOS / c	Q91X91	0.135954	0.135954	0.643039	Qprt	Nicotinate-nucleotide pyrophosphorylase [carboxylating]	NADC_MOUSE	11	0.793844	0.131432	21.1086	21.5181	21.1832	21.199	21.4754	21.2509	21.163	21.1432	21.8317
Q9D880	KOS / c	Q9D880	-0.308505	0.308505	0.643039	Timm50	Mitochondrial import inner membrane translocase subunit TIM50	TIM50_MOUSE	7	0.595115	0.131441	19.262	19.1565	18.9611	19.0743	18.9929	18.9277	18.7782	18.7652	18.5403
Q9DBL7	KOS / c	Q9DBL7	-0.26712	0.26712	0.643039	Coasy	Bifunctional coenzyme A synthase	COASY_MOUSE	13	0.706232	0.131567	21.1429	21.1749	21.1479	21.3878	21.0839	20.8448	21.2807	20.9156	20.513
A2AIX1;E9QAT4	KOS / c	A2AIX1;E9QAT4	-0.0965464	0.0965464	0.643039	Sec16a	SEC16 homolog A, endoplasmic reticulum export factor;SEC16 homolog A, endoplasmic reticulum export factor	A2AIX1_MOUSE;E9QAT4_MOUSE	7	0.408326	0.131826	17.4554	17.3753	17.1856	17.6864	17.1667	17.3407	17.3319	17.3934	17.4537
A2A7S7;Q91WQ3	KOS / c	A2A7S7;Q91WQ3	-0.0538015	0.0538015	0.643039	Yars	Tyrosine--tRNA ligase;Tyrosine--tRNA ligase, cytoplasmic	A2A7S7_MOUSE;SYYC_MOUSE	17	0.460268	0.1319	21.4683	21.3672	21.2979	21.0717	21.3425	21.331	21.3828	21.243	20.9291
Q5SQB0;Q61937	KOS / c	Q5SQB0;Q61937	-0.135258	0.135258	0.643039	Npm1	Nucleophosmin	Q5SQB0_MOUSE;NPM_MOUSE	7	0.667688	0.132041	20.5542	20.3712	20.3742	20.6484	20.3744	20.4741	20.4036	20.4578	20.0297
B2RRE2;E9QAX2;K3W4L0;Q9JMH9	KOS / c	B2RRE2;E9QAX2;K3W4L0;Q9JMH9	0.23813	0.23813	0.643039	Myo18a	Myo18a protein;Unconventional myosin-XVIIIa;Unconventional myosin-XVIIIa;Unconventional myosin-XVIIIa	B2RRE2_MOUSE;E9QAX2_MOUSE;K3W4L0_MOUSE;MY18A_MOUSE	19	1.0988	0.132246	18.2132	18.3904	18.3281	17.8841	18.6516	18.5395	18.1441	18.3216	18.5594
Q8VCH0	KOS / c	Q8VCH0	0.0666933	0.0666933	0.643039	Acaa1b	3-ketoacyl-CoA thiolase B, peroxisomal	THIKB_MOUSE	6	1.13488	0.132254	20.8208	20.6439	21.0712	20.7406	20.7718	20.3465	21.1236	21.3633	20.6468
B9EHJ3;P39447	KOS / c	B9EHJ3;P39447	-0.147034	0.147034	0.643039	Tjp1	Tight junction protein ZO-1	B9EHJ3_MOUSE;ZO1_MOUSE	18	0.713508	0.132448	18.131	18.5832	18.2442	18.4378	18.5256	18.1962	18.2055	18.2563	17.7839
Q8BZ09	KOS / c	Q8BZ09	-0.0512464	0.0512464	0.643039	Slc25a21	Mitochondrial 2-oxodicarboxylate carrier	ODC_MOUSE	7	0.459978	0.132831	18.8458	19.0735	18.8645	18.8078	18.9763	18.9831	18.8181	18.5216	18.905
Q9JLI8	KOS / c	Q9JLI8	-0.171403	0.171403	0.643039	Sart3	Squamous cell carcinoma antigen recognized by T-cells 3	SART3_MOUSE	3	0.640306	0.132845	17.1753	17.5856	16.9412	16.4374	16.1571	16.8483	16.8259	16.6941	17.6629
Q3U9N9	KOS / c	Q3U9N9	0.195109	0.195109	0.643039	Slc16a10	Monocarboxylate transporter 10	MOT10_MOUSE	2	0.790565	0.133331	17.7931	18.1405	17.9182	17.6976	17.7475	17.7283	18.8619	17.1711	18.3579
P27786	KOS / c	P27786	0.863797	0.863797	0.643039	Cyp17a1	Steroid 17-alpha-hydroxylase/17,20 lyase	CP17A_MOUSE	2	2.06245	0.133419	17.4702	18.0188	21.5163	19.0893	18.0321	21.2056	15.7579	22.414	19.5719
Q8CCM6	KOS / c	Q8CCM6	0.709807	0.709807	0.643039	Timm21	Mitochondrial import inner membrane translocase subunit Tim21	TIM21_MOUSE	1	0.675128	0.13379	10.7562		10.1363	8.98962	11.1732	10.5169	10.8732	10.7026	10.8549
A0A0R4IZW9;Q9DCT5	KOS / c	A0A0R4IZW9;Q9DCT5	0.214024	0.214024	0.643039	Sdf2	Stromal cell-derived factor 2	A0A0R4IZW9_MOUSE;SDF2_MOUSE	2	0.345411	0.134368	17.8514	17.9366	18.2233	17.9816	17.8317	18.4263	18.0996	18.4725	18.1726
O08705	KOS / c	O08705	-0.427258	0.427258	0.643039	Slc10a1	Sodium/bile acid cotransporter	NTCP_MOUSE	1	0.25849	0.134424	22.57	22.8465	22.2236	22.6059	22.6121	22.5017	22.0427	22.0364	21.1422
Q3UEP5	KOS / c	Q3UEP5	-0.715543	0.715543	0.643039	Sult2a2	Sulfotransferase	Q3UEP5_MOUSE	2	1.52649	0.134424	20.6623	20.9384	18.4769	20.7529	20.9246	19.0466	17.049	19.3275	20.0564
A2A6U3;Q80UG5	KOS / c	A2A6U3;Q80UG5	-0.00877985	0.00877985	0.643039	9-Sep	Septin-9	A2A6U3_MOUSE;SEPT9_MOUSE	17	0.925311	0.134493	20.0033	19.689	19.7941	19.8295	19.7434	19.8495	19.9837	19.8351	19.6942
A0A0R4J170;G3UX35;Q3TKT4	KOS / c	A0A0R4J170;G3UX35;Q3TKT4	1.35776	1.35776	0.643039	Smarca4	Transcription activator BRG1;Transcription activator BRG1 (Fragment);Transcription activator BRG1	A0A0R4J170_MOUSE;G3UX35_MOUSE;SMCA4_MOUSE	4	1.36302	0.134533	16.3019	16.8031	16.693	17.1427	16.9455	19.7874	16.7283	17.5371	16.5844
A0A0R4J0I6;Q80XL6	KOS / c	A0A0R4J0I6;Q80XL6	-0.0769104	0.0769104	0.643039	Acad11	Acyl-CoA dehydrogenase family member 11	A0A0R4J0I6_MOUSE;ACD11_MOUSE	26	0.846898	0.134622	21.0579	20.9073	21.1778	21.6091	21.1277	21.0542	21.4527	20.9631	21.0273
A0A0B4J1E2;Q9CSN1	KOS / c	A0A0B4J1E2;Q9CSN1	-0.370024	0.370024	0.643039	Snw1	SNW domain-containing protein 1	A0A0B4J1E2_MOUSE;SNW1_MOUSE	3	0.467553	0.134658	16.9082	17.1172	18.2887	16.8814	16.7347	17.938	16.8376	16.8407	16.43
Q921F2	KOS / c	Q921F2	-0.0561857	0.0561857	0.643039	Tardbp	TAR DNA-binding protein 43	TADBP_MOUSE	10	0.623496	0.134664	20.3946	20.2186	20.5269	20.5282	20.2252	20.4913	20.4049	20.3607	20.3367
Q9DD18	KOS / c	Q9DD18	-0.298151	0.298151	0.643039	Dtd1	D-tyrosyl-tRNA(Tyr) deacylase 1	DTD1_MOUSE	1	0.108706	0.134775	15.74	15.9079	16.0307	15.8119	15.6889	15.7076	15.8271	15.8246	14.4368
P12710	KOS / c	P12710	0.162128	0.162128	0.645231	Fabp1	Fatty acid-binding protein, liver	FABPL_MOUSE	8	1.36346	0.135426	25.3624	26.6765	26.2142	26.6426	26.2518	26.2921	26.5897	26.2732	26.8575
A2A8V8;A2A8V9;E9PUK6;E9QKA4;Q52KI8	KOS / c	A2A8V8;A2A8V9;E9PUK6;E9QKA4;Q52KI8	-0.360932	0.360932	0.646247	Srrm1	Serine/arginine repetitive matrix protein 1	A2A8V8_MOUSE;A2A8V9_MOUSE;E9PUK6_MOUSE;E9QKA4_MOUSE;SRRM1_MOUSE	1	0.259977	0.135831	17.3302	17.28	17.5258	17.696	17.1612	17.3163	17.1803	17.1206	16.6779
A0A1D5RLR0;Q9QZE7	KOS / c	A0A1D5RLR0;Q9QZE7	0.66614	0.66614	0.647022	Tsnax	Translin-associated protein X	A0A1D5RLR0_MOUSE;TSNAX_MOUSE	3	0.635324	0.136264	21.3029	18.2709	17.4974	16.6908	18.322	20.9979	20.7402	17.8533	20.877
E9Q7F8;F8WH96;Q9CPS6	KOS / c	E9Q7F8;F8WH96;Q9CPS6	-1.52154	1.52154	0.647022	Hint3	Histidine triad nucleotide-binding protein 3 (Fragment);Histidine triad nucleotide-binding protein 3 (Fragment);Histidine triad nucleotide-binding protein 3	E9Q7F8_MOUSE;F8WH96_MOUSE;HINT3_MOUSE	2	1.13381	0.136383	20.4868	19.0058	17.077	17.3333	18.5263	16.9598	17.0713	17.1887	17.6726
P47811	KOS / c	P47811	-0.0310788	0.0310788	0.647022	Mapk14	Mitogen-activated protein kinase 14	MK14_MOUSE	7	0.646791	0.136762	18.135	18.0986	18.1136	17.7671	17.9066	18.0855	18.1324	18.0684	17.8069
Q8VBT9	KOS / c	Q8VBT9	-0.161409	0.161409	0.647022	Aspscr1	Tether containing UBX domain for GLUT4	ASPC1_MOUSE	8	1.37073	0.136924	18.5208	18.275	18.385	18.8104	18.2571	18.264	18.5603	18.2282	18.4155
P45591	KOS / c	P45591	0.133814	0.133814	0.647022	Cfl2	Cofilin-2	COF2_MOUSE	7	0.693254	0.136965	20.5956	20.4535	20.7517	20.4922	20.8301	20.6553	20.6759	20.7272	20.6628
Q9DBR7	KOS / c	Q9DBR7	0.33953	0.33953	0.647022	Ppp1r12a	Protein phosphatase 1 regulatory subunit 12A	MYPT1_MOUSE	2	0.284598	0.137531	16.4092	15.9389	16.2913	16.0754	16.2913	16.3845	16.476	16.5271	16.8934
A2AT37	KOS / c	A2AT37	-0.271844	0.271844	0.647022	Upf2	UPF2 regulator of nonsense transcripts homolog (Yeast)	A2AT37_MOUSE	2	0.344037	0.137558	16.1586	16.26	16.1357	16.0262	15.7757	15.8412	16.0244	15.3808	16.2231
P62073	KOS / c	P62073	-0.233134	0.233134	0.647022	Timm10	Mitochondrial import inner membrane translocase subunit Tim10	TIM10_MOUSE	4	0.602475	0.137729	19.0335	19.535	19.1824	19.2252	19.2745	18.9498	19.1383	19.0573	18.6093
P27612	KOS / c	P27612	-0.0534697	0.0534697	0.647022	Plaa	Phospholipase A-2-activating protein	PLAP_MOUSE	14	0.610314	0.137873	18.1477	17.9735	17.9644	17.847	17.9875	18.0795	17.8731	18.1292	17.522
Q8K268	KOS / c	Q8K268	-0.179671	0.179671	0.647022	Abcf3	ATP-binding cassette sub-family F member 3	ABCF3_MOUSE	6	0.464146	0.138042	16.9269	16.9256	16.3142	16.6563	16.9279	16.5274	16.3885	16.56	16.2374
A0A140LJ04;E9Q5W5;Q5SSH7	KOS / c	A0A140LJ04;E9Q5W5;Q5SSH7	1.36188	1.36188	0.647022	Zzef1	Zinc finger ZZ-type and EF-hand domain-containing protein 1	A0A140LJ04_MOUSE;E9Q5W5_MOUSE;ZZEF1_MOUSE	5	0.930204	0.13819	16.6619	16.7947	16.3316	17.1439	17.1087	18.4893	18.6388	17.578	18.2672
P41105	KOS / c	P41105	-0.151325	0.151325	0.647022	Rpl28	60S ribosomal protein L28	RL28_MOUSE	6	0.836991	0.138449	21.4719	21.4162	21.4856	21.7288	21.251	21.5259	21.7193	21.4081	20.8496
Q3UHX2	KOS / c	Q3UHX2	-0.282067	0.282067	0.647022	Pdap1	28 kDa heat- and acid-stable phosphoprotein	HAP28_MOUSE	5	0.493482	0.138483	19.5803	19.5712	19.1381	19.3778	19.2858	19.1176	19.1623	19.2036	18.9365
Q91YI0	KOS / c	Q91YI0	0.0150253	0.0150253	0.647992	Asl	Argininosuccinate lyase	ARLY_MOUSE	28	1.03768	0.139147	23.9699	24.5724	24.2968	24.2951	24.4939	24.3028	24.1111	24.4231	24.2067
A2AS03;A2AS05;E9QAM5	KOS / c	A2AS03;A2AS05;E9QAM5	-0.201553	0.201553	0.647992	Helz2	Helicase with zinc finger domain 2	A2AS03_MOUSE;A2AS05_MOUSE;HELZ2_MOUSE	8	0.543024	0.139201	17.9617	15.9168	16.4346	17.2677	16.9446	16.532	17.7774	16.4496	16.2416
A0A087WS16;E9PWQ3;J3QQ16	KOS / c	A0A087WS16;E9PWQ3;J3QQ16	0.269151	0.269151	0.647992	Col6a3	Collagen, type VI, alpha 3;Collagen, type VI, alpha 3;Collagen, type VI, alpha 3	A0A087WS16_MOUSE;E9PWQ3_MOUSE;J3QQ16_MOUSE	23	1.0043	0.139392	17.533	16.1903	17.3897	16.9693	18.0325	17.6543	15.9139	17.2687	17.2533
P55258	KOS / c	P55258	0.0877352	0.0877352	0.647992	Rab8a	Ras-related protein Rab-8A	RAB8A_MOUSE	2	0.213714	0.139583	17.7991	17.9652	18.1333	18.1392	17.9411	18.0738	18.43	18.013	18.0052
D3Z1Z8;D3Z5N2;P54227	KOS / c	D3Z1Z8;D3Z5N2;P54227	0.277244	0.277244	0.647992	Stmn1	Stathmin (Fragment);Stathmin;Stathmin	D3Z1Z8_MOUSE;D3Z5N2_MOUSE;STMN1_MOUSE	3	0.813237	0.13965	19.2875	18.8022	18.5177	20.312	19.2062	19.2768	20.2643	19.725	19.6735
B7ZNL3;E9Q452;E9Q454;F8WID5;P58771;Q8BSH3	KOS / c	B7ZNL3;E9Q452;E9Q454;F8WID5;P58771;Q8BSH3	0.59344	0.59344	0.648737	Tpm1	Tpm1 protein;Tropomyosin alpha-1 chain;Tropomyosin alpha-1 chain;Tropomyosin alpha-1 chain;Tropomyosin alpha-1 chain;Putative uncharacterized protein	B7ZNL3_MOUSE;E9Q452_MOUSE;E9Q454_MOUSE;F8WID5_MOUSE;TPM1_MOUSE;Q8BSH3_MOUSE	2	0.82447	0.140003	16.4565	12.6325	17.0896	16.1629	17.0024	16.5364	15.9779	16.477	17.6163
Q9WTM5	KOS / c	Q9WTM5	-0.00755541	0.00755541	0.649785	Ruvbl2	RuvB-like 2	RUVB2_MOUSE	10	0.857105	0.140474	19.1687	19.0497	19.3616	19.0349	19.0852	19.1904	19.3105	19.3614	18.7305
Q5ND29	KOS / c	Q5ND29	-0.696636	0.696636	0.649785	Rilp	Rab-interacting lysosomal protein	RILP_MOUSE	4	1.5167	0.140614	17.2049	18.4988	17.0653	17.2906	16.7124	16.9248	17.195	17.0898	16.751
Q8BFW7	KOS / c	Q8BFW7	0.106	0.106	0.651404	Lpp	Lipoma-preferred partner homolog	LPP_MOUSE	11	1.07496	0.141157	18.0272	18.1339	18.191	17.9782	18.1091	17.3958	18.2237	18.4378	18.5353
P01899	KOS / c	P01899	0.0108097	0.0108097	0.652429	H2-D1	H-2 class I histocompatibility antigen, D-B alpha chain	HA11_MOUSE	9	0.605919	0.141572	19.9195	19.3367	19.8313	20.0572	19.8484	19.9197	19.7505	19.8045	19.7765
P97855	KOS / c	P97855	0.0044768	0.0044768	0.655155	G3bp1	Ras GTPase-activating protein-binding protein 1	G3BP1_MOUSE	13	0.656896	0.142473	20.1082	19.9309	20.1869	20.4705	20.0941	20.2513	20.4081	20.2262	19.9367
P80318	KOS / c	P80318	0.00822595	0.00822595	0.655155	Cct3	T-complex protein 1 subunit gamma	TCPG_MOUSE	27	0.795798	0.142551	22.0521	21.9849	21.7939	21.816	21.8887	22.0656	21.9214	22.0316	21.6824
Q9D0J8	KOS / c	Q9D0J8	-0.223594	0.223594	0.655937	Ptms	Parathymosin	PTMS_MOUSE	2	0.367291	0.142916	23.2922	23.7356	23.7062	23.6109	23.6274	23.3787	23.3832	23.3069	23.1227
Q8CDA1	KOS / c	Q8CDA1	-0.859956	0.859956	0.656268	Inpp5f	Phosphatidylinositide phosphatase SAC2	SAC2_MOUSE	1	0.893637	0.143325	14.3892	13.3383	13.8222	15.2242	13.0421	13.0802		13.1943	14.2972
P15864	KOS / c	P15864	-0.702965	0.702965	0.656268	Hist1h1c	Histone H1.2	H12_MOUSE	1	0.215788	0.143756	21.1923	20.6729	20.5286		20.6807		19.7119		19.7612
P35700	KOS / c	P35700	-0.041379	0.041379	0.656268	Prdx1	Peroxiredoxin-1	PRDX1_MOUSE	14	1.0518	0.143894	26.2079	26.5882	26.4844	26.7912	26.4651	26.3602	26.5726	26.4674	26.5815
Q99JF8	KOS / c	Q99JF8	-0.364479	0.364479	0.656268	Psip1	PC4 and SFRS1-interacting protein	PSIP1_MOUSE	2	1.33128	0.143922	19.92	19.3947	19.364	19.9497	19.0951	19.1579	19.8361	18.9429	19.3876
Q91YJ5	KOS / c	Q91YJ5	-0.361622	0.361622	0.656268	Mtif2	Translation initiation factor IF-2, mitochondrial	IF2M_MOUSE	2	0.63163	0.144343	18.2472	18.3484	17.5778	17.24	18.0143	17.4816	16.8994	17.0897	17.9816
A0A0R4J1G9;D3YTP0;E9QN92;Q8CI59	KOS / c	A0A0R4J1G9;D3YTP0;E9QN92;Q8CI59	1.90706	1.90706	0.656268	Steap3	Metalloreductase STEAP3;Metalloreductase STEAP3 (Fragment);Metalloreductase STEAP3;Metalloreductase STEAP3	A0A0R4J1G9_MOUSE;D3YTP0_MOUSE;E9QN92_MOUSE;STEA3_MOUSE	2	1.49444	0.144383	18.2074	17.881	17.6782	17.3431	21.322	17.9425	18.915	18.5884	19.0726
P16045	KOS / c	P16045	0.0155734	0.0155734	0.656268	Lgals1	Galectin-1	LEG1_MOUSE	7	0.525663	0.144888	19.4104	19.6548	19.6497	19.6541	19.8202	19.6831	19.5417	19.2195	19.7208
Q9EQF5	KOS / c	Q9EQF5	-0.142412	0.142412	0.656268	Dpys	Dihydropyrimidinase	DPYS_MOUSE	20	0.847327	0.14495	22.2499	22.6386	22.7455	22.6181	22.4374	22.5552	22.3852	22.5015	22.2649
Q9CXY6	KOS / c	Q9CXY6	-0.18693	0.18693	0.656268	Ilf2	Interleukin enhancer-binding factor 2	ILF2_MOUSE	5	0.506624	0.145078	18.6577	18.0118	18.5259	18.8808	18.3259	18.3608	18.6537	18.2395	18.2031
Q9QZD8	KOS / c	Q9QZD8	-0.0108788	0.0108788	0.656268	Slc25a10	Mitochondrial dicarboxylate carrier	DIC_MOUSE	15	0.701036	0.145096	20.8867	20.9258	21.0989	21.1721	21.0297	21.0799	21.1022	20.8514	20.9978
Q9CQG1	KOS / c	Q9CQG1	-0.897987	0.897987	0.656268	Chac2	Putative glutathione-specific gamma-glutamylcyclotransferase 2	CHAC2_MOUSE	1	0.594763	0.145125	19.2937		18.5973		17.0603	17.4262	17.205	18.8221	18.8326
Q8BGC0	KOS / c	Q8BGC0	-0.564667	0.564667	0.657379	Htatsf1	HIV Tat-specific factor 1 homolog	HTSF1_MOUSE	3	0.832693	0.145565	17.3484	17.8894	16.5169	16.3296	16.6473	16.5381	17.0056	15.8657	16.6935
Q9CS42	KOS / c	Q9CS42	0.347924	0.347924	0.659232	Prps2	Ribose-phosphate pyrophosphokinase 2	PRPS2_MOUSE	1	0.372525	0.14646	17.262	17.6765	17.1665	16.9923	17.6449	17.5121	17.8503	17.5419	17.6507
Q9CXN7	KOS / c	Q9CXN7	-0.0759456	0.0759456	0.659232	Pbld2	Phenazine biosynthesis-like domain-containing protein 2	PBLD2_MOUSE	17	0.62363	0.146538	22.3724	23.0014	22.9652	22.8872	22.8901	22.6846	22.6624	22.607	22.8888
Q9D8X2	KOS / c	Q9D8X2	0.412593	0.412593	0.659232	Ccdc124	Coiled-coil domain-containing protein 124	CC124_MOUSE	4	0.715949	0.146685	17.7543	17.8398	17.5323	15.5142	17.6515	18.06	17.7997	17.803	17.717
E9PVU9;E9PZ91;F6SV10;O89106	KOS / c	E9PVU9;E9PZ91;F6SV10;O89106	0.128014	0.128014	0.659232	Fhit	Bis(5'-adenosyl)-triphosphatase (Fragment);Bis(5'-adenosyl)-triphosphatase;Bis(5'-adenosyl)-triphosphatase (Fragment);Bis(5'-adenosyl)-triphosphatase	E9PVU9_MOUSE;E9PZ91_MOUSE;F6SV10_MOUSE;FHIT_MOUSE	1	0.361904	0.146756	17.5707	18.0903	18.1894	19.0374	18.3296	18.1413	18.3193	18.4472	18.8947
D3YYD6;Q9JJJ3	KOS / c	D3YYD6;Q9JJJ3	-0.80168	0.80168	0.66192	Aqp9	Aquaporin-9	D3YYD6_MOUSE;AQP9_MOUSE	1	0.643396	0.147593	19.7519	20.3458	20.2759	20.7723	19.933	19.7053	19.632	19.3782	18.7263
Q60967;Q6NZM8	KOS / c	Q60967;Q6NZM8	-0.606964	0.606964	0.66192	Papss1	Bifunctional 3'-phosphoadenosine 5'-phosphosulfate synthase 1;3'-phosphoadenosine 5'-phosphosulfate synthase 1, isoform CRA_a	PAPS1_MOUSE;Q6NZM8_MOUSE	1	0.674458	0.147746	17.7837	17.8886	16.5575		17.1539	16.2243	16.1601		17.6009
Q64727	KOS / c	Q64727	-0.138274	0.138274	0.663053	Vcl	Vinculin	VINC_MOUSE	38	0.71751	0.148501	20.3305	20.5032	20.5956	20.8962	20.5208	20.3209	20.4423	20.3153	20.661
Q9DCY0	KOS / c	Q9DCY0	-0.0637805	0.0637805	0.663053	Keg1	Glycine N-acyltransferase-like protein Keg1	KEG1_MOUSE	10	1.06656	0.148638	19.7002	19.6611	19.5937	20.2823	19.3534	19.759	19.9134	20.3103	19.2804
Q9D1Q6	KOS / c	Q9D1Q6	-0.0945478	0.0945478	0.663053	Erp44	Endoplasmic reticulum resident protein 44	ERP44_MOUSE	14	0.887085	0.148868	19.908	20.0046	20.0894	20.0943	20.0155	19.9646	19.7296	20.0362	19.8909
P21981	KOS / c	P21981	-0.0792835	0.0792835	0.663053	Tgm2	Protein-glutamine gamma-glutamyltransferase 2	TGM2_MOUSE	20	0.750889	0.148972	22.042	21.6695	22.0512	21.9006	21.9116	21.9457	21.8307	21.9343	21.5674
D3Z2K2;Q9CR88	KOS / c	D3Z2K2;Q9CR88	-1.52117	1.52117	0.663053	Mrps14	28S ribosomal protein S14, mitochondrial;28S ribosomal protein S14, mitochondrial	D3Z2K2_MOUSE;RT14_MOUSE	2	1.05163	0.149202	17.135	19.6339	16.0761	18.5107	16.1659	17.2555	14.879	16.7248	17.8804
A0A0G2JGS4;D6RDQ8;E9Q1T1;E9Q1V9;E9Q1W0;E9QAJ4;Q6PHZ2;Q8CCM0	KOS / c	A0A0G2JGS4;D6RDQ8;E9Q1T1;E9Q1V9;E9Q1W0;E9QAJ4;Q6PHZ2;Q8CCM0	-0.278572	0.278572	0.663053	Camk2d	Calcium/calmodulin-dependent protein kinase type II subunit delta	A0A0G2JGS4_MOUSE;D6RDQ8_MOUSE;E9Q1T1_MOUSE;E9Q1V9_MOUSE;E9Q1W0_MOUSE;E9QAJ4_MOUSE;KCC2D_MOUSE;Q8CCM0_MOUSE	1	0.151855	0.149224	19.6816	19.755	18.8695		20.0239		19.4265		15.5151
Q9DCC5	KOS / c	Q9DCC5	0.181148	0.181148	0.663053	Cbx3	Cbx3 protein	Q9DCC5_MOUSE	4	0.915857	0.14953	18.1298	18.2169	19.9817	19.5448	18.6055	20.0756	19.5456	19.6138	18.2793
Q3U422	KOS / c	Q3U422	0.219357	0.219357	0.663053	Ndufv3	NADH dehydrogenase [ubiquinone] flavoprotein 3, mitochondrial	Q3U422_MOUSE	7	1.03706	0.14957	20.0401	20.3318	20.6445	21.2185	20.2008	20.6884	21.3818	20.915	20.7965
Q91X72	KOS / c	Q91X72	0.0795039	0.0795039	0.664838	Hpx	Hemopexin	HEMO_MOUSE	20	1.10413	0.150169	21.3838	21.9811	21.4825	21.5147	21.609	21.3405	22.1107	21.6414	21.6343
Q99KJ8	KOS / c	Q99KJ8	-0.188204	0.188204	0.666199	Dctn2	Dynactin subunit 2	DCTN2_MOUSE	11	0.947125	0.150823	19.0532	19.1529	18.9104	19.1672	18.8132	18.9049	19.0184	18.7372	18.9411
P21440	KOS / c	P21440	-0.182017	0.182017	0.666199	Abcb4	Phosphatidylcholine translocator ABCB4	MDR3_MOUSE	8	0.74582	0.150925	18.5871	18.2265	18.0817	17.9935	18.2883	17.9422	17.8063	17.7122	18.4134
Q9CQV8	KOS / c	Q9CQV8	-0.113681	0.113681	0.666199	Ywhab	14-3-3 protein beta/alpha	1433B_MOUSE	9	0.822954	0.151246	21.4006	21.2736	21.2999	21.1065	21.3657	21.2262	20.9737	21.0013	21.1973
P17742	KOS / c	P17742	0.269019	0.269019	0.666199	Ppia	Peptidyl-prolyl cis-trans isomerase A	PPIA_MOUSE	8	0.627874	0.151268	23.7945	24.3796	24.0601	24.3471	24.1608	23.9729	24.2408	24.2502	25.1902
Q8VC30	KOS / c	Q8VC30	-0.28045	0.28045	0.666199	Tkfc	Triokinase/FMN cyclase	TKFC_MOUSE	27	0.982838	0.151463	24.0251	23.9912	23.6228	23.7938	23.6268	23.9222	23.9003	23.1661	23.1132
Q8R5H1	KOS / c	Q8R5H1	0.0998492	0.0998492	0.668177	Usp15	Ubiquitin carboxyl-terminal hydrolase 15	UBP15_MOUSE	8	0.601383	0.15211	18.5185	18.1512	18.8414	18.6935	18.0696	18.6075	19.156	18.8167	18.496
Q3UGR5	KOS / c	Q3UGR5	0.365459	0.365459	0.668425	Hdhd2	Haloacid dehalogenase-like hydrolase domain-containing protein 2	HDHD2_MOUSE	3	0.766603	0.152365	19.0293	19.4625	19.8293	19.8081	19.0554	20.1678	20.1766	20.1437	19.8378
Q9D964	KOS / c	Q9D964	-0.41347	0.41347	0.668885	Gatm	Glycine amidinotransferase, mitochondrial	GATM_MOUSE	1	0.334253	0.15296	19.0345	19.0374	19.2805	17.57	18.6651	18.8992	18.4835		17.2906
P97807	KOS / c	P97807	-0.0768774	0.0768774	0.668885	Fh	Fumarate hydratase, mitochondrial	FUMH_MOUSE	16	0.786588	0.153023	22.0156	22.6897	22.4128	22.5238	22.3451	22.1773	22.3598	22.3326	22.5337
Q8VEA4	KOS / c	Q8VEA4	-0.226036	0.226036	0.668885	Chchd4	Mitochondrial intermembrane space import and assembly protein 40	MIA40_MOUSE	2	0.931601	0.153118	17.2315	17.7809	17.0981	17.6998	17.6378	16.9939	16.7408	16.8334	17.7592
Q61081	KOS / c	Q61081	-0.461996	0.461996	0.668885	Cdc37	Hsp90 co-chaperone Cdc37	CDC37_MOUSE	5	1.12494	0.153261	19.3331	18.2846	18.0359	18.6922	18.2444	18.3287	18.2646	18.0713	18.1323
A0A1B0GSI1;Q8BUR4	KOS / c	A0A1B0GSI1;Q8BUR4	-0.560723	0.560723	0.67325	Dock1	Dedicator of cytokinesis protein 1	A0A1B0GSI1_MOUSE;DOCK1_MOUSE	1	0.300247	0.154672	14.8264		13.748	14.3219	14.1821	14.1304		13.253	13.4157
A0A0U1RPL0;E9Q5Q0;Q3TGG2;Q7TQH0	KOS / c	A0A0U1RPL0;E9Q5Q0;Q3TGG2;Q7TQH0	-0.167317	0.167317	0.67325	Atxn2l	Ataxin-2-like protein;Ataxin-2-like protein (Fragment);Ataxin-2-like protein;Ataxin-2-like protein	A0A0U1RPL0_MOUSE;E9Q5Q0_MOUSE;Q3TGG2_MOUSE;ATX2L_MOUSE	6	0.666722	0.15488	16.954	17.2467	16.7915	17.1127	16.9542	16.6489	17.0126	16.8144	16.8877
Q91Z40	KOS / c	Q91Z40	0.0320924	0.0320924	0.67325	Gbp7	Gbp6 protein	Q91Z40_MOUSE	2	0.370982	0.155255	14.1563	14.3103	13.8778	14.0598	14.1633	14.2375	14.4661	13.9604	13.7867
F8WGG3;Q9JK81	KOS / c	F8WGG3;Q9JK81	-0.0840334	0.0840334	0.67325	Myg1	UPF0160 protein MYG1, mitochondrial (Fragment);UPF0160 protein MYG1, mitochondrial	F8WGG3_MOUSE;MYG1_MOUSE	9	0.77409	0.155452	18.2837	19.1342	18.6438	18.7728	18.2705	18.4159	18.6252	18.506	19.2501
P11679	KOS / c	P11679	-0.182603	0.182603	0.67325	Krt8	Keratin, type II cytoskeletal 8	K2C8_MOUSE	31	0.859834	0.155501	23.705	22.3979	23.3155	23.0101	23.166	23.3976	22.7307	22.8775	22.7017
E0CXN5;P13707	KOS / c	E0CXN5;P13707	-0.0665457	0.0665457	0.67325	Gpd1	Glycerol-3-phosphate dehydrogenase [NAD(+)];Glycerol-3-phosphate dehydrogenase [NAD(+)], cytoplasmic	E0CXN5_MOUSE;GPDA_MOUSE	15	0.508252	0.155889	23.6939	23.8226	23.9549	23.8218	23.6029	23.7524	23.8826	23.7229	23.8223
A2ALW5	KOS / c	A2ALW5	-0.465616	0.465616	0.67325	Dnajc25	DnaJ homolog subfamily C member 25	DJC25_MOUSE	1	0.644536	0.156132	14.3922	14.1383	13.7846	14.6885	14.2675	13.7888	13.388	13.1312	14.2058
Q9ET26	KOS / c	Q9ET26	-0.267917	0.267917	0.67325	Rnf114	E3 ubiquitin-protein ligase RNF114	RN114_MOUSE	4	0.509047	0.156145	17.2807	17.3276	16.7964	17.391	16.9897	17.1177	16.8126	16.8303	16.9734
P63242	KOS / c	P63242	-0.23857	0.23857	0.67325	Eif5a	Eukaryotic translation initiation factor 5A-1	IF5A1_MOUSE	7	0.895007	0.156258	22.5433	22.0802	21.884	21.6434	21.659	21.8657	21.8293	21.9205	21.9011
O35435	KOS / c	O35435	0.0177599	0.0177599	0.67325	Dhodh	Dihydroorotate dehydrogenase (quinone), mitochondrial	PYRD_MOUSE	3	0.755344	0.156925	17.4669	17.5081	18.0348	18.3446	17.5422	17.7638	18.3883	17.7582	17.9201
H7BWY6;Q00724	KOS / c	H7BWY6;Q00724	-0.0348811	0.0348811	0.67325	Rbp4	Retinol-binding protein 4	H7BWY6_MOUSE;RET4_MOUSE	5	1.0929	0.156978	19.6385	19.6089	20.0266	20.2761	19.2195	20.1599	20.3213	19.3625	20.0127
E9PWV3;F6Q8A4;F6RQA2;G3UZI3;P18653;Q505N6	KOS / c	E9PWV3;F6Q8A4;F6RQA2;G3UZI3;P18653;Q505N6	0.306879	0.306879	0.67325	Rps6ka1	Ribosomal protein S6 kinase;Ribosomal protein S6 kinase alpha-1 (Fragment);Ribosomal protein S6 kinase;Ribosomal protein S6 kinase alpha-1;Ribosomal protein S6 kinase alpha-1;Ribosomal protein S6 kinase	E9PWV3_MOUSE;F6Q8A4_MOUSE;F6RQA2_MOUSE;G3UZI3_MOUSE;KS6A1_MOUSE;Q505N6_MOUSE	3	0.800276	0.15739	16.2592	15.9543	16.382	16.0584	16.0254	16.2647	17.2217	16.5719	15.9046
P62075	KOS / c	P62075	0.0189157	0.0189157	0.67325	Timm13	Mitochondrial import inner membrane translocase subunit Tim13	TIM13_MOUSE	6	0.459442	0.15756	21.0972	21.316	21.2135	21.3959	21.2206	21.2207	21.2349	21.2433	21.4597
D3Z2H9	KOS / c	D3Z2H9	-0.35434	0.35434	0.67325	Tpm3-rs7	Uncharacterized protein	D3Z2H9_MOUSE	14	0.953072	0.157607	21.0426	21.3577	20.9228	21.18	21.3103	20.4106	20.7803	20.5372	20.6883
P62342	KOS / c	P62342	0.211018	0.211018	0.67325	Selenot	Selenoprotein T	SELT_MOUSE	2	0.316907	0.157665	17.9361	18.1388	18.0532	17.9273	18.5301	18.0597	17.9838	18.238	18.2628
Q62318	KOS / c	Q62318	-0.189601	0.189601	0.67325	Trim28	Transcription intermediary factor 1-beta	TIF1B_MOUSE	15	0.820034	0.157964	19.9847	19.5843	20.0218	19.9463	19.8663	19.6292	19.7549	19.5542	19.6998
Q9Z160	KOS / c	Q9Z160	0.486425	0.486425	0.67325	Cog1	Conserved oligomeric Golgi complex subunit 1	COG1_MOUSE	2	0.866059	0.157972	17.2405	16.1239	17.5592	16.9083	17.8667	17.9515	17.4257	17.4159	16.6998
O55029	KOS / c	O55029	-0.0932914	0.0932914	0.67325	Copb2	Coatomer subunit beta'	COPB2_MOUSE	28	0.588192	0.158236	20.8353	20.8009	20.874	20.8456	20.6077	20.8627	20.9141	20.7793	20.528
Q9JHJ0	KOS / c	Q9JHJ0	0.184217	0.184217	0.67325	Tmod3	Tropomodulin-3	TMOD3_MOUSE	7	0.717476	0.158266	18.1147	17.8041	18.2197	17.8886	18.1177	18.2679	18.126	18.1933	18.2899
G3UXI3;G3UXK0;G3UY34;G3UYM7;G3UZ87;G3UZJ3;O70585;Q8C8Z9;Q8K0N0	KOS / c	G3UXI3;G3UXK0;G3UY34;G3UYM7;G3UZ87;G3UZJ3;O70585;Q8C8Z9;Q8K0N0	-1.16175	1.16175	0.67325	Dtnb	Dystrobrevin beta;Dystrobrevin;Dystrobrevin;Dystrobrevin;Dystrobrevin;Dystrobrevin beta;Dystrobrevin beta;Dystrobrevin;Dystrobrevin	G3UXI3_MOUSE;G3UXK0_MOUSE;G3UY34_MOUSE;G3UYM7_MOUSE;G3UZ87_MOUSE;G3UZJ3_MOUSE;DTNB_MOUSE;Q8C8Z9_MOUSE;Q8K0N0_MOUSE	1	0.417104	0.158308	17.0852			16.7621	15.6288	15.637	15.8085	15.8956	15.8631
K3W4S6;Q9R062;V9GX26	KOS / c	K3W4S6;Q9R062;V9GX26	-0.445628	0.445628	0.67325	Gyg;Gyg1;Gyg	Glycogenin;Glycogenin-1;Glycogenin (Fragment)	K3W4S6_MOUSE;GLYG_MOUSE;V9GX26_MOUSE	4	0.795737	0.158505	18.0847	18.3196	17.7305	18.3135	17.8263	17.9003	17.616	17.5691	17.4707
Q9CQU3	KOS / c	Q9CQU3	0.0761888	0.0761888	0.67325	Rer1	Protein RER1	RER1_MOUSE	3	0.342564	0.158646	19.9371	19.9639	19.7026	19.7033	19.9717	19.6058	19.9388	19.7631	20.1934
Q9R008	KOS / c	Q9R008	0.0088866	0.0088866	0.674928	Mvk	Mevalonate kinase	KIME_MOUSE	9	1.02407	0.159241	19.2486	19.5297	17.9753	19.5817	19.0797	19.2948	19.4114	19.4272	18.7697
Q9JKY0	KOS / c	Q9JKY0	0.287725	0.287725	0.674978	Cnot9	CCR4-NOT transcription complex subunit 9	CNOT9_MOUSE	2	1.01166	0.159453	16.9107	16.3122	16.0777	15.9777	16.8517	16.5577	17.0522	16.6056	16.0058
Q80YQ8	KOS / c	Q80YQ8	0.0899761	0.0899761	0.6751	Rmnd5a	Protein RMD5 homolog A	RMD5A_MOUSE	1	0.123772	0.159682	16.5101	16.1717	16.3981	16.1334	16.8044	16.1827	16.4855	16.2013	16.2321
D3YZC9;D3YZD0;E9Q4Q2;Q64213	KOS / c	D3YZC9;D3YZD0;E9Q4Q2;Q64213	-0.324025	0.324025	0.676013	Sf1	Splicing factor 1	D3YZC9_MOUSE;D3YZD0_MOUSE;E9Q4Q2_MOUSE;SF01_MOUSE	8	0.525344	0.16016	18.0065	18.4638	18.2077	19.2892	17.9757	17.9156	18.3628	18.4319	18.4981
Q7M6Z4	KOS / c	Q7M6Z4	2.5367	2.5367	0.676013	Kif27	Kinesin-like protein KIF27	KIF27_MOUSE	1	2.16843	0.160298	19.6646	16.0803	16.0645	17.7439	20.6201	15.8083	18.7067	22.4719	19.4279
A0A087WNU5;A0A1W2P812;G3X971;G5E8K2;G5E8K3;G5E8K5;S4R165;S4R187;S4R1S2;S4R1X7;S4R236;S4R2C1;S4R2F5;S4R2J6;S4R2K9;S4R2S8	KOS / c	A0A087WNU5;A0A1W2P812;G3X971;G5E8K2;G5E8K3;G5E8K5;S4R165;S4R187;S4R1S2;S4R1X7;S4R236;S4R2C1;S4R2F5;S4R2J6;S4R2K9;S4R2S8	-1.56916	1.56916	0.676677	Ank3	Ankyrin-3 (Fragment);Ankyrin-3;Ankyrin 3, epithelial, isoform CRA_i;Ankyrin 3, epithelial, isoform CRA_l;Ankyrin 3, epithelial, isoform CRA_b;Ankyrin-3;Ankyrin-3;Ankyrin-3;Ankyrin-3;Ankyrin-3;Ankyrin-3 (Fragment);Ankyrin-3;Ankyrin-3;Ankyrin-3;Ankyrin-3 (Fragment);Ankyrin-3	A0A087WNU5_MOUSE;A0A1W2P812_MOUSE;G3X971_MOUSE;G5E8K2_MOUSE;G5E8K3_MOUSE;ANK3_MOUSE;S4R165_MOUSE;S4R187_MOUSE;S4R1S2_MOUSE;S4R1X7_MOUSE;S4R236_MOUSE;S4R2C1_MOUSE;S4R2F5_MOUSE;S4R2J6_MOUSE;S4R2K9_MOUSE;S4R2S8_MOUSE	2	1.50034	0.160865	16.0673	16.0102	16.6542	19.1191	15.9664	16.7197	14.9389	16.372	15.6625
D3YW24;D3YW30;Q80SX0;Q99JV5	KOS / c	D3YW24;D3YW30;Q80SX0;Q99JV5	0.233604	0.233604	0.676677	Stard4	StAR-related lipid transfer protein 4;StAR-related lipid transfer protein 4;Putative uncharacterized protein;StAR-related lipid transfer protein 4	D3YW24_MOUSE;D3YW30_MOUSE;Q80SX0_MOUSE;STAR4_MOUSE	1	0.670894	0.160932	17.1913	16.9427	16.8165	17.749	17.2866	17.5959	17.8911	17.4126	16.9075
A2BFF5;A2BFF8;A2BFF9;O88487;Q3TPJ8	KOS / c	A2BFF5;A2BFF8;A2BFF9;O88487;Q3TPJ8	-0.142237	0.142237	0.676677	Dync1i2	Cytoplasmic dynein 1 intermediate chain 2	A2BFF5_MOUSE;A2BFF8_MOUSE;A2BFF9_MOUSE;DC1I2_MOUSE;Q3TPJ8_MOUSE	7	0.624113	0.16136	17.5666	17.542	17.7271	17.7188	17.6173	17.6489	17.4244	17.4931	17.2799
A0A0R4J1L2	KOS / c	A0A0R4J1L2	-0.329996	0.329996	0.676677	Eef1d	Elongation factor 1-delta	A0A0R4J1L2_MOUSE	1	0.460058	0.161695	18.5959	18.1836	18.2263	18.0381	17.9957	18.0746	17.7009	18.0998	17.8192
Q8K3X6	KOS / c	Q8K3X6	-0.419411	0.419411	0.676677	Anks4b	Ankyrin repeat and SAM domain-containing protein 4B	ANS4B_MOUSE	1	0.737675	0.161919	17.3772	17.3554	17.83	17.7289	17.5508	17.0122	16.7492	17.6282	16.6057
G5E8C4;Q8BRH0	KOS / c	G5E8C4;Q8BRH0	-0.0594445	0.0594445	0.676677	Tmtc3	MCG142017, isoform CRA_a;Transmembrane and TPR repeat-containing protein 3	G5E8C4_MOUSE;TMTC3_MOUSE	2	0.421754	0.161923	17.9014	17.2428	17.5014	17.7048	17.4833	17.7072	17.3733	17.4721	17.6782
P30115	KOS / c	P30115	0.0288544	0.0288544	0.676677	Gsta3	Glutathione S-transferase A3	GSTA3_MOUSE	12	1.3306	0.161942	25.4293	26.1601	25.5908	26.5386	25.8374	25.8598	26.2708	25.7851	26.2955
Q8K0D5	KOS / c	Q8K0D5	-0.0162254	0.0162254	0.676677	Gfm1	Elongation factor G, mitochondrial	EFGM_MOUSE	16	0.810926	0.162058	19.9294	19.9132	19.9179	20.0794	19.8384	20.0774	19.9816	19.83	19.9841
Q9WVE8	KOS / c	Q9WVE8	-0.0560917	0.0560917	0.677426	Pacsin2	Protein kinase C and casein kinase substrate in neurons protein 2	PACN2_MOUSE	10	0.918999	0.162865	18.766	18.8793	18.8604	19.3598	18.9138	19.0475	18.8566	18.8851	18.9383
O54865;Q80YP4	KOS / c	O54865;Q80YP4	-0.71706	0.71706	0.677426	Gucy1b3	Guanylate cyclase soluble subunit beta-1	GCYB1_MOUSE;Q80YP4_MOUSE	1	0.568064	0.163009	16.8483	16.7915	15.9273	16.3573	16.7668	15.5312	15.8573	15.6785	14.0135
Q9CQ19	KOS / c	Q9CQ19	-0.00282219	0.00282219	0.677426	Myl9	Myosin regulatory light polypeptide 9	MYL9_MOUSE	2	0.589083	0.163421	18.5226	18.0243	18.4099	18.9079	18.8385	18.4225	18.5924	18.454	18.0748
Q9D7J9	KOS / c	Q9D7J9	0.00264607	0.00264607	0.677426	Echdc3	Enoyl-CoA hydratase domain-containing protein 3, mitochondrial	ECHD3_MOUSE	10	0.685287	0.163472	21.1097	21.3105	21.5446	21.5292	21.4821	21.2819	21.4044	21.4262	21.3315
Q3TJZ6	KOS / c	Q3TJZ6	0.348889	0.348889	0.677426	Fam98a	Protein FAM98A	FA98A_MOUSE	3	0.427684	0.163586	16.9709	17.0735	17.3471	17.0298	17.3418	17.5026	17.4539	17.7233	17.2399
O35345;Q4FJZ2	KOS / c	O35345;Q4FJZ2	-1.57097	1.57097	0.677426	Kpna6	Importin subunit alpha-7;Importin subunit alpha	IMA7_MOUSE;Q4FJZ2_MOUSE	4	1.69366	0.163724	17.4307	17.6847	17.6834	20.1295	16.4916	16.9875	17.2047	17.351	17.5643
Q3UNX5	KOS / c	Q3UNX5	-0.158609	0.158609	0.677426	Acsm3	Acyl-coenzyme A synthetase ACSM3, mitochondrial	ACSM3_MOUSE	17	0.500691	0.163836	20.0368	20.3073	20.2523	20.1344	20.3116	20.096	19.8781	19.8943	19.9098
Q61249	KOS / c	Q61249	-1.4184	1.4184	0.677426	Igbp1	Immunoglobulin-binding protein 1	IGBP1_MOUSE	4	1.01039	0.163894	18.4615	18.1906	20.2861	17.4897	18.6703	17.2164	16.3992	16.9072	17.7068
P27046	KOS / c	P27046	-0.0433585	0.0433585	0.677426	Man2a1	Alpha-mannosidase 2	MA2A1_MOUSE	19	0.53941	0.164545	19.0224	19.326	19.268	19.3135	19.2167	19.2832	19.2216	19.2658	18.9606
D3YWF6;Q7TQI3	KOS / c	D3YWF6;Q7TQI3	-0.0480364	0.0480364	0.677426	Otub1	Ubiquitin thioesterase OTUB1	D3YWF6_MOUSE;OTUB1_MOUSE	8	0.728254	0.164806	19.8139	19.6077	19.6513	19.8874	19.5788	19.6165	19.7415	19.8381	19.6933
Q9D172	KOS / c	Q9D172	-0.0663197	0.0663197	0.677426	D10Jhu81e	ES1 protein homolog, mitochondrial	ES1_MOUSE	10	0.625613	0.164839	21.397	21.852	21.6943	21.6888	21.7755	21.4763	21.4554	21.3057	21.9054
Q7TT37	KOS / c	Q7TT37	-2.21099	2.21099	0.677426	Ikbkap	Elongator complex protein 1	ELP1_MOUSE	3	1.05588	0.164982	19.0641	15.9293	15.2704	19.6447	15.8114	15.3911	15.7533	17.5038	15.7532
Q9R013	KOS / c	Q9R013	-0.92006	0.92006	0.677426	Ctsf	Cathepsin F	CATF_MOUSE	4	1.2214	0.165027	18.1575	17.6795	20.0801	18.5759	17.6715	18.1038	17.7114	18.4798	17.9405
A2BGI8;A2BGI9;Q9D868	KOS / c	A2BGI8;A2BGI9;Q9D868	-0.226283	0.226283	0.677426	Ppih	Peptidyl-prolyl cis-trans isomerase (Fragment);Peptidyl-prolyl cis-trans isomerase;Peptidyl-prolyl cis-trans isomerase H	A2BGI8_MOUSE;A2BGI9_MOUSE;PPIH_MOUSE	1	0.627312	0.165045	16.8569	17.5022	16.9758	17.2982	17.0254	17.0046	15.6126	16.6974	17.7064
F6Y616;Q8VE62	KOS / c	F6Y616;Q8VE62	-0.128237	0.128237	0.677547	Paip1	Polyadenylate-binding protein-interacting protein 1	F6Y616_MOUSE;PAIP1_MOUSE	4	0.477303	0.165275	17.6613	17.6084	18.3017	17.4569	17.5845	17.4902	17.9844	17.8159	17.3769
Q9QYJ0	KOS / c	Q9QYJ0	0.0480687	0.0480687	0.678677	Dnaja2	DnaJ homolog subfamily A member 2	DNJA2_MOUSE	10	0.649936	0.165752	20.2114	20.0371	20.1313	20.2328	20.0927	20.2766	20.3516	20.0991	20.1784
Q9D8U8	KOS / c	Q9D8U8	0.10072	0.10072	0.678907	Snx5	Sorting nexin-5	SNX5_MOUSE	13	0.547036	0.166009	19.3057	19.1113	19.5917	19.5266	19.234	19.6814	19.573	19.567	19.3858
Q8VDP4	KOS / c	Q8VDP4	-0.132131	0.132131	0.680078	Ccar2	Cell cycle and apoptosis regulator protein 2	CCAR2_MOUSE	4	0.382142	0.166821	17.4916	17.506	17.3552	17.6185	17.4569	17.2629	17.1222	17.5631	17.3733
Q9D832	KOS / c	Q9D832	-0.162861	0.162861	0.680078	Dnajb4	DnaJ homolog subfamily B member 4	DNJB4_MOUSE	4	0.3511	0.166917	16.7049	16.8912	17.0293	16.814	17.0165	16.7479	16.6537	16.5186	16.5107
Q8VD00	KOS / c	Q8VD00	0.0875491	0.0875491	0.680078	Tmem97	Transmembrane protein 97	TMM97_MOUSE	1	0.718208	0.167049	18.4379	19.5259	18.3531	19.1185	18.9192	19.2093	18.9022	18.9217	19.1621
Q9CQE3	KOS / c	Q9CQE3	-0.141555	0.141555	0.680078	Mrps17	28S ribosomal protein S17, mitochondrial	RT17_MOUSE	3	0.436503	0.167397	18.9569	19.287	18.9857	18.8793	18.8654	18.9859	18.9526	18.8652	18.7941
A9JEI5;F7AT44;Q8C5G6;Q9QZ06	KOS / c	A9JEI5;F7AT44;Q8C5G6;Q9QZ06	0.318783	0.318783	0.680078	Tollip	Toll interacting protein, isoform CRA_b;Toll-interacting protein;Putative uncharacterized protein;Toll-interacting protein	A9JEI5_MOUSE;F7AT44_MOUSE;Q8C5G6_MOUSE;TOLIP_MOUSE	1	0.493857	0.167474	18.1031	18.1363	18.5651	18.3098	17.9269	18.6713	18.5692	19.0544	18.6075
Q3UZ39	KOS / c	Q3UZ39	0.3195	0.3195	0.680078	Lrrfip1	Leucine-rich repeat flightless-interacting protein 1	LRRF1_MOUSE	5	0.837052	0.167664	17.749	17.4285	16.7376	17.0026	17.5409	18.1044	17.326	17.7732	17.0235
Q3TEA8;Z4YKB8	KOS / c	Q3TEA8;Z4YKB8	-0.0288007	0.0288007	0.680078	Hp1bp3	Heterochromatin protein 1-binding protein 3	HP1B3_MOUSE;Z4YKB8_MOUSE	4	0.50358	0.167704	19.1408	19.0136	18.9522	18.5324	19.4038	18.5595	18.5776	18.505	19.1936
Q8BL63;Q9CXY9	KOS / c	Q8BL63;Q9CXY9	0.13527	0.13527	0.680841	Pigk	GPI-anchor transamidase	Q8BL63_MOUSE;GPI8_MOUSE	2	0.311885	0.168094	18.2512	17.5021	18.1068	17.4358	18.1647	17.8824	16.9992	17.9807	18.5695
Q7TMR0	KOS / c	Q7TMR0	-0.130395	0.130395	0.681668	Prcp	Lysosomal Pro-X carboxypeptidase	PCP_MOUSE	5	0.363736	0.168846	17.7844	17.7475	17.8622	17.9643	17.7479	17.6994	17.5305	17.766	17.7992
Q06770	KOS / c	Q06770	0.144662	0.144662	0.681668	Serpina6	Corticosteroid-binding globulin	CBG_MOUSE	5	0.446621	0.168963	17.7465	17.6826	17.8033	17.9048	17.6627	17.6643	18.3339	18.1692	17.6757
P62849	KOS / c	P62849	-0.152581	0.152581	0.681668	Rps24	40S ribosomal protein S24	RS24_MOUSE	4	0.669411	0.169081	21.623	21.577	20.9718	21.1081	21.2856	21.0521	21.3058	21.0047	21.2976
Q9EQH3	KOS / c	Q9EQH3	0.0226736	0.0226736	0.681668	Vps35	Vacuolar protein sorting-associated protein 35	VPS35_MOUSE	28	0.76106	0.169105	21.4975	21.4819	21.5425	21.1651	21.4034	21.3602	21.3505	21.4185	21.6974
Q9CRB2	KOS / c	Q9CRB2	0.532851	0.532851	0.682706	Nhp2	H/ACA ribonucleoprotein complex subunit 2	NHP2_MOUSE	3	0.856045	0.169763	16.1529	20.22	20.0181	16.9142	16.4417	20.6688	19.9042	19.2066	20.123
Q91V04	KOS / c	Q91V04	-0.519418	0.519418	0.682706	Tram1	Translocating chain-associated membrane protein 1	TRAM1_MOUSE	2	0.648044	0.169818	20.3396	19.4385	18.7547	19.6741	20.2334	18.4509	18.7896	18.5852	18.7939
P28666	KOS / c	P28666	0.360108	0.360108	0.682706	Mug2	Murinoglobulin-2	MUG2_MOUSE	11	1.2676	0.169987	18.2254	17.9049	18.5854	17.2769	17.5061	18.7286	18.7481	18.9945	17.5217
Q05CH9;Q5XPI3	KOS / c	Q05CH9;Q5XPI3	0.530602	0.530602	0.682706	Rnf123	E3 ubiquitin-protein ligase RNF123 (Fragment);E3 ubiquitin-protein ligase RNF123	Q05CH9_MOUSE;RN123_MOUSE	2	0.784681	0.170171	16.3528	15.9351	16.1581	17.0038	16.3381	16.2676	18.1723	17.0531	15.3044
D3YTS1;D3YWT0;D3Z569;Q9R0P6	KOS / c	D3YTS1;D3YWT0;D3Z569;Q9R0P6	-0.32678	0.32678	0.686575	Sec11a	Signal peptidase complex catalytic subunit SEC11;Signal peptidase complex catalytic subunit SEC11;Signal peptidase complex catalytic subunit SEC11;Signal peptidase complex catalytic subunit SEC11A	D3YTS1_MOUSE;D3YWT0_MOUSE;D3Z569_MOUSE;SC11A_MOUSE	6	0.483759	0.171339	20.3934	20.2144	20.4108	20.0887	20.3638	19.9888	19.9946	19.7018	19.6072
Q8R3F5	KOS / c	Q8R3F5	-0.192346	0.192346	0.68941	Mcat	Malonyl-CoA-acyl carrier protein transacylase, mitochondrial	FABD_MOUSE	8	0.565938	0.172408	18.3296	18.2944	18.5257	18.6393	18.5365	18.0819	18.2556	18.1401	18.2518
D3Z1H8;D3Z1H9;Q9JL62	KOS / c	D3Z1H8;D3Z1H9;Q9JL62	-0.0987125	0.0987125	0.68941	Gltp	Glycolipid transfer protein	D3Z1H8_MOUSE;D3Z1H9_MOUSE;GLTP_MOUSE	1	0.324439	0.172487	17.5022	17.3323	17.2638	16.9112	17.5753	16.6182	16.9736	16.6851	17.6591
Q9CXJ1	KOS / c	Q9CXJ1	1.21794	1.21794	0.68941	Ears2	Probable glutamate--tRNA ligase, mitochondrial	SYEM_MOUSE	1	1.68803	0.172818	16.3302	16.8161	19.5211	17.6699	16.3105	20.184	19.6939	20.164	16.1678
O35459	KOS / c	O35459	-0.071275	0.071275	0.68941	Ech1	Delta(3,5)-Delta(2,4)-dienoyl-CoA isomerase, mitochondrial	ECH1_MOUSE	10	0.641357	0.173321	20.6336	20.6441	21.0542	20.9806	20.9105	20.6133	20.5049	20.549	21.1583
A2ACM0;Q8K4Q0	KOS / c	A2ACM0;Q8K4Q0	1.56524	1.56524	0.68941	Rptor	Putative uncharacterized protein;Regulatory-associated protein of mTOR	A2ACM0_MOUSE;RPTOR_MOUSE	2	0.172502	0.173392	16.5544	14.4382	14.5382		16.9019		17.7847	14.5348	17.5296
Q3TXT3;Z4YLT1	KOS / c	Q3TXT3;Z4YLT1	-0.150273	0.150273	0.68941	Inip	SOSS complex subunit C;SOSS complex subunit C (Fragment)	SOSSC_MOUSE;Z4YLT1_MOUSE	1	0.217687	0.173612	14.7695	14.9021	13.9517		14.373	14.1978		14.4513	14.7188
A2ATI9;Q99JX3	KOS / c	A2ATI9;Q99JX3	-0.240907	0.240907	0.68941	Gorasp2	Golgi reassembly stacking protein 2, isoform CRA_d;Golgi reassembly-stacking protein 2	A2ATI9_MOUSE;GORS2_MOUSE	8	0.56153	0.173923	19.2415	19.4663	19.4084	19.502	19.3125	19.3274	19.1847	18.939	19.0312
P56389	KOS / c	P56389	0.362629	0.362629	0.68941	Cda	Cytidine deaminase	CDD_MOUSE	4	1.38937	0.173936	18.6968	18.354	18.1906	18.7589	18.4444	19.5066	19.1555	18.2077	18.7036
A7M7Q8;F7ARZ1;Q3TI14;Q8VE22	KOS / c	A7M7Q8;F7ARZ1;Q3TI14;Q8VE22	-0.125879	0.125879	0.68941	Mrps23	28S ribosomal protein S23, mitochondrial (Fragment);28S ribosomal protein S23, mitochondrial (Fragment);28S ribosomal protein S23, mitochondrial;28S ribosomal protein S23, mitochondrial	A7M7Q8_MOUSE;F7ARZ1_MOUSE;Q3TI14_MOUSE;RT23_MOUSE	2	0.174522	0.17415	18.8286	18.9161	18.9189	18.8371	18.9347	18.8018	18.8048	18.5781	18.5982
Q8BZ03	KOS / c	Q8BZ03	1.21686	1.21686	0.68941	Prkd2	Serine/threonine-protein kinase D2	KPCD2_MOUSE	1	1.12498	0.174221	16.9705	16.5081	16.7032	16.4384	16.951	17.2055	19.3094	17.145	17.0902
P46414	KOS / c	P46414	-0.318522	0.318522	0.68941	Cdkn1b	Cyclin-dependent kinase inhibitor 1B	CDN1B_MOUSE	1	0.222283	0.174477	16.0268	16.2864	16.1523	15.7581	16.1558	15.9227	15.9028	15.4543	15.0659
Q9CZU3	KOS / c	Q9CZU3	-0.0295774	0.0295774	0.68941	Skiv2l2	Superkiller viralicidic activity 2-like 2	SK2L2_MOUSE	4	1.1536	0.174557	17.3473	17.1236	16.9752	16.7928	16.8695	17.2527	17.2646	16.3219	17.2933
Q9Z0R9	KOS / c	Q9Z0R9	0.0676605	0.0676605	0.68941	Fads2	Fatty acid desaturase 2	FADS2_MOUSE	7	1.19638	0.175208	20.2495	19.9351	19.4165	19.5636	20.0542	19.7769	20.0943	20.0766	19.3449
P50396	KOS / c	P50396	0.011441	0.011441	0.68941	Gdi1	Rab GDP dissociation inhibitor alpha	GDIA_MOUSE	18	0.763301	0.175327	21.4181	21.3265	21.3217	21.3078	21.3933	21.3465	21.3658	21.3741	21.2966
A0A1W2P7Q6;Q9CRT8	KOS / c	A0A1W2P7Q6;Q9CRT8	-1.12728	1.12728	0.68941	Xpot	Exportin-T	A0A1W2P7Q6_MOUSE;XPOT_MOUSE	2	2.82836	0.175702	20.4152	20.5847	17.5475	21.9495	20.8036	16.783	16.2161	15.9059	20.9647
Q9CQJ6	KOS / c	Q9CQJ6	0.0404712	0.0404712	0.68941	Denr	Density-regulated protein	DENR_MOUSE	3	0.975002	0.175762	18.8188	18.9675	18.8636	18.3573	19.1349	18.819	18.8146	18.6833	18.5287
Q7TMC8	KOS / c	Q7TMC8	-0.268059	0.268059	0.68941	Fuk	L-fucose kinase	FUK_MOUSE	3	0.615744	0.176113	17.388	16.875	17.0631	17.2551	17.1429	16.4229	16.6717	16.9629	17.1215
A2AJP9;A2AJQ0;A8Y5Q0;Q3UV70	KOS / c	A2AJP9;A2AJQ0;A8Y5Q0;Q3UV70	0.33957	0.33957	0.68941	Pdp1	MCG54027, isoform CRA_a;[Pyruvate dehydrogenase [acetyl-transferring]]-phosphatase 1, mitochondrial;[Pyruvate dehydrogenase [acetyl-transferring]]-phosphatase 1, mitochondrial;[Pyruvate dehydrogenase [acetyl-transferring]]-phosphatase 1, mitochondrial	A2AJP9_MOUSE;A2AJQ0_MOUSE;A8Y5Q0_MOUSE;PDP1_MOUSE	1	0.111657	0.176248	15.4388	15.4513	16.1156	15.3229	15.7956	15.6502			16.3347
Q00897	KOS / c	Q00897	0.227879	0.227879	0.68941	Serpina1d	Alpha-1-antitrypsin 1-4	A1AT4_MOUSE	5	0.543512	0.176277	21.769	21.857	21.7254	21.7121	22.0498	21.7354	22.2807	22.1596	21.647
A0A1L1SRE8;P35951	KOS / c	A0A1L1SRE8;P35951	-0.41556	0.41556	0.68941	Ldlr	Low-density lipoprotein receptor	A0A1L1SRE8_MOUSE;LDLR_MOUSE	2	0.706016	0.176287	17.9851	16.9321	17.0278	16.461	17.389	16.3635	15.9441	16.6329	17.1896
Q99KP3	KOS / c	Q99KP3	-0.142689	0.142689	0.68941	Cryl1	Lambda-crystallin homolog	CRYL1_MOUSE	2	0.358278	0.176999	17.8239	17.8567	17.4579	17.6636	17.8472	17.4966	17.0486	17.2682	17.9673
Q9CPU2	KOS / c	Q9CPU2	-0.949696	0.949696	0.68941	Ndufb2	NADH dehydrogenase [ubiquinone] 1 beta subcomplex subunit 2, mitochondrial	NDUB2_MOUSE	1	2.06059	0.177356	20.3751	19.9493	17.1808	20.0982	18.554	17.1398	18.2468	16.4261	20.447
P70245	KOS / c	P70245	-0.0105887	0.0105887	0.68941	Ebp	3-beta-hydroxysteroid-Delta(8),Delta(7)-isomerase	EBP_MOUSE	3	0.688512	0.177636	22.3018	22.4917	21.6996	22.141	22.2031	22.1438	22.3341	22.385	21.7272
D3YYK8;E9Q6X0;Q8R001	KOS / c	D3YYK8;E9Q6X0;Q8R001	0.301035	0.301035	0.68941	Mapre2	Microtubule-associated protein RP/EB family member 2 (Fragment);Microtubule-associated protein RP/EB family member 2;Microtubule-associated protein RP/EB family member 2	D3YYK8_MOUSE;E9Q6X0_MOUSE;MARE2_MOUSE	3	0.39282	0.177958	16.6323	16.4537	17.2338	16.7416	16.5764	17.0475	17.0394	17.7196	16.837
Q3UX10	KOS / c	Q3UX10	-0.352632	0.352632	0.68941	Tubal3	Tubulin alpha chain-like 3	TBAL3_MOUSE	1	0.19577	0.17804	17.215	17.456	17.563	17.6869	17.0678	17.5173	17.3795	17.2704	16.0425
D3YYT0;P15116	KOS / c	D3YYT0;P15116	-0.183757	0.183757	0.68941	Cdh2	Cadherin-2	D3YYT0_MOUSE;CADH2_MOUSE	10	0.700128	0.178076	19.5632	19.1354	19.8188	19.6516	19.4606	19.6133	19.4198	19.1978	19.1561
Q9WUD1	KOS / c	Q9WUD1	-0.00397846	0.00397846	0.68941	Stub1	STIP1 homology and U box-containing protein 1	CHIP_MOUSE	2	0.846487	0.17852	16.9825	16.2229	17.3569	17.4622	15.6884	16.2175	17.327	17.8027	17.367
Q9CR96	KOS / c	Q9CR96	0.53378	0.53378	0.68941	Tmem208	Transmembrane protein 208	TM208_MOUSE	1	0.827353	0.178588	16.9894	17.0683	18.6262	17.2665	16.7401	18.7471	19.0466	18.3106	16.3845
P97310	KOS / c	P97310	-0.742225	0.742225	0.68941	Mcm2	DNA replication licensing factor MCM2	MCM2_MOUSE	2	1.17184	0.17859	17.701	16.6941	16.9362	18.5572	16.8818	16.8691	17.4133	16.6208	16.6746
Q9ES46	KOS / c	Q9ES46	0.59444	0.59444	0.68941	Parvb	Beta-parvin	PARVB_MOUSE	2	1.00481	0.178637	15.9839	16.1749	17.0987	16.3533	16.0915	17.5029	16.9646	17.7284	16.3621
Q8K411	KOS / c	Q8K411	0.117435	0.117435	0.68941	Pitrm1	Presequence protease, mitochondrial	PREP_MOUSE	23	0.767906	0.179155	18.3867	18.886	19.0272	18.9884	18.9267	18.9349	18.973	18.988	18.9809
K4DI63	KOS / c	K4DI63	-0.334502	0.334502	0.68941	Creg1	Cellular repressor of E1A-stimulated genes 1, isoform CRA_a	K4DI63_MOUSE	4	1.48778	0.179343	18.1944	18.8695	17.7304	19.1788	18.4927	17.67	18.6759	18.0429	18.2406
Q9D1Q4	KOS / c	Q9D1Q4	-0.0878682	0.0878682	0.68941	Dpm3	Dolichol-phosphate mannosyltransferase subunit 3	DPM3_MOUSE	2	0.28706	0.179786	17.8738	17.9763	18.1805	18.1094	17.9782	18.1726	17.9179	17.9379	17.7165
O35488	KOS / c	O35488	0.073449	0.073449	0.68941	Slc27a2	Very long-chain acyl-CoA synthetase	S27A2_MOUSE	32	0.980118	0.179789	22.8559	22.4443	23.1647	23.0208	22.7174	22.8235	23.0761	23.0324	23.1505
Q61268	KOS / c	Q61268	0.355694	0.355694	0.68941	Apoc4	Apolipoprotein C-IV	APOC4_MOUSE	1	0.405883	0.180083	19.2408	19.1127	19.718	18.8072	19.7322	19.7202	19.4668	19.3727	19.7352
P99024	KOS / c	P99024	-0.105074	0.105074	0.68941	Tubb5	Tubulin beta-5 chain	TBB5_MOUSE	4	0.578208	0.180349	21.6115	21.0928	21.0407	21.3322	21.3809	21.3289	20.9266	21.1681	21.0587
P28653	KOS / c	P28653	0.485842	0.485842	0.68941	Bgn	Biglycan	PGS1_MOUSE	3	1.57279	0.180543	16.5799	16.4808	18.191	17.4544	18.0704	18.6657	15.8687	18.13	17.01
Q9JM62	KOS / c	Q9JM62	0.0535213	0.0535213	0.68941	Reep6	Receptor expression-enhancing protein 6	REEP6_MOUSE	3	0.684365	0.18057	22.9854	23.1145	22.9	22.8794	23.2076	22.9282	23.038	23.0128	22.9265
P99027	KOS / c	P99027	-0.175235	0.175235	0.68941	Rplp2	60S acidic ribosomal protein P2	RLA2_MOUSE	5	0.679663	0.180707	23.6952	23.5868	23.6584	23.7097	23.5495	23.505	23.4479	23.5233	23.4102
P70671	KOS / c	P70671	-0.211423	0.211423	0.68941	Irf3	Interferon regulatory factor 3	IRF3_MOUSE	3	0.712605	0.180707	18.907	18.9139	17.9871	18.3847	18.6957	18.0277	18.4214	17.9017	18.7011
A0A0R4J0B4;Q99KK2	KOS / c	A0A0R4J0B4;Q99KK2	-0.515837	0.515837	0.68941	Cmas	Cytidine monophospho-N-acetylneuraminic acid synthetase;N-acylneuraminate cytidylyltransferase	A0A0R4J0B4_MOUSE;NEUA_MOUSE	6	1.01424	0.180724	18.7513	18.4778	18.8368	19.7182	18.6766	18.6784	18.5533	18.2651	18.3324
A0A1L1SQ51;E9PUM4	KOS / c	A0A1L1SQ51;E9PUM4	-0.408543	0.408543	0.68941	Tln2	Talin-2	A0A1L1SQ51_MOUSE;E9PUM4_MOUSE	5	0.859601	0.180849	19.2202	18.5245	18.2591	18.0064	18.1106	18.1818	17.9658	18.698	17.6936
P52825	KOS / c	P52825	-0.046561	0.046561	0.68941	Cpt2	Carnitine O-palmitoyltransferase 2, mitochondrial	CPT2_MOUSE	25	0.74768	0.180999	21.314	21.5738	21.9095	21.8406	21.5693	21.4224	21.7789	21.5682	21.7861
D3Z4V1;Q922V4	KOS / c	D3Z4V1;Q922V4	-0.401631	0.401631	0.68941	Plrg1	Pleiotropic regulator 1	D3Z4V1_MOUSE;PLRG1_MOUSE	1	0.470363	0.181345	17.5647	16.7944	16.6499	17.3899	16.9059	16.5099	16.8432	16.5087	16.9186
Q91XD7	KOS / c	Q91XD7	0.342389	0.342389	0.68941	Creld1	Cysteine-rich with EGF-like domain protein 1	CREL1_MOUSE	1	0.324076	0.181348	14.0451	13.3008	13.7333		14.086	13.9882	14.1366	14.0713	14.0495
Q3V3R1	KOS / c	Q3V3R1	0.20736	0.20736	0.68941	Mthfd1l	Monofunctional C1-tetrahydrofolate synthase, mitochondrial	C1TM_MOUSE	1	0.218265	0.181684	13.0866		13.8609	13.5164	13.2592	13.403	14.3618	13.604	13.7497
E9Q4V9;Q8BH74	KOS / c	E9Q4V9;Q8BH74	0.366642	0.366642	0.68941	Nup107	Nuclear pore complex protein Nup107	E9Q4V9_MOUSE;NU107_MOUSE	2	0.275872	0.181785	15.893	15.6755	15.7148	16.4636	16.0623	15.5989	16.7075	16.7589	16.2656
Q9CQI7	KOS / c	Q9CQI7	-0.502684	0.502684	0.68941	Snrpb2	U2 small nuclear ribonucleoprotein B''	RU2B_MOUSE	4	0.453293	0.182085	17.3807	17.3115	18.2655	18.4738	17.1138	17.1329	17.6122	18.2148	16.6542
Q8BGX0	KOS / c	Q8BGX0	0.610189	0.610189	0.68941	Trim23	E3 ubiquitin-protein ligase TRIM23	TRI23_MOUSE	1	1.19313	0.182096	19.4166	20.4811	23.424	20.5697	20.3304	22.8115	22.8978	21.9796	22.9211
Q9D1A2	KOS / c	Q9D1A2	-0.0216951	0.0216951	0.68941	Cndp2	Cytosolic non-specific dipeptidase	CNDP2_MOUSE	19	0.908933	0.183006	20.5621	20.7415	20.5769	20.6148	20.6084	20.6441	20.7773	20.4779	20.4907
Q9WUM5	KOS / c	Q9WUM5	0.0144495	0.0144495	0.68941	Suclg1	Succinate--CoA ligase [ADP/GDP-forming] subunit alpha, mitochondrial	SUCA_MOUSE	9	0.68437	0.183032	23.2207	23.3649	23.4143	23.4094	23.2543	23.2922	23.4839	23.4601	23.3396
Q8R2Q8	KOS / c	Q8R2Q8	-0.294799	0.294799	0.68941	Bst2	Bone marrow stromal antigen 2	BST2_MOUSE	2	0.317682	0.183568	18.7288	18.6729	20.0327	18.9141	18.6314	18.4114	19.8586	18.6161	18.4483
Q3TCH7	KOS / c	Q3TCH7	0.0806333	0.0806333	0.68941	Cul4a	Cullin-4A	CUL4A_MOUSE	10	0.964716	0.183739	17.5255	17.2425	17.0292	17.227	17.4636	17.2531	17.4237	17.2779	17.3079
Q9EPQ7	KOS / c	Q9EPQ7	0.146617	0.146617	0.68941	Stard5	StAR-related lipid transfer protein 5	STAR5_MOUSE	5	0.478519	0.183745	18.5493	18.7831	18.6225	19.0416	18.8411	18.6893	18.7606	19.1315	19.0674
P30204	KOS / c	P30204	-0.450544	0.450544	0.68941	Msr1	Macrophage scavenger receptor types I and II	MSRE_MOUSE	3	0.538586	0.184069	17.1615	16.6567	16.3445	16.3097	16.3534	16.2976	15.7779	15.9468	16.5415
Q9D711	KOS / c	Q9D711	-0.16384	0.16384	0.68941	Pir	Pirin	PIR_MOUSE	5	0.320848	0.184186	18.0588	18.0947	17.6936	17.9078	17.7866	17.7549	17.8831	17.7617	17.7252
A0A0G2JFT6	KOS / c	A0A0G2JFT6	-0.605685	0.605685	0.68941	Uox	Uricase (Fragment)	A0A0G2JFT6_MOUSE	1	1.38225	0.184476	17.5435	17.8816	17.6328	16.9813	17.8975	16.5791	16.813	14.0029	17.241
Q99PG0	KOS / c	Q99PG0	0.0646755	0.0646755	0.68941	Aadac	Arylacetamide deacetylase	AAAD_MOUSE	15	0.809757	0.184835	23.2942	23.3463	23.4474	23.3379	23.4728	23.3414	23.4814	23.4446	23.3654
Q8BHN0	KOS / c	Q8BHN0	-0.908887	0.908887	0.68941	Ppm1l	Protein phosphatase 1L	PPM1L_MOUSE	1	0.396103	0.184881	17.1866		17.7635		16.5295		16.5462	16.8484	16.4189
P24456	KOS / c	P24456	-0.0945131	0.0945131	0.68941	Cyp2d10	Cytochrome P450 2D10	CP2DA_MOUSE	27	0.835915	0.184965	23.2328	23.1125	23.0645	23.1046	23.0485	23.2473	22.9539	22.8867	23.0148
Q05421	KOS / c	Q05421	-0.0547325	0.0547325	0.68941	Cyp2e1	Cytochrome P450 2E1	CP2E1_MOUSE	26	0.882671	0.185209	24.1163	23.7972	24.4499	23.9791	23.8592	23.9042	24.1424	24.0803	24.2345
P48776	KOS / c	P48776	-0.270926	0.270926	0.68941	Tdo2	Tryptophan 2,3-dioxygenase	T23O_MOUSE	11	0.694574	0.18543	19.7763	20.1523	19.8391	19.6017	19.6713	19.7194	19.3909	19.7644	19.3263
O09164	KOS / c	O09164	0.231376	0.231376	0.68941	Sod3	Extracellular superoxide dismutase [Cu-Zn]	SODE_MOUSE	4	1.18764	0.185609	16.8366	16.6854	17.0972	16.9965	17.2584	16.872	16.9098	17.2567	17.3544
O08738	KOS / c	O08738	-0.279443	0.279443	0.68941	Casp6	Caspase-6	CASP6_MOUSE	2	0.664323	0.185737	17.2831	17.3131	17.9967	18.2301	17.9613	17.1005	16.9068	17.1159	17.9733
G3X924	KOS / c	G3X924	0.649398	0.649398	0.68941	Plvap	Plasmalemma vesicle associated protein	G3X924_MOUSE	2	1.29231	0.185817	12.8589	12.5985	16.4159	12.4165	15.523	16.3075	12.7924	12.6431	16.0357
E9PWR7;F8VPT6;P97366	KOS / c	E9PWR7;F8VPT6;P97366	-0.810914	0.810914	0.68941	Evi5	Ecotropic viral integration site 5 protein (Fragment);Ecotropic viral integration site 5 protein;Ecotropic viral integration site 5 protein	E9PWR7_MOUSE;F8VPT6_MOUSE;EVI5_MOUSE	3	0.918271	0.185853	16.7773	18.2876	16.3559	15.9946	16.6047	12.3782	17.0315	16.4245	16.4156
A0A0R4J0S2;P70389	KOS / c	A0A0R4J0S2;P70389	0.425404	0.425404	0.68941	Igfals	Insulin-like growth factor-binding protein complex acid labile subunit	A0A0R4J0S2_MOUSE;ALS_MOUSE	1	0.205644	0.186693	15.726	15.7985	17.612	16.524	16.3529		17.9482		16.1376
Q61425	KOS / c	Q61425	-0.0152255	0.0152255	0.68941	Hadh	Hydroxyacyl-coenzyme A dehydrogenase, mitochondrial	HCDH_MOUSE	15	0.765392	0.187255	24.2603	24.7524	24.979	24.8785	24.6319	24.5866	24.7336	24.616	25.0218
Q3TW96	KOS / c	Q3TW96	-0.142356	0.142356	0.68941	Uap1l1	UDP-N-acetylhexosamine pyrophosphorylase-like protein 1	UAP1L_MOUSE	5	0.66407	0.18735	18.0067	18.1433	17.6402	18.7854	18.047	17.7452	18.2025	17.9163	18.3308
Q9CQC7	KOS / c	Q9CQC7	-0.0317641	0.0317641	0.68941	Ndufb4	NADH dehydrogenase [ubiquinone] 1 beta subcomplex subunit 4	NDUB4_MOUSE	6	0.626764	0.1875	20.3768	20.3602	20.2461	20.7343	20.2095	20.3517	20.5874	20.3778	20.4931
P62137	KOS / c	P62137	-0.0922221	0.0922221	0.68941	Ppp1ca	Serine/threonine-protein phosphatase PP1-alpha catalytic subunit	PP1A_MOUSE	16	0.866782	0.187532	20.0559	19.9348	20.1643	20.0417	19.9787	20.0745	19.8509	20.1165	19.7422
Q921I1	KOS / c	Q921I1	0.432344	0.432344	0.68941	Tf	Serotransferrin	TRFE_MOUSE	1	0.839543	0.18759	20.0763	20.7882	20.7867	20.7065	20.3413	20.775	21.365	20.9763	21.5022
O09117	KOS / c	O09117	-0.3394	0.3394	0.68941	Sypl1	Synaptophysin-like protein 1	SYPL1_MOUSE	2	0.36265	0.187813	18.2576	18.4219	18.3198	18.2102	18.3307	18.2978	17.764	17.6854	17.5666
P62874	KOS / c	P62874	0.0362694	0.0362694	0.68941	Gnb1	Guanine nucleotide-binding protein G(I)/G(S)/G(T) subunit beta-1	GBB1_MOUSE	4	0.598752	0.187822	18.6322	18.3257	18.2293	18.4159	18.6412	18.3715	18.1807	18.1922	18.7456
O09173	KOS / c	O09173	0.103788	0.103788	0.68941	Hgd	Homogentisate 1,2-dioxygenase	HGD_MOUSE	25	0.875147	0.18809	23.6343	23.866	23.7546	23.7368	23.7553	23.8187	23.9377	23.9807	23.7631
A0A0A0MQF6;P16858	KOS / c	A0A0A0MQF6;P16858	-0.449764	0.449764	0.68941	Gapdh	Glyceraldehyde-3-phosphate dehydrogenase	A0A0A0MQF6_MOUSE;G3P_MOUSE	16	1.31173	0.188148	25.469	26.0278	25.5577	25.9125	24.966	24.8875	25.6954	25.4566	25.3888
Q9EP72	KOS / c	Q9EP72	-0.277921	0.277921	0.68941	Emc7	ER membrane protein complex subunit 7	EMC7_MOUSE	4	1.0403	0.188404	17.6863	17.8453	18.6775	18.7681	17.9645	18.4221	18.2812	17.6927	17.7162
A2AQA7;Q8CFQ3	KOS / c	A2AQA7;Q8CFQ3	0.085767	0.085767	0.68941	Aqr	Intron-binding protein aquarius	A2AQA7_MOUSE;AQR_MOUSE	2	0.199238	0.188508	15.2853	14.5686	15.1469	14.9024	15.2841	14.9013	15.057	15.0901	15.0739
O88587	KOS / c	O88587	-0.0345687	0.0345687	0.68941	Comt	Catechol O-methyltransferase	COMT_MOUSE	12	0.760748	0.188646	21.9123	21.9547	21.5106	21.595	21.6152	21.6842	21.748	21.7394	21.8128
Q9D1M0	KOS / c	Q9D1M0	0.056752	0.056752	0.68941	Sec13	Protein SEC13 homolog	SEC13_MOUSE	11	1.19848	0.188688	19.487	19.4588	19.7444	19.5534	19.4524	19.7827	19.6224	19.7736	19.4408
O88533	KOS / c	O88533	0.0355639	0.0355639	0.68941	Ddc	Aromatic-L-amino-acid decarboxylase	DDC_MOUSE	8	1.31877	0.188943	18.8562	19.2202	18.7207	18.7127	18.9896	18.911	18.8249	19.2397	18.6005
G5E823;Q99KK9	KOS / c	G5E823;Q99KK9	0.254408	0.254408	0.68941	Hars2	Histidyl-tRNA synthetase-like, isoform CRA_a;Probable histidine--tRNA ligase, mitochondrial	G5E823_MOUSE;SYHM_MOUSE	4	1.26414	0.189026	20.1285	20.2607	18.2055	17.768	19.7562	19.7578	17.7156	20.1597	20.2033
P24547	KOS / c	P24547	0.0789846	0.0789846	0.68941	Impdh2	Inosine-5'-monophosphate dehydrogenase 2	IMDH2_MOUSE	13	0.901995	0.189064	19.6142	19.4597	19.6137	19.7409	19.3896	19.7464	20.013	19.8809	19.2829
A0A0A6YXL6;A0A0A6YXX3;E9Q3Y4;Q9ESE1	KOS / c	A0A0A6YXL6;A0A0A6YXX3;E9Q3Y4;Q9ESE1	0.139059	0.139059	0.68941	Lrba	Lipopolysaccharide-responsive and beige-like anchor protein	A0A0A6YXL6_MOUSE;A0A0A6YXX3_MOUSE;E9Q3Y4_MOUSE;LRBA_MOUSE	4	0.401648	0.18919	16.8243	16.627	16.8115	16.9313	16.768	16.7672	16.9275	16.8045	17.3507
O88908	KOS / c	O88908	-0.233015	0.233015	0.689968	Soat2	Sterol O-acyltransferase 2	SOAT2_MOUSE	8	0.625043	0.189547	20.0502	19.8802	20.2872	20.2779	19.8147	20.0943	19.6707	19.9215	19.967
Q91W43	KOS / c	Q91W43	-0.354402	0.354402	0.691399	Gldc	Glycine dehydrogenase (decarboxylating), mitochondrial	GCSP_MOUSE	40	0.837585	0.190145	20.8302	21.1967	21.0721	21.2348	21.0411	20.7999	20.536	20.6846	20.5659
Q05915	KOS / c	Q05915	0.117276	0.117276	0.691676	Gch1	GTP cyclohydrolase 1	GCH1_MOUSE	5	0.558493	0.190572	17.4532	17.6466	17.5277	18.0347	17.4421	17.6463	17.9364	17.8078	18.0862
G3X956;Q920B9	KOS / c	G3X956;Q920B9	-0.250387	0.250387	0.691676	Supt16;Supt16h	Suppressor of Ty 16;FACT complex subunit SPT16	G3X956_MOUSE;SP16H_MOUSE	3	0.477842	0.191276	16.1868	17.5823	16.3461	15.4599	15.695	17.3193	15.7539	14.7348	16.8776
P34914	KOS / c	P34914	-0.095685	0.095685	0.691676	Ephx2	Bifunctional epoxide hydrolase 2	HYES_MOUSE	34	0.847561	0.191562	22.9396	23.2062	23.2196	23.3931	22.7838	22.9859	23.2405	23.1724	23.2752
P43277	KOS / c	P43277	-0.0167197	0.0167197	0.691676	Hist1h1d	Histone H1.3	H13_MOUSE	4	1.68167	0.191718	24.4554	23.6744	24.8909	24.482	24.0492	24.886	24.4725	24.5332	23.9704
G3X8X0	KOS / c	G3X8X0	-0.204986	0.204986	0.691676	Dhx16	DEAH (Asp-Glu-Ala-His) box polypeptide 16	G3X8X0_MOUSE	2	0.2071	0.19183	16.0877	16.1186	16.0963	16.9705	16.16	15.8394	16.0184	16.171	16.5493
Q3UVG3	KOS / c	Q3UVG3	0.159312	0.159312	0.691676	Fam91a1	Protein FAM91A1	F91A1_MOUSE	2	0.546762	0.192076	16.2665	15.6894	16.3252	15.6906	16.5933	15.932	15.9035	16.0531	16.3156
O54950	KOS / c	O54950	-0.143078	0.143078	0.691676	Prkag1	5'-AMP-activated protein kinase subunit gamma-1	AAKG1_MOUSE	9	0.581161	0.192334	17.94	17.704	17.7591	17.7619	17.7731	17.6236	17.6062	17.6066	17.6382
E9PX89;E9Q705;Q8CEI1	KOS / c	E9PX89;E9Q705;Q8CEI1	0.456018	0.456018	0.691676	Bola3	BolA-like protein 3	E9PX89_MOUSE;E9Q705_MOUSE;BOLA3_MOUSE	2	0.770562	0.192479	17.0858	14.5559	15.5863	16.0328	16.7378	16.5957	16.6233	15.5628	16.8901
Q9D8B6	KOS / c	Q9D8B6	-0.397886	0.397886	0.691676	Fam210b	Protein FAM210B	F210B_MOUSE	2	0.783578	0.192505	17.4396	17.8111	18.5288	17.985	17.8872	17.5421	18.0307	17.2371	17.0556
Q5M8N4	KOS / c	Q5M8N4	0.222713	0.222713	0.691676	Sdr39u1	Epimerase family protein SDR39U1	D39U1_MOUSE	3	1.10498	0.192586	15.5169	16.0043	17.4662	17.6207	16.2735	17.2239	17.7751	17.6608	15.8375
Q8VE70	KOS / c	Q8VE70	-0.546215	0.546215	0.691676	Pdcd10	Programmed cell death protein 10	PDC10_MOUSE	2	1.10106	0.192812	18.4161	18.7982	18.0878	19.0171	18.3112	17.9628	17.7489	17.8753	18.3788
Q9JLV5	KOS / c	Q9JLV5	-0.174517	0.174517	0.691676	Cul3	Cullin-3	CUL3_MOUSE	6	0.790689	0.192887	16.9193	17.1664	16.8859	17.1549	16.6813	16.8238	16.4521	17.0301	17.2076
Q8BWU8	KOS / c	Q8BWU8	0.117209	0.117209	0.691676	Etnppl	Ethanolamine-phosphate phospho-lyase	AT2L1_MOUSE	14	0.862064	0.192971	18.534	19.3456	18.1456	18.7353	18.7297	18.5325	18.7846	19.4781	18.6342
A0A0R4J187;P23475	KOS / c	A0A0R4J187;P23475	0.0987807	0.0987807	0.691676	Xrcc6	X-ray repair cross-complementing protein 6	A0A0R4J187_MOUSE;XRCC6_MOUSE	6	0.869816	0.193088	17.6007	17.1766	17.7273	16.781	17.1393	17.7558	18.0332	17.1705	16.9214
A0A0A6YWX1;E9Q9M5;J3KMM1;Q3UJD6	KOS / c	A0A0A6YWX1;E9Q9M5;J3KMM1;Q3UJD6	-0.212911	0.212911	0.691725	Usp19	Ubiquitin carboxyl-terminal hydrolase 19	A0A0A6YWX1_MOUSE;E9Q9M5_MOUSE;J3KMM1_MOUSE;UBP19_MOUSE	3	0.481891	0.193475	16.5789	15.8281	16.5388	16.9109	15.9425	16.3682	16.4218	16.4649	16.2525
E9QPX3;Q9CXZ1	KOS / c	E9QPX3;Q9CXZ1	-0.153456	0.153456	0.691725	Ndufs4	NADH dehydrogenase [ubiquinone] iron-sulfur protein 4, mitochondrial;NADH dehydrogenase [ubiquinone] iron-sulfur protein 4, mitochondrial	E9QPX3_MOUSE;NDUS4_MOUSE	5	0.527658	0.193511	20.6144	20.7409	20.905	20.7079	20.5346	20.7091	20.5653	20.8478	20.2341
H7BX88;P47934	KOS / c	H7BX88;P47934	0.307511	0.307511	0.693277	Crat	Carnitine O-acetyltransferase	H7BX88_MOUSE;CACP_MOUSE	2	0.742855	0.194402	17.6462	15.8507	17.5515	17.4766	18.241	17.106	17.5827	16.2612	18.001
P16406	KOS / c	P16406	-0.155389	0.155389	0.693277	Enpep	Glutamyl aminopeptidase	AMPE_MOUSE	10	0.852124	0.194858	19.1648	19.6344	18.1372	18.0664	19.4307	18.5288	18.6041	18.2383	18.6529
P61358	KOS / c	P61358	-0.0164405	0.0164405	0.693277	Rpl27	60S ribosomal protein L27	RL27_MOUSE	5	0.617694	0.194919	22.964	22.6409	22.6911	22.611	22.6587	22.7873	22.8348	22.7261	22.5641
A2AJH3;F7APP3;O70311	KOS / c	A2AJH3;F7APP3;O70311	-0.213987	0.213987	0.693277	Nmt2	Glycylpeptide N-tetradecanoyltransferase;Glycylpeptide N-tetradecanoyltransferase;Glycylpeptide N-tetradecanoyltransferase 2	A2AJH3_MOUSE;F7APP3_MOUSE;NMT2_MOUSE	3	0.764355	0.195091	17.3493	17.6808	17.0276	17.2861	16.9906	16.8983	17.5017	16.9199	17.2939
Q9CY58	KOS / c	Q9CY58	-0.263002	0.263002	0.693277	Serbp1	Plasminogen activator inhibitor 1 RNA-binding protein	PAIRB_MOUSE	18	0.872623	0.195159	20.9139	20.977	20.6193	21.0842	20.629	20.7836	20.8506	20.779	20.0492
P0DN34	KOS / c	P0DN34	-0.182074	0.182074	0.693277	Ndufb1	NADH dehydrogenase [ubiquinone] 1 beta subcomplex subunit 1	NDUB1_MOUSE	5	0.682939	0.195265	18.427	18.8458	18.5649	18.9306	18.3709	18.6154	18.3937	18.6232	18.5967
Q8BGX2	KOS / c	Q8BGX2	-0.799395	0.799395	0.693277	Timm29	Mitochondrial import inner membrane translocase subunit Tim29	TIM29_MOUSE	2	1.90461	0.195574	17.4289	17.3468		18.3243	17.4617	15.1067	15.1813	15.3511	18.4095
Q8C0M9	KOS / c	Q8C0M9	-0.456582	0.456582	0.693277	Asrgl1	Isoaspartyl peptidase/L-asparaginase	ASGL1_MOUSE	2	0.472132	0.195587	17.4786	18.016	17.4046	18.6234	17.2449	17.7283	17.5925	17.128	17.7495
A0A1I7Q4G8;E9QMN5;Q8CHY6	KOS / c	A0A1I7Q4G8;E9QMN5;Q8CHY6	0.0798527	0.0798527	0.693435	Gatad2a	Transcriptional repressor p66 alpha	A0A1I7Q4G8_MOUSE;E9QMN5_MOUSE;P66A_MOUSE	2	0.881464	0.195837	17.4005	17.6262	17.7992	17.1892	17.5949	17.5829	17.7172	17.9044	17.09
Q80V26	KOS / c	Q80V26	-0.213007	0.213007	0.694432	Impad1	Inositol monophosphatase 3	IMPA3_MOUSE	1	0.46198	0.196451	18.2429	18.726	18.2678	17.8876	18.4761	17.8541	17.7394	17.5253	18.5914
P53702	KOS / c	P53702	-0.235623	0.235623	0.694432	Hccs	Cytochrome c-type heme lyase	CCHL_MOUSE	5	1.23319	0.196919	16.6506	17.1073	16.5797	16.9748	16.9878	16.6267	15.2339	16.6695	16.9421
Q9CPU0	KOS / c	Q9CPU0	-0.0965673	0.0965673	0.694432	Glo1	Lactoylglutathione lyase	LGUL_MOUSE	7	0.510861	0.19703	23.071	23.3873	22.9765	23.4456	23.1239	22.8669	23.4036	22.9436	23.2791
P26039	KOS / c	P26039	-0.0216886	0.0216886	0.694432	Tln1	Talin-1	TLN1_MOUSE	75	0.684958	0.197085	20.7369	20.1897	20.7094	20.4833	20.3348	20.2612	20.4895	20.2182	21.1139
B8JJN0	KOS / c	B8JJN0	-0.484168	0.484168	0.694432	Gm20547	Uncharacterized protein	B8JJN0_MOUSE	15	1.08084	0.19788	19.8296	17.9695	18.1744	17.4941	18.1457	18.0142	18.3333	18.1818	18.2373
P47199	KOS / c	P47199	-0.0305427	0.0305427	0.694432	Cryz	Quinone oxidoreductase	QOR_MOUSE	16	0.755225	0.198192	20.8328	21.1482	21.246	21.0484	21.1737	21.0906	20.9794	21.0417	20.9335
Q921J2	KOS / c	Q921J2	0.150583	0.150583	0.694432	Rheb	GTP-binding protein Rheb	RHEB_MOUSE	3	1.02536	0.198199	18.5873	19.1849	18.5353	18.6473	18.9037	19.2052	18.7937	19.0293	18.5579
P20357	KOS / c	P20357	-0.39102	0.39102	0.694432	Map2	Microtubule-associated protein 2	MTAP2_MOUSE	2	0.826514	0.198224	18.3737	17.9492	17.8499	18.7596	17.4587	17.8658	17.7752	17.9131	18.3017
Q9D8E6	KOS / c	Q9D8E6	-0.105636	0.105636	0.694432	Rpl4	60S ribosomal protein L4	RL4_MOUSE	22	1.18771	0.198443	23.6948	23.4799	23.524	23.5612	23.305	23.6302	23.5795	23.5234	23.227
P01898	KOS / c	P01898	0.0392177	0.0392177	0.694432	H2-Q10	H-2 class I histocompatibility antigen, Q10 alpha chain	HA10_MOUSE	7	0.683938	0.198739	18.4835	18.6962	18.0722	18.2845	18.5785	18.3868	18.6609	18.4652	18.0418
P50295	KOS / c	P50295	0.102185	0.102185	0.694432	Nat2	Arylamine N-acetyltransferase 2	ARY2_MOUSE	6	0.79444	0.198921	18.775	18.8617	19.0509	18.8064	18.9817	18.9877	19.0123	19.217	18.6423
P09055	KOS / c	P09055	0.211628	0.211628	0.694432	Itgb1	Integrin beta-1	ITB1_MOUSE	14	1.08713	0.199124	19.6662	19.1949	19.5101	19.3748	20.5761	19.604	19.1832	19.2059	19.1402
P61804	KOS / c	P61804	-0.176991	0.176991	0.694432	Dad1	Dolichyl-diphosphooligosaccharide--protein glycosyltransferase subunit DAD1	DAD1_MOUSE	3	0.298368	0.199143	21.8776	21.9238	21.9977	21.9145	21.8354	21.7311	21.8006	21.7853	21.5959
Q8VCN6	KOS / c	Q8VCN6	-0.613807	0.613807	0.694432	Cd99	CD99 antigen	CD99_MOUSE	1	1.21863	0.199701	20.7946	20.2966	20.0209	20.7979	20.4623	19.6601	19.6071	19.7555	19.8408
P34884	KOS / c	P34884	0.364043	0.364043	0.694432	Mif	Macrophage migration inhibitory factor	MIF_MOUSE	5	1.14222	0.199721	22.7246	22.7281	22.6372	23.257	22.5452	22.9171	23.4115	23.193	23.7556
Q8R0G9	KOS / c	Q8R0G9	-1.22922	1.22922	0.694432	Nup133	Nuclear pore complex protein Nup133	NU133_MOUSE	3	1.58931	0.200094	17.7078	19.9211	18.05	16.5358	16.1256	17.6618	16.7209	17.7445	17.8259
Q6NXL1	KOS / c	Q6NXL1	0.111656	0.111656	0.694432	Sec24d	Sec24 related gene family, member D (S. cerevisiae)	Q6NXL1_MOUSE	12	0.575222	0.200418	19.3435	19.5699	19.2317	19.3578	19.4134	19.4659	19.488	19.628	19.4586
Q9ER72	KOS / c	Q9ER72	-0.0979905	0.0979905	0.694432	Cars	Cysteine--tRNA ligase, cytoplasmic	SYCC_MOUSE	14	0.552351	0.200534	19.617	19.2654	19.222	19.3129	19.2189	19.4703	19.1688	19.3544	19.0789
E9QNH7	KOS / c	E9QNH7	-0.159908	0.159908	0.694432	Acbd5	Acyl-CoA-binding domain-containing protein 5	E9QNH7_MOUSE	12	0.825745	0.200581	19.9019	19.8261	19.7396	19.8327	19.8414	19.6849	19.7046	19.7144	19.3394
Q3U9G9	KOS / c	Q3U9G9	-0.145501	0.145501	0.694432	Lbr	Lamin-B receptor	LBR_MOUSE	4	0.30169	0.200677	19.259	19.2751	19.2058	19.2841	19.1769	19.1671	19.1415	19.0783	18.9811
E9QK48;Q7TNG5	KOS / c	E9QK48;Q7TNG5	0.30725	0.30725	0.694432	Eml2	Echinoderm microtubule-associated protein-like 2	E9QK48_MOUSE;EMAL2_MOUSE	4	0.68295	0.201183	18.3766	18.2488	18.1901	17.573	18.3042	17.8851	18.7184	18.5386	18.5896
E0CYN0;Q8BS35	KOS / c	E0CYN0;Q8BS35	-0.983147	0.983147	0.694432	Agmo	Alkylglycerol monooxygenase	E0CYN0_MOUSE;ALKMO_MOUSE	1	0.887162	0.201286	18.1638	19.1171	18.139	17.6508	18.538	17.3605	17.1745	17.1029	14.3114
Q61733	KOS / c	Q61733	0.302909	0.302909	0.694432	Mrps31	28S ribosomal protein S31, mitochondrial	RT31_MOUSE	11	0.883793	0.201338	18.0774	17.8901	17.5353	17.9029	19.0354	17.7593	17.9274	17.8021	17.8419
P80316	KOS / c	P80316	0.0852228	0.0852228	0.694432	Cct5	T-complex protein 1 subunit epsilon	TCPE_MOUSE	20	0.700949	0.201729	20.6989	20.4725	20.4142	20.4275	20.6324	20.7186	20.6758	20.6329	20.2617
Q9JLQ0	KOS / c	Q9JLQ0	-0.455644	0.455644	0.694432	Cd2ap	CD2-associated protein	CD2AP_MOUSE	5	0.748441	0.201752	17.8383	19.0345	17.7072	18.2353	17.5662	17.9059	18.0327	17.8378	17.8563
Q9EQS3	KOS / c	Q9EQS3	-0.207335	0.207335	0.694432	Mycbp	C-Myc-binding protein	MYCBP_MOUSE	3	1.06763	0.201854	18.6089	19.1754	18.9041	18.561	19.0133	18.2731	17.9641	18.5652	19.0271
Q6P1F6	KOS / c	Q6P1F6	-0.173798	0.173798	0.694432	Ppp2r2a	Serine/threonine-protein phosphatase 2A 55 kDa regulatory subunit B alpha isoform	2ABA_MOUSE	7	0.457459	0.202019	17.5169	17.4207	17.6054	17.9149	17.4304	17.612	17.5391	17.3102	17.3508
A0A0R4J0G4;Q6VN19	KOS / c	A0A0R4J0G4;Q6VN19	-0.184699	0.184699	0.694432	Ranbp10	Ran-binding protein 10	A0A0R4J0G4_MOUSE;RBP10_MOUSE	1	0.299085	0.202082	15.6655	15.5164	15.7528	15.3878	15.1752	15.423	15.2577	15.493	15.62
A2AUE1;G5E8T0;P60904	KOS / c	A2AUE1;G5E8T0;P60904	0.222949	0.222949	0.694432	Dnajc5	DnaJ homolog subfamily C member 5 (Fragment);DnaJ (Hsp40) homolog, subfamily C, member 5, isoform CRA_b;DnaJ homolog subfamily C member 5	A2AUE1_MOUSE;G5E8T0_MOUSE;DNJC5_MOUSE	1	0.171707	0.20223	17.4059	17.6653	18.0421	17.815	17.5475	17.9439	17.9392	18.0564	18.2839
Q5YD48	KOS / c	Q5YD48	0.0940544	0.0940544	0.694432	A1cf	APOBEC1 complementation factor	A1CF_MOUSE	15	0.660314	0.202286	20.0831	19.9261	19.9636	19.5944	19.9156	19.8783	20.1433	19.9511	20.0783
Q64010	KOS / c	Q64010	0.318702	0.318702	0.694726	Crk	Adapter molecule crk	CRK_MOUSE	7	0.921228	0.202756	17.5708	17.7361	18.0543	17.8336	18.5875	17.9455	17.6278	18.2465	18.0562
B1ATU4;G3UXW9;Q3MIA8;Q99LD4	KOS / c	B1ATU4;G3UXW9;Q3MIA8;Q99LD4	-0.078825	0.078825	0.694726	Gps1	COP9 signalosome complex subunit 1	B1ATU4_MOUSE;G3UXW9_MOUSE;Q3MIA8_MOUSE;CSN1_MOUSE	10	0.572914	0.202843	19.0957	19.0698	18.9052	19.1853	18.9823	18.8751	19.2716	18.8493	18.9232
A0A0R4IZX2;Q9JHL1	KOS / c	A0A0R4IZX2;Q9JHL1	-0.190408	0.190408	0.694726	Slc9a3r2	Na(+)/H(+) exchange regulatory cofactor NHE-RF;Na(+)/H(+) exchange regulatory cofactor NHE-RF2	A0A0R4IZX2_MOUSE;NHRF2_MOUSE	2	0.155708	0.203185	18.1386	18.0599	17.9496	18.4018	17.9727	17.9604	17.7769	17.9083	18.1421
P43274	KOS / c	P43274	-0.0916709	0.0916709	0.694726	Hist1h1e	Histone H1.4	H14_MOUSE	2	1.80287	0.203194	24.285	23.7086	24.1175	23.7047	23.9648	24.1502	23.7851	23.8256	23.647
Q60770	KOS / c	Q60770	0.139574	0.139574	0.695883	Stxbp3	Syntaxin-binding protein 3	STXB3_MOUSE	7	0.685418	0.204458	17.6087	17.8463	18.3211	17.3897	17.8149	17.9457	17.7965	18.2414	18.0239
Q62167	KOS / c	Q62167	-0.158773	0.158773	0.695883	Ddx3x	ATP-dependent RNA helicase DDX3X	DDX3X_MOUSE	24	0.750866	0.20456	21.131	20.9085	20.9029	21.5101	20.9279	21.0277	21.1374	20.9407	20.8293
Q3V1N5	KOS / c	Q3V1N5	-0.29335	0.29335	0.695883	Heca	Hdc homolog, cell cycle regulator	Q3V1N5_MOUSE	1	0.374245	0.205139	16.5543	15.3411	15.7331	15.9256	15.7915	15.3258		15.5028	15.9526
P70670;Q60817	KOS / c	P70670;Q60817	-0.0938001	0.0938001	0.695883	Naca	Nascent polypeptide-associated complex subunit alpha, muscle-specific form;Nascent polypeptide-associated complex subunit alpha	NACAM_MOUSE;NACA_MOUSE	6	0.418264	0.205313	21.028	21.2019	21.0506	21.1799	21.1223	20.9178	21.0753	21.0488	20.9417
Q921G7	KOS / c	Q921G7	-0.203568	0.203568	0.695883	Etfdh	Electron transfer flavoprotein-ubiquinone oxidoreductase, mitochondrial	ETFD_MOUSE	26	0.717772	0.205378	22.5064	23.0059	23.188	23.0128	22.9342	22.7103	22.7032	22.6371	22.7266
Q63918	KOS / c	Q63918	-0.0355024	0.0355024	0.695883	Sdpr	Serum deprivation-response protein	SDPR_MOUSE	5	0.603892	0.205391	19.4215	18.9696	18.9545	19.0479	18.7417	18.9776	19.0663	19.2226	19.3053
Q91VT4	KOS / c	Q91VT4	-0.143135	0.143135	0.695883	Cbr4	Carbonyl reductase family member 4	CBR4_MOUSE	9	1.02774	0.205462	20.1177	20.621	20.8197	21.0427	20.4363	20.3136	20.8144	20.5559	20.5599
D6RCI0;Q3U0V2	KOS / c	D6RCI0;Q3U0V2	0.133594	0.133594	0.695883	Tradd	Tumor necrosis factor receptor type 1-associated DEATH domain protein	D6RCI0_MOUSE;TRADD_MOUSE	1	0.283407	0.205531	17.6557	17.1824	17.3158	17.495	17.4756	17.4467	17.7725	17.8672	17.0974
P05064	KOS / c	P05064	0.131367	0.131367	0.695883	Aldoa	Fructose-bisphosphate aldolase A	ALDOA_MOUSE	18	0.814146	0.206408	20.2627	20.4939	20.2047	20.1914	20.4648	20.2167	20.3141	20.4348	20.6554
Q8VHM5	KOS / c	Q8VHM5	-0.086583	0.086583	0.695883	Hnrnpr	Heterogeneous nuclear ribonucleoprotein R	Q8VHM5_MOUSE	5	0.721643	0.20659	18.4935	18.0338	18.4602	17.7531	18.3098	18.1423	17.5424	18.3654	18.1562
Q9DBA6	KOS / c	Q9DBA6	-0.315628	0.315628	0.695883	Tysnd1	Peroxisomal leader peptide-processing protease	TYSD1_MOUSE	2	0.465681	0.206639	16.5824	16.3436	16.083	16.7138	16.154	16.3014	16.1628	16.0737	15.9598
Q9QXF8	KOS / c	Q9QXF8	-0.0103607	0.0103607	0.695883	Gnmt	Glycine N-methyltransferase	GNMT_MOUSE	17	1.13546	0.206699	24.5149	25.4733	24.9016	25.5151	25.1777	24.8658	25.1281	25.4899	25.0043
D3Z7W0;Q9D7P6	KOS / c	D3Z7W0;Q9D7P6	0.613123	0.613123	0.695883	Iscu	Iron-sulfur cluster assembly enzyme ISCU, mitochondrial;Iron-sulfur cluster assembly enzyme ISCU, mitochondrial	D3Z7W0_MOUSE;ISCU_MOUSE	3	0.7187	0.206773	18.3932	19.6861	17.9943	17.1494	18.8184	17.8527	17.9676	17.117	20.8956
D3Z2J6;Q9D710	KOS / c	D3Z2J6;Q9D710	-0.153449	0.153449	0.695883	Tmx2	Thioredoxin-related transmembrane protein 2	D3Z2J6_MOUSE;TMX2_MOUSE	6	0.902726	0.207063	18.447	18.5778	16.837	18.1014	18.2959	17.8575	18.0793	17.8479	17.7261
Q9CY02	KOS / c	Q9CY02	0.32659	0.32659	0.695883	Ahsp	Alpha-hemoglobin-stabilizing protein	AHSP_MOUSE	1	0.210132	0.207138	14.8964	14.75	15.1057	14.3383	15.0486	14.6379	15.491	14.5869	15.5715
E9Q3U1;P62257	KOS / c	E9Q3U1;P62257	-0.569526	0.569526	0.695883	Ube2h	Ubiquitin-conjugating enzyme E2 H	E9Q3U1_MOUSE;UBE2H_MOUSE	1	0.658024	0.208762	16.0245	15.9531	15.8665	16.4043	15.4197	15.2636	16.2495	15.2152	15.0465
P26350	KOS / c	P26350	-0.373959	0.373959	0.695883	Ptma	Prothymosin alpha	PTMA_MOUSE	3	1.33197	0.209074	20.7757	20.9002	21.0022	21.4564	20.7596	20.8057	20.7296	20.8436	20.1852
Q923D4	KOS / c	Q923D4	-0.355748	0.355748	0.695883	Sf3b5	Splicing factor 3B subunit 5	SF3B5_MOUSE	4	0.342786	0.209284	17.2211	16.8713	17.3482	17.3738	16.8263	16.6943	16.7043	17.1168	16.9208
P08752	KOS / c	P08752	-0.105255	0.105255	0.695883	Gnai2	Guanine nucleotide-binding protein G(i) subunit alpha-2	GNAI2_MOUSE	12	0.708753	0.209377	21.0405	21.2829	21.015	20.8127	21.1339	20.8471	20.7776	20.7367	21.1592
F6ZFT1;F8WJ64;Q9CR21	KOS / c	F6ZFT1;F8WJ64;Q9CR21	0.33884	0.33884	0.695883	Ndufab1	Acyl carrier protein (Fragment);Acyl carrier protein (Fragment);Acyl carrier protein, mitochondrial	F6ZFT1_MOUSE;F8WJ64_MOUSE;ACPM_MOUSE	4	1.46512	0.209609	20.8585	20.5267	20.7989	20.9336	20.7745	20.943	21.4629	21.1214	21.2319
P52503	KOS / c	P52503	0.0355987	0.0355987	0.695883	Ndufs6	NADH dehydrogenase [ubiquinone] iron-sulfur protein 6, mitochondrial	NDUS6_MOUSE	4	0.326784	0.209708	19.8833	20.0729	19.9023	19.7999	19.8405	20.0394	19.8749	20.0139	19.9887
Q922Y1	KOS / c	Q922Y1	-0.0318208	0.0318208	0.695883	Ubxn1	UBX domain-containing protein 1	UBXN1_MOUSE	7	0.573954	0.209801	18.4534	18.179	18.7311	18.8386	18.4645	18.6599	18.5345	18.6065	18.4263
D3YXP6;Q9D1G2	KOS / c	D3YXP6;Q9D1G2	0.520983	0.520983	0.695883	Pmvk	Phosphomevalonate kinase	D3YXP6_MOUSE;PMVK_MOUSE	3	1.21584	0.209877	18.4124	18.8929	17.9287	18.3977	18.4706	19.0059	19.2966	19.3068	18.5497
Q99LM2	KOS / c	Q99LM2	-0.106122	0.106122	0.695883	Cdk5rap3	CDK5 regulatory subunit-associated protein 3	CK5P3_MOUSE	7	0.508314	0.209951	17.7601	17.8879	18.0153	18.2355	17.5817	18.0245	18.1392	18.0054	17.5431
P29758	KOS / c	P29758	-0.0990495	0.0990495	0.695883	Oat	Ornithine aminotransferase, mitochondrial	OAT_MOUSE	18	0.99931	0.210177	21.872	22.6206	21.8067	22.8127	22.5601	22.5152	22.4677	21.8875	21.5291
Q3TLP5	KOS / c	Q3TLP5	-0.134797	0.134797	0.695883	Echdc2	Enoyl-CoA hydratase domain-containing protein 2, mitochondrial	ECHD2_MOUSE	7	0.627682	0.210412	20.2357	20.7724	20.8429	21.3516	20.816	20.4431	20.8777	20.4943	20.9002
Q9DCB8	KOS / c	Q9DCB8	-0.196093	0.196093	0.695883	Isca2	Iron-sulfur cluster assembly 2 homolog, mitochondrial	ISCA2_MOUSE	2	0.378223	0.210421	17.8842	18.4403	18.1156	18.4538	18.2051	18.2054	17.9713	17.8558	17.9608
Q9CVB6	KOS / c	Q9CVB6	0.0524158	0.0524158	0.695883	Arpc2	Actin-related protein 2/3 complex subunit 2	ARPC2_MOUSE	15	0.915116	0.210445	21.0776	20.8598	21.5621	21.0909	20.9863	21.4685	21.2589	21.2822	21.0725
G3X8Y3	KOS / c	G3X8Y3	-0.0415665	0.0415665	0.695883	Naa15	N-alpha-acetyltransferase 15, NatA auxiliary subunit	G3X8Y3_MOUSE	13	0.875452	0.210516	18.2495	18.3147	18.5646	18.4662	18.1467	18.437	18.3517	18.5628	18.2801
F8WJ93;Q3UMY5	KOS / c	F8WJ93;Q3UMY5	-0.394637	0.394637	0.695883	Eml4	Echinoderm microtubule-associated protein-like 4	F8WJ93_MOUSE;EMAL4_MOUSE	5	0.621618	0.21062	16.8527	16.7954	16.9608	17.5952	16.9246	16.7397	16.6553	16.4939	16.6227
Q3U0S6	KOS / c	Q3U0S6	-0.352864	0.352864	0.695883	Rasip1	Ras-interacting protein 1	RAIN_MOUSE	5	1.00694	0.210835	16.833	16.9906	16.8458	16.5822	16.6885	16.3055	16.6101	16.5726	16.0731
E9QN70;P02469	KOS / c	E9QN70;P02469	-0.503442	0.503442	0.695883	Lamb1	Laminin subunit beta-1	E9QN70_MOUSE;LAMB1_MOUSE	2	0.547319	0.210932	20.9388	16.3828	21.7355	22.8748	19.9881	21.5431	21.5838	17.2023	22.0423
Q3UPL0	KOS / c	Q3UPL0	-0.451392	0.451392	0.695883	Sec31a	Protein transport protein Sec31A	SC31A_MOUSE	28	0.695655	0.211254	20.7199	20.5953	20.8719	22.0259	20.5899	20.7812	20.755	20.7836	20.7225
F6RPJ9	KOS / c	F6RPJ9	0.0666317	0.0666317	0.695883	Ide	Insulin-degrading enzyme (Fragment)	F6RPJ9_MOUSE	22	0.760371	0.211528	19.8648	20.0662	19.9357	20.4992	19.8324	20.0736	20.7238	20.1458	19.9475
A2AL85;Q8BSY0;Q8CBM2	KOS / c	A2AL85;Q8BSY0;Q8CBM2	0.060657	0.060657	0.695883	Asph	Aspartyl/asparaginyl beta-hydroxylase	A2AL85_MOUSE;ASPH_MOUSE;Q8CBM2_MOUSE	18	0.702437	0.211691	18.5873	18.7921	19.1276	19.0429	18.6709	19.0767	18.7537	18.8188	19.378
A0A0R4J085;A0A0R4J1F6;Q3UHZ7;Q91YN5	KOS / c	A0A0R4J085;A0A0R4J1F6;Q3UHZ7;Q91YN5	-0.218085	0.218085	0.695883	Uap1	UDP-N-acetylhexosamine pyrophosphorylase;UDP-N-acetylhexosamine pyrophosphorylase;Putative uncharacterized protein;UDP-N-acetylhexosamine pyrophosphorylase	A0A0R4J085_MOUSE;A0A0R4J1F6_MOUSE;Q3UHZ7_MOUSE;UAP1_MOUSE	3	0.451259	0.211767	18.0432	18.0947	17.4657	18.0949	18.0962	17.4824	17.6232	17.7304	17.6369
Q8CCP0	KOS / c	Q8CCP0	3.32293	3.32293	0.695883	Nemf	Nuclear export mediator factor Nemf	NEMF_MOUSE	1	0.404482	0.211851	14.306	13.964	14.2581	14.042	19.202	14.5384	14.5601	14.6895	17.823
Q8BWW3;Q9CYR6	KOS / c	Q8BWW3;Q9CYR6	-0.628261	0.628261	0.695883	Pgm3	Phosphoacetylglucosamine mutase	Q8BWW3_MOUSE;AGM1_MOUSE	13	0.949393	0.212361	18.5548	18.33	18.5321	19.8096	18.2851	18.4327	18.0822	18.3523	18.3842
O70400	KOS / c	O70400	-0.0725438	0.0725438	0.695883	Pdlim1	PDZ and LIM domain protein 1	PDLI1_MOUSE	11	0.685966	0.212371	19.9958	20.0878	20.1201	20.1936	20.1291	20.0358	19.7602	19.8757	20.2831
A0A087WRL1	KOS / c	A0A087WRL1	-0.147111	0.147111	0.695883	Agfg1	Arf-GAP domain and FG repeat-containing protein 1 (Fragment)	A0A087WRL1_MOUSE	2	0.558208	0.212611	16.983	16.558	17.0941	16.7468	16.6996	16.7382	16.5782	16.8489	16.6877
A0A023T778;P61327;Q9CQL1	KOS / c	A0A023T778;P61327;Q9CQL1	0.106938	0.106938	0.695883	Magohb;Magoh;Magohb	Mago nashi protein;Protein mago nashi homolog;Protein mago nashi homolog 2	A0A023T778_MOUSE;MGN_MOUSE;MGN2_MOUSE	4	0.453761	0.212661	18.7076	18.7925	19.0263	18.5553	18.9299	18.7795	18.7909	18.9138	19.0102
Q8R3P0	KOS / c	Q8R3P0	0.426515	0.426515	0.695883	Aspa	Aspartoacylase	ACY2_MOUSE	3	0.820072	0.212873	17.8332	17.9316	19.0832	18.4908	18.2227	19.19	19.0341	19.1904	18.3106
P48410	KOS / c	P48410	0.792921	0.792921	0.695883	Abcd1	ATP-binding cassette sub-family D member 1	ABCD1_MOUSE	2	1.72966	0.213411	15.4721	16.0141	17.8005	16.8208	18.2707	17.64	17.5249	16.1664	17.6401
P97364	KOS / c	P97364	-0.176771	0.176771	0.695883	Sephs2	Selenide, water dikinase 2	SPS2_MOUSE	9	0.683055	0.213655	22.1295	21.9576	21.8996	21.9675	22.1367	21.9045	21.4784	21.8028	21.6638
Q80Y24	KOS / c	Q80Y24	0.251501	0.251501	0.695883	Prickle2	Prickle-like protein 2	PRIC2_MOUSE	1	0.421233	0.213678	18.7851	18.3255	18.1745	17.7306	18.56	18.7454	18.5105	18.5254	18.4096
Q8VDM4	KOS / c	Q8VDM4	-0.208045	0.208045	0.695883	Psmd2	26S proteasome non-ATPase regulatory subunit 2	PSMD2_MOUSE	38	0.709813	0.213687	20.6049	20.4108	20.336	20.6131	20.3143	20.3561	20.5392	20.2597	19.8977
G3X982	KOS / c	G3X982	-0.0627827	0.0627827	0.695883	Aox3	Aldehyde oxidase 3	AOXC_MOUSE	30	0.66607	0.21372	21.477	21.5477	21.3279	21.7882	21.3863	21.5585	21.5967	21.6013	21.2323
Q9WV68	KOS / c	Q9WV68	0.036976	0.036976	0.695883	Decr2	Peroxisomal 2,4-dienoyl-CoA reductase	DECR2_MOUSE	12	0.688252	0.213924	20.9733	20.8166	21.2047	21.6532	20.9711	20.9965	21.6532	21.1794	21.2633
Q9JHF5	KOS / c	Q9JHF5	0.69637	0.69637	0.695883	Tcirg1	V-type proton ATPase subunit a	Q9JHF5_MOUSE	2	1.00854	0.214047	17.6155	18.1775	18.4553	18.272	17.9261	18.1114	20.2431	18.5415	17.7575
Q8BKC5	KOS / c	Q8BKC5	0.181965	0.181965	0.695883	Ipo5	Importin-5	IPO5_MOUSE	9	0.595708	0.2143	17.3771	17.6029	17.1637	17.6955	17.3254	17.506	18.3747	17.3932	17.3793
Q3TA68;Q3TAQ9	KOS / c	Q3TA68;Q3TAQ9	0.361925	0.361925	0.695883	Wdr36	Putative uncharacterized protein	Q3TA68_MOUSE;Q3TAQ9_MOUSE	1	0.464598	0.214432	13.7895	13.8434	14.3018	14.412	13.6257	14.6021	15.0532	14.5246	14.1942
Q9D8B3	KOS / c	Q9D8B3	0.00980654	0.00980654	0.695883	Chmp4b	Charged multivesicular body protein 4b	CHM4B_MOUSE	4	0.480627	0.214577	17.3025	16.9748	16.8818	17.2325	17.3881	16.7169	16.689	17.0399	17.5482
Q9CXE7	KOS / c	Q9CXE7	-0.325413	0.325413	0.695883	Tmed5	Transmembrane emp24 domain-containing protein 5	TMED5_MOUSE	4	0.570426	0.214687	20.0436	19.4279	19.5665	19.6465	19.4262	19.1981	19.3006	19.7363	19.0689
O88983	KOS / c	O88983	0.104294	0.104294	0.695883	Stx8	Syntaxin-8	STX8_MOUSE	2	0.710775	0.214917	20.6887	20.9742	19.0295	17.2477	21.0569	17.4532	20.6835	17.2756	20.7502
Q8CIH9	KOS / c	Q8CIH9	0.12286	0.12286	0.695883	Ppat	Amidophosphoribosyltransferase	Q8CIH9_MOUSE	3	0.474314	0.214947	17.3201	17.5097	17.6395	17.8107	17.502	17.603	18.2148	17.6857	17.3565
A0A0A0MQA5;P68368	KOS / c	A0A0A0MQA5;P68368	0.0436923	0.0436923	0.695883	Tuba4a	Tubulin alpha chain (Fragment);Tubulin alpha-4A chain	A0A0A0MQA5_MOUSE;TBA4A_MOUSE	22	0.92838	0.215069	23.7539	23.4717	23.4953	23.8437	23.5908	23.7771	23.8762	23.7245	23.4651
A0A1L1SRC3;Q9CQT2	KOS / c	A0A1L1SRC3;Q9CQT2	0.305291	0.305291	0.696467	Rbm7	RNA-binding protein 7	A0A1L1SRC3_MOUSE;RBM7_MOUSE	1	0.476393	0.215553	15.8476	15.7813	16.5765	16.0948	15.9215	16.8123	16.553	16.5045	16.1125
G3X9M0;Q9ER88	KOS / c	G3X9M0;Q9ER88	-0.0928749	0.0928749	0.696467	Dap3	28S ribosomal protein S29, mitochondrial;28S ribosomal protein S29, mitochondrial	G3X9M0_MOUSE;RT29_MOUSE	11	1.05025	0.216405	17.2417	17.0642	16.8074	17.266	17.0006	17.2516	16.955	16.8754	16.9543
Q8R086	KOS / c	Q8R086	-0.00557097	0.00557097	0.696467	Suox	Sulfite oxidase, mitochondrial	SUOX_MOUSE	16	0.686914	0.216942	21.4973	22.1479	22.133	22.2492	22.0005	21.6863	22.2814	21.9607	22.1512
P62309	KOS / c	P62309	-0.143223	0.143223	0.696467	Snrpg	Small nuclear ribonucleoprotein G	RUXG_MOUSE	2	0.887135	0.216992	18.6062	18.5153	18.5784	18.5085	18.4002	18.4808	18.0765	18.5649	18.4772
Q9WVQ5	KOS / c	Q9WVQ5	0.674064	0.674064	0.696467	Apip	Methylthioribulose-1-phosphate dehydratase	MTNB_MOUSE	6	0.983541	0.21713	17.7826	18.4542	18.2025	16.876	18.0567	18.5536	19.2133	18.5685	18.4314
Q6A068	KOS / c	Q6A068	-0.421145	0.421145	0.696467	Cdc5l	Cell division cycle 5-like protein	CDC5L_MOUSE	10	1.06026	0.217348	17.9802	18.1785	18.6341	18.8561	17.5209	18.0331	18.1658	18.5413	17.675
P19324	KOS / c	P19324	0.0552085	0.0552085	0.696467	Serpinh1	Serpin H1	SERPH_MOUSE	13	1.25231	0.218309	20.2951	18.9847	19.1066	19.8717	20.3438	19.1581	19.1346	19.0301	20.3069
O88947;Q3U3V1	KOS / c	O88947;Q3U3V1	-0.33983	0.33983	0.696467	F10	Coagulation factor X	FA10_MOUSE;Q3U3V1_MOUSE	1	0.22706	0.218871	15.7721	16.0193	15.8074	16.8516	15.8885	15.8365	15.7773	15.9628	15.7499
P40124	KOS / c	P40124	-0.0544115	0.0544115	0.696467	Cap1	Adenylyl cyclase-associated protein 1	CAP1_MOUSE	18	0.631964	0.219393	20.1642	19.8419	19.9787	19.7245	19.8966	19.9444	19.7554	19.8832	19.9244
Q921H8	KOS / c	Q921H8	0.0181618	0.0181618	0.696467	Acaa1a	3-ketoacyl-CoA thiolase A, peroxisomal	THIKA_MOUSE	12	0.738105	0.21952	22.4389	22.6078	22.7649	22.6423	22.6557	22.0838	22.6971	22.8394	22.7874
Q99MR8	KOS / c	Q99MR8	0.16198	0.16198	0.696467	Mccc1	Methylcrotonoyl-CoA carboxylase subunit alpha, mitochondrial	MCCA_MOUSE	25	0.702997	0.219572	20.1999	20.4206	20.645	20.0861	20.4071	20.6948	20.4483	20.4605	20.5506
Q5SYD0	KOS / c	Q5SYD0	0.040843	0.040843	0.696467	Myo1d	Unconventional myosin-Id	MYO1D_MOUSE	3	0.73434	0.219827	16.27	16.8226	18.4122	16.7996	16.3153	18.0216	16.4438	17.9757	17.2077
P31649	KOS / c	P31649	-0.471788	0.471788	0.696467	Slc6a13	Sodium- and chloride-dependent GABA transporter 2	S6A13_MOUSE	4	0.628816	0.21983	17.8794	18.3258	18.0459	18.7855	17.7943	18.3378	17.8389	17.6125	17.3855
Q8VDK1	KOS / c	Q8VDK1	-0.125714	0.125714	0.696467	Nit1	Nitrilase homolog 1	NIT1_MOUSE	14	0.972403	0.220635	19.9199	20.5619	20.242	20.0259	20.2501	20.0747	19.7596	19.9663	20.2993
P14901	KOS / c	P14901	-0.296765	0.296765	0.696467	Hmox1	Heme oxygenase 1	HMOX1_MOUSE	1	0.358633	0.220811	18.6921		19.6948	20.0298	18.7348	18.8392	19.1951	19.3948	19.9079
Q9D0W5	KOS / c	Q9D0W5	-0.0343789	0.0343789	0.696467	Ppil1	Peptidyl-prolyl cis-trans isomerase-like 1	PPIL1_MOUSE	2	1.2123	0.220822	17.6866	17.7061	17.9427	17.8663	18.2974	17.3641	17.8915	17.0642	17.9117
O09111	KOS / c	O09111	0.261591	0.261591	0.696467	Ndufb11	NADH dehydrogenase [ubiquinone] 1 beta subcomplex subunit 11, mitochondrial	NDUBB_MOUSE	2	1.23697	0.221253	18.4451	18.2405	18.265	18.101	18.3642	18.5002	18.4917	18.4917	18.7692
O35643	KOS / c	O35643	-0.0643834	0.0643834	0.696467	Ap1b1	AP-1 complex subunit beta-1	AP1B1_MOUSE	15	0.602067	0.22139	20.5653	20.3936	20.6012	20.6713	20.4549	20.5495	20.5906	20.4796	20.4027
Q64433	KOS / c	Q64433	-0.108381	0.108381	0.696467	Hspe1	10 kDa heat shock protein, mitochondrial	CH10_MOUSE	5	0.691045	0.221721	25.0625	25.7512	25.4049	25.643	25.3952	25.285	25.576	25.2726	25.3519
D3YUB9;D3Z055;D3Z5F7;G3UWS5;G3UY42;Q8CCS6	KOS / c	D3YUB9;D3Z055;D3Z5F7;G3UWS5;G3UY42;Q8CCS6	-0.0779982	0.0779982	0.696467	Pabpn1;Pabpn1;Gm20521;Pabpn1;Pabpn1;Pabpn1	Polyadenylate-binding protein 2 (Fragment);Polyadenylate-binding protein 2;Uncharacterized protein;Polyadenylate-binding protein 2;Polyadenylate-binding protein 2;Polyadenylate-binding protein 2	D3YUB9_MOUSE;D3Z055_MOUSE;D3Z5F7_MOUSE;G3UWS5_MOUSE;G3UY42_MOUSE;PABP2_MOUSE	4	0.223891	0.221774	18.2274	18.121	18.3161	18.534	18.3679	18.0267	18.2643	18.3046	18.1608
Q9JKR6	KOS / c	Q9JKR6	-0.0113997	0.0113997	0.696467	Hyou1	Hypoxia up-regulated protein 1	HYOU1_MOUSE	30	0.806639	0.221821	21.5114	21.3157	21.0321	21.4323	21.0679	21.4246	21.635	21.3321	21.0714
O54909	KOS / c	O54909	-0.043213	0.043213	0.696467	Rdh16	Cis-retinol androgen dehydrogenase 1	O54909_MOUSE	3	0.573123	0.221895	21.1266	20.8826	21.5816	21.3756	21.3223	21.4197	21.0709	21.0482	21.2138
Q9QZQ8	KOS / c	Q9QZQ8	0.133161	0.133161	0.696467	H2afy	Core histone macro-H2A.1	H2AY_MOUSE	11	0.711645	0.221971	20.1263	19.7101	20.1309	20.2432	19.8755	20.3944	20.5318	20.0619	20.0283
Q9EQC1	KOS / c	Q9EQC1	-0.0298261	0.0298261	0.696467	Hsd3b7	3 beta-hydroxysteroid dehydrogenase type 7	3BHS7_MOUSE	10	0.728831	0.222018	19.9135	19.9034	20.4915	20.1554	20.1853	19.9437	20.0123	19.9768	20.3696
Q9JHU4	KOS / c	Q9JHU4	0.250465	0.250465	0.696467	Dync1h1	Cytoplasmic dynein 1 heavy chain 1	DYHC1_MOUSE	102	0.810197	0.222066	21.7334	22.1028	21.9519	22.3402	21.1742	21.8761	22.6341	22.4588	22.8034
Q9WU84	KOS / c	Q9WU84	1.27849	1.27849	0.696467	Ccs	Copper chaperone for superoxide dismutase	CCS_MOUSE	1	1.39717	0.222091	14.49	12.6173	13.6333	13.1557	13.5958	14.714	14.6816	15.1972	15.6641
K4DI59;P97386;Q3UC82;Q80ZH7	KOS / c	K4DI59;P97386;Q3UC82;Q80ZH7	0.543074	0.543074	0.696467	Lig3	DNA ligase;DNA ligase 3;DNA ligase;DNA ligase	K4DI59_MOUSE;DNLI3_MOUSE;Q3UC82_MOUSE;Q80ZH7_MOUSE	2	0.870302	0.2222	15.6657	15.6318	17.1788	16.1005	15.4556	17.4076	17.3217	17.2068	15.6511
A0A0R4IZZ5;P70194	KOS / c	A0A0R4IZZ5;P70194	-0.267995	0.267995	0.696467	Clec4f	C-type lectin domain family 4 member F	A0A0R4IZZ5_MOUSE;CLC4F_MOUSE	12	0.885825	0.222208	19.4253	18.9392	19.4009	19.4954	18.6029	19.2476	19.0648	19.1852	19.1294
Q8R332	KOS / c	Q8R332	-0.691666	0.691666	0.696467	Nup58	Nucleoporin p58/p45	NUP58_MOUSE	1	0.0987572	0.22233	15.5681	15.3237	16.5916	16.1756	15.4462	15.0621			15.3913
P00493	KOS / c	P00493	0.0271699	0.0271699	0.696467	Hprt1	Hypoxanthine-guanine phosphoribosyltransferase	HPRT_MOUSE	8	0.411225	0.222395	20.0238	20.2192	19.9971	20.1133	20.0707	20.0377	20.1209	20.1506	20.2049
A0A087WQN7;F8VQ87;P97789	KOS / c	A0A087WQN7;F8VQ87;P97789	-0.027079	0.027079	0.696467	Xrn1	5'-3' exoribonuclease 1	A0A087WQN7_MOUSE;F8VQ87_MOUSE;XRN1_MOUSE	2	0.280483	0.222668	18.6305	18.1486	18.8979	17.9944	18.3149	18.1359	19.2523	17.9986	18.0606
Q9JJN5	KOS / c	Q9JJN5	1.05257	1.05257	0.696467	Cpn1	Carboxypeptidase N catalytic chain	CBPN_MOUSE	1	0.569161	0.223125			18.794	16.717	18.8959	17.1157	20.2973	17.4154	19.6494
Q7M739	KOS / c	Q7M739	-0.00647969	0.00647969	0.696467	Tpr	Nuclear pore complex-associated intranuclear coiled-coil protein TPR	Q7M739_MOUSE	17	0.714462	0.223318	18.7018	18.0827	18.1899	17.6435	18.4287	17.9262	18.3047	17.8333	18.3907
A0A0U1RNM6;E9QAJ9;Q3UIA2	KOS / c	A0A0U1RNM6;E9QAJ9;Q3UIA2	0.464445	0.464445	0.696467	Arhgap17	Rho GTPase-activating protein 17	A0A0U1RNM6_MOUSE;E9QAJ9_MOUSE;RHG17_MOUSE	1	0.561036	0.223385	18.2387	17.288	16.9718	17.8966	17.9354	18.2668	17.2822	18.6282	18.2942
Q8CH25	KOS / c	Q8CH25	-0.752601	0.752601	0.696467	Sltm	SAFB-like transcription modulator	SLTM_MOUSE	2	1.44105	0.223391	17.3305	17.0045	15.9427	17.7238	15.1397	15.913	16.8336	16.6402	16.7526
D3YUE8;D3YYH3;D3Z223;P15327	KOS / c	D3YUE8;D3YYH3;D3Z223;P15327	0.264363	0.264363	0.696467	Bpgm	Phosphoglycerate mutase (Fragment);Phosphoglycerate mutase (Fragment);Phosphoglycerate mutase (Fragment);Bisphosphoglycerate mutase	D3YUE8_MOUSE;D3YYH3_MOUSE;D3Z223_MOUSE;PMGE_MOUSE	3	0.567627	0.223398	16.7974	17.6535	17.938	18.0041	16.874	17.9731	18.4526	17.9772	17.9775
Q9JLJ2	KOS / c	Q9JLJ2	-0.0787168	0.0787168	0.696467	Aldh9a1	4-trimethylaminobutyraldehyde dehydrogenase	AL9A1_MOUSE	23	0.840876	0.223736	22.9086	23.1805	22.9487	23.0952	23.0744	22.9766	23.0396	22.9176	22.7652
Q6PAM1	KOS / c	Q6PAM1	0.396997	0.396997	0.696467	Txlna	Alpha-taxilin	TXLNA_MOUSE	4	0.377809	0.223812	18.5352	15.7236	15.4971	15.6969	17.936	15.3955	18.0614	16.538	17.7162
Q8BL97	KOS / c	Q8BL97	-0.0443766	0.0443766	0.696467	Srsf7	Serine/arginine-rich splicing factor 7	SRSF7_MOUSE	7	0.802402	0.223821	20.2496	19.9165	20.2963	20.5215	19.9719	20.2732	20.3876	20.3364	20.0752
Q80W32	KOS / c	Q80W32	-0.835441	0.835441	0.696467	Iqcg	IQ domain-containing protein G	IQCG_MOUSE	1	0.830173	0.223845	20.2924	20.9815	21.0457	21.2603	20.6741	20.4245	20.3286	19.6148	18.6998
Q9QYI5	KOS / c	Q9QYI5	-0.319757	0.319757	0.696467	Dnajb2	DnaJ homolog subfamily B member 2	DNJB2_MOUSE	2	0.50767	0.223869	17.177	16.9281	17.0627	17.3962	17.0966	16.8634	16.7577	16.9712	16.3662
D3Z7V3;F6UV57;F6YCM8;F8WIH0;H7BX64;Q3URD3	KOS / c	D3Z7V3;F6UV57;F6YCM8;F8WIH0;H7BX64;Q3URD3	-0.511619	0.511619	0.696467	Slmap	Sarcolemmal membrane-associated protein;Sarcolemmal membrane-associated protein (Fragment);Sarcolemmal membrane-associated protein (Fragment);Sarcolemmal membrane-associated protein (Fragment);Sarcolemmal membrane-associated protein;Sarcolemmal membrane-associated protein	D3Z7V3_MOUSE;F6UV57_MOUSE;F6YCM8_MOUSE;F8WIH0_MOUSE;H7BX64_MOUSE;SLMAP_MOUSE	6	0.734843	0.223909	18.2814	18.0553	17.8125	18.563	18.3792	17.7788	17.3371	17.6297	16.9356
E9PUH6;E9PUW6;Q80ZM8	KOS / c	E9PUH6;E9PUW6;Q80ZM8	-0.390996	0.390996	0.697813	Crls1	Cardiolipin synthase (CMP-forming) (Fragment);Cardiolipin synthase (CMP-forming);Cardiolipin synthase (CMP-forming)	E9PUH6_MOUSE;E9PUW6_MOUSE;CRLS1_MOUSE	1	0.324897	0.224629	16.8514	17.3799	16.7533	16.6032	16.998	16.7568	16.5963	16.2458	15.8012
A0A087WR50;A0A087WSN6	KOS / c	A0A087WR50;A0A087WSN6	-0.00289121	0.00289121	0.697813	Fn1	Fibronectin	A0A087WR50_MOUSE;A0A087WSN6_MOUSE	44	0.818262	0.224833	20.3843	19.7184	20.354	20.3344	20.236	20.3308	20.2461	20.063	20.209
Q00623	KOS / c	Q00623	-0.072993	0.072993	0.697813	Apoa1	Apolipoprotein A-I	APOA1_MOUSE	15	0.645889	0.224961	24.3984	24.5328	24.8554	24.5985	24.7486	24.2397	24.615	24.735	24.2362
D3YZZ5;E9Q7G1	KOS / c	D3YZZ5;E9Q7G1	-0.00935454	0.00935454	0.698041	Tmed7	Transmembrane p24-trafficking protein 7	D3YZZ5_MOUSE;E9Q7G1_MOUSE	4	0.611726	0.225591	19.043	18.7161	18.841	18.7922	18.8091	18.7632	18.569	18.8471	19.1653
E9Q3Z4;E9Q8S8;Q3TRM8	KOS / c	E9Q3Z4;E9Q8S8;Q3TRM8	0.386151	0.386151	0.698041	Hk3	Hexokinase-3	E9Q3Z4_MOUSE;E9Q8S8_MOUSE;HXK3_MOUSE	1	0.491041	0.225809	16.313	15.8526	16.8777	16.3738	16.6561	15.9439	17.9521	16.3579	15.902
Q8R0Y8	KOS / c	Q8R0Y8	0.325599	0.325599	0.698041	Slc25a42	Mitochondrial coenzyme A transporter SLC25A42	S2542_MOUSE	6	0.636232	0.226034	18.4278	19.0526	18.5313	18.9746	19.1591	18.1715	18.5713	18.1846	20.2379
Q9D6Z1	KOS / c	Q9D6Z1	0.0390206	0.0390206	0.698041	Nop56	Nucleolar protein 56	NOP56_MOUSE	18	0.840573	0.226284	18.4902	18.1533	18.5025	18.7309	18.2599	18.6716	18.3876	18.6891	18.5581
A0A0R4J1I6;Q9QY81	KOS / c	A0A0R4J1I6;Q9QY81	-0.351726	0.351726	0.698041	Nup210	Nuclear pore membrane glycoprotein 210	A0A0R4J1I6_MOUSE;PO210_MOUSE	3	0.845259	0.226374	16.8183	17.1346	16.6679	17.1806	16.9957	16.3161	16.4308	16.3545	16.8393
A2A4P3;A2A4P4;Q3THG9	KOS / c	A2A4P3;A2A4P4;Q3THG9	0.338853	0.338853	0.698041	Gm27029;Gm27029;Aarsd1	Uncharacterized protein;Uncharacterized protein;Alanyl-tRNA editing protein Aarsd1	A2A4P3_MOUSE;A2A4P4_MOUSE;AASD1_MOUSE	2	1.04755	0.226577	17.6631	17.7276	18.1027	18.451	17.837	18.1804	19.001	18.511	17.9506
A0A0U1RPX4;Q63844	KOS / c	A0A0U1RPX4;Q63844	0.167275	0.167275	0.698041	Mapk3	Mitogen-activated protein kinase (Fragment);Mitogen-activated protein kinase 3	A0A0U1RPX4_MOUSE;MK03_MOUSE	4	0.963582	0.22695	17.8312	18.0104	18.2668	17.7922	18.1779	17.9573	17.981	18.337	18.2805
A0A0U1RPY6;Q9JKW0	KOS / c	A0A0U1RPY6;Q9JKW0	0.562834	0.562834	0.698041	Arl6ip1	ADP-ribosylation factor-like protein 6-interacting protein 1 (Fragment);ADP-ribosylation factor-like protein 6-interacting protein 1	A0A0U1RPY6_MOUSE;AR6P1_MOUSE	1	0.53528	0.227334	17.2408	17.9103	17.9157	17.0776	17.7834	18.0286	17.7842	18.1687	18.7453
A0A0A6YVU8;Q9JKV1	KOS / c	A0A0A6YVU8;Q9JKV1	-0.618277	0.618277	0.698041	Gm9774;Adrm1	MCG119397;Proteasomal ubiquitin receptor ADRM1	A0A0A6YVU8_MOUSE;ADRM1_MOUSE	1	0.549908	0.22757	18.919	19.7551	19.1374	19.7361	19.1884	18.9239	18.9246	18.8471	17.8786
A0A1D5RM23;Q9CQF3	KOS / c	A0A1D5RM23;Q9CQF3	-0.0514897	0.0514897	0.698041	Nudt21	Cleavage and polyadenylation-specificity factor subunit 5;Cleavage and polyadenylation specificity factor subunit 5	A0A1D5RM23_MOUSE;CPSF5_MOUSE	5	0.277305	0.227913	18.4204	18.4684	18.4257	19.0439	18.4892	18.3929	18.8097	18.7026	18.3708
A2AMY5;Q91VX2	KOS / c	A2AMY5;Q91VX2	-0.492674	0.492674	0.698041	Ubap2	Ubiquitin-associated protein 2	A2AMY5_MOUSE;UBAP2_MOUSE	1	0.467599	0.22808	17.6319	16.7921	16.5739	16.8634	17.3493	16.0547	16.8541	16.1905	15.4747
D3YTQ3;F6VQH5;Q9Z130	KOS / c	D3YTQ3;F6VQH5;Q9Z130	-0.257175	0.257175	0.698041	Hnrnpdl	Heterogeneous nuclear ribonucleoprotein D-like;Heterogeneous nuclear ribonucleoprotein D-like (Fragment);Heterogeneous nuclear ribonucleoprotein D-like	D3YTQ3_MOUSE;F6VQH5_MOUSE;HNRDL_MOUSE	2	0.516453	0.228234	19.4998	18.7244	19.4863	19.5035	19.0877	19.137	19.1345	18.8432	19.1812
Q8BP47	KOS / c	Q8BP47	-0.124866	0.124866	0.698041	Nars	Asparagine--tRNA ligase, cytoplasmic	SYNC_MOUSE	18	0.972926	0.228248	20.9502	20.352	20.3901	20.6869	20.4104	20.5347	20.6232	20.5495	20.3153
P49615	KOS / c	P49615	-0.32432	0.32432	0.698041	Cdk5	Cyclin-dependent-like kinase 5	CDK5_MOUSE	2	0.632251	0.228487	18.3145	17.455	17.5306	17.8331	17.6682	17.5244	17.5353	17.3115	17.4378
P59999	KOS / c	P59999	-0.037379	0.037379	0.698041	Arpc4	Actin-related protein 2/3 complex subunit 4	ARPC4_MOUSE	8	0.344282	0.228571	21.4292	21.1889	21.4002	21.2152	21.3044	21.2943	21.2142	21.224	21.3342
Q8BGZ7	KOS / c	Q8BGZ7	-1.05787	1.05787	0.698041	Krt75	Keratin, type II cytoskeletal 75	K2C75_MOUSE	1	0.482355	0.228992	18.8561	20.9758	18.2413	21.1579	18.2902			19.9098	19.1023
Q9DAW6	KOS / c	Q9DAW6	0.338042	0.338042	0.698041	Prpf4	U4/U6 small nuclear ribonucleoprotein Prp4	PRP4_MOUSE	3	0.671923	0.229015	17.6977	17.969	17.7948	17.4391	18.5009	17.8163	17.8994	17.6641	18.3208
O35945	KOS / c	O35945	-0.185258	0.185258	0.698041	Aldh1a7	Aldehyde dehydrogenase, cytosolic 1	AL1A7_MOUSE	14	1.08599	0.229197	21.0558	21.6917	19.8099	21.0994	20.9041	20.7563	21.037	21.2344	20.252
P12265	KOS / c	P12265	-0.0499357	0.0499357	0.698041	Gusb	Beta-glucuronidase	BGLR_MOUSE	11	0.44933	0.229739	18.9143	18.9274	19.3895	19.4203	18.8462	19.0811	19.3176	19.2689	19.1053
A0A0N4SUU0;A0A0N4SUV0;A0A0N4SUY3;A0A0N4SV65;A0A0N4SW19;A0A0N4SWD7;A0A0N4SWF5;E9Q6H8	KOS / c	A0A0N4SUU0;A0A0N4SUV0;A0A0N4SUY3;A0A0N4SV65;A0A0N4SW19;A0A0N4SWD7;A0A0N4SWF5;E9Q6H8	0.410923	0.410923	0.698041	Plekha5	Pleckstrin homology domain-containing, family A member 5 (Fragment);Pleckstrin homology domain-containing, family A member 5;Pleckstrin homology domain-containing, family A member 5 (Fragment);Pleckstrin homology domain-containing, family A member 5 (Fragment);Pleckstrin homology domain-containing, family A member 5;Pleckstrin homology domain-containing, family A member 5 (Fragment);Pleckstrin ho…	A0A0N4SUU0_MOUSE;A0A0N4SUV0_MOUSE;A0A0N4SUY3_MOUSE;A0A0N4SV65_MOUSE;A0A0N4SW19_MOUSE;A0A0N4SWD7_MOUSE;A0A0N4SWF5_MOUSE;E9Q6H8_MOUSE	1	0.475668	0.22995	14.8832	14.6749	15.668	15.3102	15.3833	15.4086	15.3287	15.8451	15.9079
Q99K30	KOS / c	Q99K30	0.0932792	0.0932792	0.698041	Eps8l2	Epidermal growth factor receptor kinase substrate 8-like protein 2	ES8L2_MOUSE	9	0.67793	0.230049	18.6521	18.4134	18.3934	18.7131	18.2417	18.3637	18.475	18.7723	19.1648
Q9QUJ7	KOS / c	Q9QUJ7	0.175221	0.175221	0.698041	Acsl4	Long-chain-fatty-acid--CoA ligase 4	ACSL4_MOUSE	6	0.709988	0.230112	17.3485	17.9032	16.815	17.5893	17.5069	17.5206	17.6756	17.7881	17.6978
P99029	KOS / c	P99029	0.109151	0.109151	0.698041	Prdx5	Peroxiredoxin-5, mitochondrial	PRDX5_MOUSE	10	0.669924	0.230178	22.8579	23.3789	23.1708	23.2331	23.1618	23.1638	23.1888	23.0778	23.7165
Q9Z0N2	KOS / c	Q9Z0N2	-0.0972742	0.0972742	0.698041	Eif2s3y	Eukaryotic translation initiation factor 2 subunit 3, Y-linked	IF2H_MOUSE	4	0.568258	0.230444	18.5579	18.4027	18.0741	18.259	18.1484	18.319	18.3362	18.335	18.0196
Q6A0A2	KOS / c	Q6A0A2	-1.38894	1.38894	0.698041	Larp4b	La-related protein 4B	LAR4B_MOUSE	3	2.1647	0.23081	20.9546	21.0639	17.2216	21.1224	20.9268	17.4684	17.9133	17.5352	19.1139
O35737;Q8C2Q7	KOS / c	O35737;Q8C2Q7	-0.0468287	0.0468287	0.698041	Hnrnph1	Heterogeneous nuclear ribonucleoprotein H	HNRH1_MOUSE;Q8C2Q7_MOUSE	4	0.452395	0.230996	19.1229	18.6958	19.1557	19.2391	19.0526	19.1811	18.9317	19.0928	18.82
Q8BH58	KOS / c	Q8BH58	0.229654	0.229654	0.698041	Tiprl	TIP41-like protein	TIPRL_MOUSE	3	0.865111	0.231155	16.9299	18.8801	18.1232	18.4105	18.5361	18.8379	18.3977	18.2882	18.2192
E9Q4B9;E9Q827;P56212	KOS / c	E9Q4B9;E9Q827;P56212	0.223983	0.223983	0.698041	Arpp19	cAMP-regulated phosphoprotein 19	E9Q4B9_MOUSE;E9Q827_MOUSE;ARP19_MOUSE	2	0.476327	0.231473	17.7723	17.6063	17.7874	17.9567	17.5098	17.7653	17.6928	17.7979	18.8444
A3KG93;F6Z4I3;G8JL40;Q6ZQ88	KOS / c	A3KG93;F6Z4I3;G8JL40;Q6ZQ88	-0.384865	0.384865	0.698041	Kdm1a	Lysine-specific histone demethylase 1A;Lysine-specific histone demethylase 1A (Fragment);Lysine-specific histone demethylase 1A (Fragment);Lysine-specific histone demethylase 1A	A3KG93_MOUSE;F6Z4I3_MOUSE;G8JL40_MOUSE;KDM1A_MOUSE	1	0.328492	0.231733	19.474	17.3755	16.7887		18.632	16.9981		17.8574
Q9EQP2	KOS / c	Q9EQP2	0.212756	0.212756	0.698041	Ehd4	EH domain-containing protein 4	EHD4_MOUSE	4	1.10942	0.23174	17.4845	16.6083	16.6426	14.4117	16.643	16.4735	16.8835	17.3185	16.7793
O08795	KOS / c	O08795	0.0504114	0.0504114	0.698041	Prkcsh	Glucosidase 2 subunit beta	GLU2B_MOUSE	15	0.567755	0.231894	22.0492	22.0568	22.1455	22.2967	22.0401	22.1665	22.3769	22.1295	22.2199
Q99N15	KOS / c	Q99N15	-0.10186	0.10186	0.698041	Hsd17b10	17beta-hydroxysteroid dehydrogenase type 10/short chain L-3-hydroxyacyl-CoA dehydrogenase	Q99N15_MOUSE	14	0.85782	0.23211	22.6953	23.1777	23.2042	23.6561	23.1029	22.7609	23.3773	23.0778	23.2171
A0A0R4J195;Q9CSU0	KOS / c	A0A0R4J195;Q9CSU0	-0.0399484	0.0399484	0.698041	Rprd1b	Regulation of nuclear pre-mRNA domain-containing protein 1B	A0A0R4J195_MOUSE;RPR1B_MOUSE	3	1.05792	0.232627	19.1755	19.0946	17.611	18.6744	18.9047	18.1455	18.5609	17.8323	19.5201
E9QJS0;G5E8U5;G5E8U8;Q80ZK0	KOS / c	E9QJS0;G5E8U5;G5E8U8;Q80ZK0	-0.402369	0.402369	0.698041	Mrps10	28S ribosomal protein S10, mitochondrial;28S ribosomal protein S10, mitochondrial;28S ribosomal protein S10, mitochondrial;28S ribosomal protein S10, mitochondrial	E9QJS0_MOUSE;G5E8U5_MOUSE;G5E8U8_MOUSE;RT10_MOUSE	1	0.378904	0.232967	18.5808	17.9903	17.6695	18.0406	18.2131	17.3194		17.5463	17.5847
O54749	KOS / c	O54749	0.253531	0.253531	0.698041	Cyp2j5	Cytochrome P450 2J5	CP2J5_MOUSE	16	0.983899	0.233025	19.7469	19.569	18.982	19.6452	19.6548	19.4562	20.1757	20.0725	19.2691
A0A0A6YX73;Q8K1M3	KOS / c	A0A0A6YX73;Q8K1M3	-0.0749681	0.0749681	0.698041	Prkar2a	cAMP-dependent protein kinase type II-alpha regulatory subunit;Protein kinase, cAMP dependent regulatory, type II alpha	A0A0A6YX73_MOUSE;Q8K1M3_MOUSE	10	0.541104	0.233282	19.2883	19.3449	19.1281	18.9701	19.2545	19.1552	18.9882	18.9636	19.1918
E9Q1K3;F8WGR0;F8WHZ9;Q9QYC0	KOS / c	E9Q1K3;F8WGR0;F8WHZ9;Q9QYC0	-0.356348	0.356348	0.698041	Add1	Alpha-adducin	E9Q1K3_MOUSE;F8WGR0_MOUSE;F8WHZ9_MOUSE;ADDA_MOUSE	6	0.853831	0.233402	16.8951	16.195	16.406	16.129	16.7224	15.7549	15.819	15.8606	16.0163
Q8BKE6	KOS / c	Q8BKE6	-0.468826	0.468826	0.698041	Cyp20a1	Cytochrome P450 20A1	CP20A_MOUSE	5	0.568515	0.233473	18.008	17.5009	16.4345	16.4899	17.6973	16.7563	16.1901	16.3587	16.4037
A2AU61;A2AU62;Q64012	KOS / c	A2AU61;A2AU62;Q64012	-1.0735	1.0735	0.698041	Raly	RNA-binding protein Raly (Fragment);RNA-binding protein Raly (Fragment);RNA-binding protein Raly	A2AU61_MOUSE;A2AU62_MOUSE;RALY_MOUSE	6	1.26626	0.233505	17.976	18.1397	18.3371	20.3471	17.8713	18.1191	18.2045	18.0643	17.7
P52293	KOS / c	P52293	-0.427533	0.427533	0.698041	Kpna2	Importin subunit alpha-1	IMA1_MOUSE	2	0.619949	0.233569	17.8134	17.9599	15.9137	17.7892	17.5319	17.0447	16.9439	17.0328	17.0326
Q61093	KOS / c	Q61093	-0.484621	0.484621	0.698041	Cybb	Cytochrome b-245 heavy chain	CY24B_MOUSE	1	0.542317	0.233681	13.9594	13.5839	14.3314	14.4745	13.7825	13.8319	13.3851	13.7366	13.4162
D3YZN8	KOS / c	D3YZN8	-0.662633	0.662633	0.698041	Unc45a	Protein unc-45 homolog A (Fragment)	D3YZN8_MOUSE	2	1.18852	0.233714	16.3058	14.4054	15.0606	16.0496	15.264	15.3531	13.6081	15.1505	14.9474
Q9D1M4	KOS / c	Q9D1M4	-0.157805	0.157805	0.699043	Eef1e1	Eukaryotic translation elongation factor 1 epsilon-1	MCA3_MOUSE	4	0.769296	0.234256	18.0376	18.1474	17.7565	18.3861	17.9957	17.7457	18.043	17.8435	18.0551
Q8BGD8	KOS / c	Q8BGD8	-0.171039	0.171039	0.699806	Coa6	Cytochrome c oxidase assembly factor 6 homolog	COA6_MOUSE	1	0.799049	0.234863	18.0294	18.6427	17.9226	18.5925	18.584	17.7853	16.6239	17.825	18.9716
P00688	KOS / c	P00688	-0.595156	0.595156	0.699806	Amy2	Pancreatic alpha-amylase	AMYP_MOUSE	8	1.76032	0.235217	18.1234	17.1786	17.3817	17.2102	16.3279	16.9791	17.3595	16.7251	17.0728
Q8CI51	KOS / c	Q8CI51	0.0260437	0.0260437	0.699806	Pdlim5	PDZ and LIM domain protein 5	PDLI5_MOUSE	11	0.453733	0.235758	20.0371	19.8297	19.9054	19.9101	20.1195	19.8108	20.0442	19.8998	19.8438
Q9ESY9	KOS / c	Q9ESY9	0.48183	0.48183	0.699806	Ifi30	Gamma-interferon-inducible lysosomal thiol reductase	GILT_MOUSE	1	0.587602	0.235831	17.7893	17.0187	17.4688	16.8732	17.5467	17.8333	17.6104	17.897	18.1167
P35235	KOS / c	P35235	0.0325567	0.0325567	0.699806	Ptpn11	Tyrosine-protein phosphatase non-receptor type 11	PTN11_MOUSE	8	0.70895	0.236051	16.9328	17.0355	17.0975	16.8785	17.0723	16.958	16.9339	17.16	16.9688
Q91ZA3	KOS / c	Q91ZA3	-0.0433595	0.0433595	0.699806	Pcca	Propionyl-CoA carboxylase alpha chain, mitochondrial	PCCA_MOUSE	34	0.717882	0.236098	22.1228	22.1504	22.5829	22.5617	22.2118	22.4553	22.4436	22.3735	22.1237
Q8R180	KOS / c	Q8R180	0.252062	0.252062	0.699806	Ero1a	ERO1-like protein alpha	ERO1A_MOUSE	9	0.669047	0.236191	17.5132	17.9199	17.6986	17.8665	17.8817	17.7056	18.182	18.1855	18.0388
Q3TMH2	KOS / c	Q3TMH2	-0.0373961	0.0373961	0.699806	Scrn3	Secernin-3	SCRN3_MOUSE	10	0.591151	0.236349	18.3965	18.9575	18.4129	18.3599	18.5738	18.3698	18.4795	18.4726	18.6698
Q9D020	KOS / c	Q9D020	0.990142	0.990142	0.699806	Nt5c3a	Cytosolic 5'-nucleotidase 3A	5NT3A_MOUSE	9	1.45682	0.236376	17.8124	17.5375	17.6525	17.8346	17.9723	19.0704	19.0178	19.0555	17.9464
A0A0R4J034;Q99K01	KOS / c	A0A0R4J034;Q99K01	-0.010777	0.010777	0.702884	Pdxdc1	MCG129810, isoform CRA_c;Pyridoxal-dependent decarboxylase domain-containing protein 1	A0A0R4J034_MOUSE;PDXD1_MOUSE	16	0.73093	0.237784	19.1086	18.9657	19.1832	19.3898	18.9907	19.0435	19.1525	18.7921	19.6617
P60766	KOS / c	P60766	-0.0762513	0.0762513	0.702884	Cdc42	Cell division control protein 42 homolog	CDC42_MOUSE	6	0.772729	0.237832	20.4648	20.7055	20.5746	20.7887	20.6	20.641	20.4964	20.5978	20.4693
O35129	KOS / c	O35129	-0.0344787	0.0344787	0.704446	Phb2	Prohibitin-2	PHB2_MOUSE	15	0.883361	0.238708	23.4516	23.4191	23.503	23.5729	23.4728	23.4972	23.5887	23.4377	23.2491
Q8BMK4	KOS / c	Q8BMK4	0.0990809	0.0990809	0.704446	Ckap4	Cytoskeleton-associated protein 4	CKAP4_MOUSE	9	0.844365	0.2389	18.6658	18.7392	18.5428	18.893	18.9069	18.7621	19.156	18.6907	18.4669
P63300	KOS / c	P63300	0.308555	0.308555	0.704446	Selenow	Selenoprotein W	SELW_MOUSE	1	0.309722	0.239423	14.4306	14.7551	14.8327	14.5258	14.7336	14.821	14.7463	15.1501	15.2382
Q63880	KOS / c	Q63880	-0.106161	0.106161	0.704446	Ces3a	Carboxylesterase 3A	EST3A_MOUSE	10	1.49299	0.239628	23.0163	22.4919	21.6634	21.5926	21.7232	22.2549	22.2515	22.932	21.4015
Q3UJB0	KOS / c	Q3UJB0	0.0306043	0.0306043	0.704446	Sf3b2	Putative uncharacterized protein	Q3UJB0_MOUSE	9	0.907764	0.239928	19.2406	19.3251	19.1011	19.3721	18.8645	19.1436	19.5819	19.3632	19.4134
P63005	KOS / c	P63005	-0.171027	0.171027	0.704446	Pafah1b1	Platelet-activating factor acetylhydrolase IB subunit alpha	LIS1_MOUSE	7	0.955168	0.23997	19.6472	19.334	18.9448	19.0997	19.4817	18.9933	19.2586	18.6192	19.0574
Q8VDC1	KOS / c	Q8VDC1	0.989632	0.989632	0.704446	Fyco1	FYVE and coiled-coil domain-containing protein 1	FYCO1_MOUSE	3	0.692253	0.240026	17.5772	15.7538	16.2955	14.1533	15.3244	17.2188	16.3281	16.2944	18.9635
Q78IQ7	KOS / c	Q78IQ7	-0.773522	0.773522	0.704446	Slc39a4	Zinc transporter ZIP4	S39A4_MOUSE	2	0.853771	0.240029	18.1458	13.3065	12.827	12.4385	16.2143	12.8879	16.4649	15.5888	12.4283
D3Z6I4;Q921W4	KOS / c	D3Z6I4;Q921W4	-0.0668744	0.0668744	0.705059	Cryzl1	Crystallin, zeta (Quinone reductase)-like 1, isoform CRA_h;Quinone oxidoreductase-like protein 1	D3Z6I4_MOUSE;QORL1_MOUSE	3	0.33188	0.240446	16.5523	16.4839	16.358	16.8224	16.4418	16.1715	16.4424	16.3341	16.9669
Q9CQU0	KOS / c	Q9CQU0	0.0126859	0.0126859	0.705317	Txndc12	Thioredoxin domain-containing protein 12	TXD12_MOUSE	4	0.424702	0.240964	19.8027	19.8507	20.0964	20.1699	19.7672	19.7746	20.0371	20.0152	20.3342
Q8K2C9	KOS / c	Q8K2C9	-0.109181	0.109181	0.705317	Hacd3	Very-long-chain (3R)-3-hydroxyacyl-CoA dehydratase 3	HACD3_MOUSE	10	0.827603	0.241228	20.0598	20.0868	20.0492	20.0226	20.0668	19.868	20.0481	19.8278	19.901
A0A0J9YTY0;A0A0J9YUL3;Q8C1B7	KOS / c	A0A0J9YTY0;A0A0J9YUL3;Q8C1B7	-0.371771	0.371771	0.705317	11-Sep	Septin-11;Septin 11, isoform CRA_b;Septin-11	A0A0J9YTY0_MOUSE;A0A0J9YUL3_MOUSE;SEP11_MOUSE	11	0.863008	0.241265	19.5975	19.1521	19.012	19.1128	18.8339	18.9431	18.5936	18.7953	19.1097
Q61009	KOS / c	Q61009	-0.112533	0.112533	0.705317	Scarb1	Scavenger receptor class B member 1	SCRB1_MOUSE	6	0.963937	0.241382	19.5298	19.7102	19.9373	20.0073	19.7636	19.5967	19.4123	19.5104	20.0934
P63094;Q6R0H7;Z4YKV1	KOS / c	P63094;Q6R0H7;Z4YKV1	0.027302	0.027302	0.705317	Gnas	Guanine nucleotide-binding protein G(s) subunit alpha isoforms short;Guanine nucleotide-binding protein G(s) subunit alpha isoforms XLas;Guanine nucleotide-binding protein G(s) subunit alpha isoforms short	GNAS2_MOUSE;GNAS1_MOUSE;Z4YKV1_MOUSE	9	0.564893	0.241578	19.0884	18.9917	18.8956	18.8346	19.0762	18.9354	19.0589	18.9508	18.8848
Q8BVG4	KOS / c	Q8BVG4	-0.221256	0.221256	0.705507	Dpp9	Dipeptidyl peptidase 9	DPP9_MOUSE	4	0.461292	0.241992	16.4724	16.3956	15.7557	16.1637	16.4224	15.945	15.4435	16.0219	16.0096
Q8CDN6	KOS / c	Q8CDN6	-0.147726	0.147726	0.705507	Txnl1	Thioredoxin-like protein 1	TXNL1_MOUSE	15	0.710502	0.242138	19.7504	20.1747	19.7539	19.9734	19.8271	19.7568	19.9481	19.706	19.6221
Q99N93	KOS / c	Q99N93	0.426729	0.426729	0.705507	Mrpl16	39S ribosomal protein L16, mitochondrial	RM16_MOUSE	3	0.727697	0.242272	19.5227	19.6975	19.6038	19.2852	19.6032	20.1364	20.3841	19.8531	19.6832
Q8CGF5	KOS / c	Q8CGF5	-0.0533186	0.0533186	0.705507	Tmem56	Transmembrane protein 56	TMM56_MOUSE	2	0.379445	0.242858	18.0854	18.0719	18.4308	18.336	18.3194	17.945	18.3975	17.7041	18.4292
D3YY98;Q8VDS8	KOS / c	D3YY98;Q8VDS8	-3.02983	3.02983	0.705507	Stx18	Syntaxin-18 (Fragment);Syntaxin-18	D3YY98_MOUSE;STX18_MOUSE	1	1.62633	0.243165	20.645	21.0557			18.9321	17.0428		16.0158
A0A0R4J259;G3UZI2;G3V018;Q7TMK9	KOS / c	A0A0R4J259;G3UZI2;G3V018;Q7TMK9	0.125817	0.125817	0.705507	Syncrip	Heterogeneous nuclear ribonucleoprotein Q	A0A0R4J259_MOUSE;G3UZI2_MOUSE;G3V018_MOUSE;HNRPQ_MOUSE	13	0.731045	0.243264	20.8319	20.5612	20.777	20.438	20.6972	20.767	20.6736	21.0955	20.6511
O70362;Q8VCU2	KOS / c	O70362;Q8VCU2	0.211135	0.211135	0.705507	Gpld1	Phosphatidylinositol-glycan-specific phospholipase D;Glycosylphosphatidylinositol specific phospholipase D1	PHLD_MOUSE;Q8VCU2_MOUSE	2	1.10541	0.243267	18.3289	18.285	20.3058	18.4601	18.268	20.4603	20.0338	18.1836	17.6557
A0A0R4J094	KOS / c	A0A0R4J094	-0.358229	0.358229	0.705507	Fahd2a	Fumarylacetoacetate hydrolase domain-containing 2A	A0A0R4J094_MOUSE	9	0.802676	0.243398	18.7002	19.2274	19.3781	20.0006	19.0748	18.6875	19.1871	19.024	19.1872
Q80WQ2	KOS / c	Q80WQ2	-0.197307	0.197307	0.705507	Vac14	Protein VAC14 homolog	VAC14_MOUSE	3	0.407048	0.243652	17.2098	17.0701	17.1873	16.9539	16.6844	16.9837	17.1293	17.0327	16.6667
P03899	KOS / c	P03899	-0.408766	0.408766	0.705507	Mtnd3	NADH-ubiquinone oxidoreductase chain 3	NU3M_MOUSE	1	0.479553	0.24395	20.8375	20.9005	20.1749	20.3483	21.0198	20.0442	19.5444	20.2658	19.5089
A0A0G2JDK3;A0A0G2JF29;A0A0G2JG79;A0A0G2JGU4;P53612;Q3TVF4;Q6PFA1;Q9JIF6	KOS / c	A0A0G2JDK3;A0A0G2JF29;A0A0G2JG79;A0A0G2JGU4;P53612;Q3TVF4;Q6PFA1;Q9JIF6	0.6075	0.6075	0.705507	Rabggtb	Geranylgeranyl transferase type-2 subunit beta (Fragment);Geranylgeranyl transferase type-2 subunit beta;Geranylgeranyl transferase type-2 subunit beta;Geranylgeranyl transferase type-2 subunit beta (Fragment);Geranylgeranyl transferase type-2 subunit beta;Geranylgeranyl transferase type-2 subunit beta;Geranylgeranyl transferase type-2 subunit beta;Geranylgeranyl transferase type-2 subunit beta	A0A0G2JDK3_MOUSE;A0A0G2JF29_MOUSE;A0A0G2JG79_MOUSE;A0A0G2JGU4_MOUSE;PGTB2_MOUSE;Q3TVF4_MOUSE;Q6PFA1_MOUSE;Q9JIF6_MOUSE	1	0.881115	0.243995	16.6385	16.5547	16.6332	15.7052	16.6447	16.9103	16.8789	17.6456	16.8939
Q9WTP6	KOS / c	Q9WTP6	-0.1205	0.1205	0.705507	Ak2	Adenylate kinase 2, mitochondrial	KAD2_MOUSE	17	0.947527	0.244168	22.4885	23.1299	22.9841	23.0316	22.7577	22.7004	22.7495	22.6285	23.1452
G3X8S1;Q9CQV7	KOS / c	G3X8S1;Q9CQV7	-0.236194	0.236194	0.705507	Dnajc19	DnaJ (Hsp40) homolog, subfamily C, member 19, isoform CRA_c;Mitochondrial import inner membrane translocase subunit TIM14	G3X8S1_MOUSE;TIM14_MOUSE	2	1.21991	0.244446	17.1497	16.9412	17.5348	19.0836	17.1975	18.5025	17.281	17.7813	17.3983
Q8BXA5	KOS / c	Q8BXA5	-0.282426	0.282426	0.705507	Clptm1l	Cleft lip and palate transmembrane protein 1-like protein	CLP1L_MOUSE	1	0.52291	0.244567	17.7545		16.4742	17.4421	17.4195		15.3984	17.3761	17.1833
K3W4R2;Q6URW6	KOS / c	K3W4R2;Q6URW6	-0.159515	0.159515	0.706423	Myh14	Myosin-14	K3W4R2_MOUSE;MYH14_MOUSE	5	0.741451	0.245094	19.2741	18.9779	19.3309	19.8107	19.4656	19.2175	19.203	19.1698	19.0093
D3YUV9;D3Z729;D3Z730;G3X9H1;M0QWD1;Q0P688;Q3UUT0;Q8BMB3	KOS / c	D3YUV9;D3Z729;D3Z730;G3X9H1;M0QWD1;Q0P688;Q3UUT0;Q8BMB3	-0.467233	0.467233	0.706868	Eif4e2	Eukaryotic translation initiation factor 4E type 2;Eukaryotic translation initiation factor 4E type 2;Eukaryotic translation initiation factor 4E type 2;Eukaryotic translation initiation factor 4E member 2, isoform CRA_a;Eukaryotic translation initiation factor 4E type 2 (Fragment);Eukaryotic translation initiation factor 4E member 2;Eukaryotic translation initiation factor 4E type 2;Eukaryotic t…	D3YUV9_MOUSE;D3Z729_MOUSE;D3Z730_MOUSE;G3X9H1_MOUSE;M0QWD1_MOUSE;Q0P688_MOUSE;Q3UUT0_MOUSE;IF4E2_MOUSE	1	0.932024	0.245657	20.0782	20.656	18.8292	18.9179	19.8117	18.6322	18.3484	19.0059	20.1667
Q8VCX1	KOS / c	Q8VCX1	-0.0451331	0.0451331	0.706868	Akr1d1	3-oxo-5-beta-steroid 4-dehydrogenase	AK1D1_MOUSE	21	1.26206	0.245738	23.7955	23.0121	24.0896	23.0181	23.9165	23.8888	22.5187	22.6756	23.9072
Q91W69	KOS / c	Q91W69	0.200833	0.200833	0.706868	Epn3	Epsin-3	EPN3_MOUSE	1	0.200236	0.245903	15.8424	15.3554	15.493	15.4829	16.0002	15.4713	15.4	15.8781	15.9257
Q9D1B9	KOS / c	Q9D1B9	-0.630711	0.630711	0.706868	Mrpl28	39S ribosomal protein L28, mitochondrial	RM28_MOUSE	7	0.674671	0.246086	18.2949	19.1361	18.0642	19.4045	18.4172	18.2469	18.3643	17.9195	17.9872
P05202	KOS / c	P05202	-0.167011	0.167011	0.707214	Got2	Aspartate aminotransferase, mitochondrial	AATM_MOUSE	23	1.07438	0.246415	25.2222	25.8782	25.6638	26.0024	25.591	25.3614	25.6382	25.4038	25.7391
F6X5P5;Q6PE15	KOS / c	F6X5P5;Q6PE15	0.501568	0.501568	0.707518	Abhd10	Mycophenolic acid acyl-glucuronide esterase, mitochondrial (Fragment);Mycophenolic acid acyl-glucuronide esterase, mitochondrial	F6X5P5_MOUSE;ABHDA_MOUSE	1	0.714487	0.246731	16.6412	16.483	16.7898	16.7175	17.1004	17.5584	16.3123	17.7112	16.6757
P42932	KOS / c	P42932	-0.0310244	0.0310244	0.708416	Cct8	T-complex protein 1 subunit theta	TCPQ_MOUSE	29	0.699502	0.247527	22.0984	21.8588	21.6751	21.857	21.8661	21.9143	21.968	21.9245	21.532
Q3U7R1	KOS / c	Q3U7R1	-0.361732	0.361732	0.708416	Esyt1	Extended synaptotagmin-1	ESYT1_MOUSE	3	0.674176	0.247669	18.4708	18.5106	17.5144	17.5653	18.4624	17.5272	17.3995	17.395	17.5522
A2BE93;Q9EQU5	KOS / c	A2BE93;Q9EQU5	-0.219024	0.219024	0.708416	Set	Protein SET (Fragment);Protein SET	A2BE93_MOUSE;SET_MOUSE	3	0.539354	0.247673	19.723	19.5072	19.7935	19.8581	19.5359	19.6212	19.4697	19.5616	19.3317
Q9DCP2	KOS / c	Q9DCP2	0.0831898	0.0831898	0.708933	Slc38a3	Sodium-coupled neutral amino acid transporter 3	S38A3_MOUSE	6	0.901249	0.248064	19.8691	20.343	19.6608	19.9851	20.0465	20.0674	20.0779	20.4723	19.5318
Q9CX86	KOS / c	Q9CX86	-0.0268901	0.0268901	0.709758	Hnrnpa0	Heterogeneous nuclear ribonucleoprotein A0	ROA0_MOUSE	7	0.897925	0.248841	19.2762	18.8208	19.289	19.6001	19.1776	18.9222	19.28	19.2893	19.4993
Q9CPP6	KOS / c	Q9CPP6	-0.173315	0.173315	0.709758	Ndufa5	NADH dehydrogenase [ubiquinone] 1 alpha subcomplex subunit 5	NDUA5_MOUSE	5	0.892047	0.248999	19.92	20.1115	19.8059	19.9352	19.9711	20.0014	19.489	19.6755	19.6664
P03953	KOS / c	P03953	0.389367	0.389367	0.709758	Cfd	Complement factor D	CFAD_MOUSE	2	0.831317	0.249823	16.1212	16.3687	17.3063	17.3953	17.4342	16.9638	17.9261	16.9357	16.9144
E9Q179;Q8C5Q4	KOS / c	E9Q179;Q8C5Q4	-0.0279647	0.0279647	0.709758	Grsf1	G-rich sequence factor 1	E9Q179_MOUSE;GRSF1_MOUSE	5	0.357769	0.249982	18.0192	17.9514	18.1459	17.8547	17.9962	18.0967	18.1024	18.0059	17.5821
Q8VCU1	KOS / c	Q8VCU1	0.0262746	0.0262746	0.709758	Ces3b	Carboxylesterase 3B	EST3B_MOUSE	12	1.17051	0.250092	22.9024	22.9616	21.6409	21.6317	21.9792	22.2429	22.6765	23.164	21.7295
Q8VC77	KOS / c	Q8VC77	-0.0305966	0.0305966	0.709758	Akr1c20	Akr1c20 protein	Q8VC77_MOUSE	11	0.540427	0.250096	19.0966	19.1379	19.5077	19.8403	19.2071	19.4874	19.5503	19.4637	19.2466
B2ZRS5;Q570Y9	KOS / c	B2ZRS5;Q570Y9	-0.169534	0.169534	0.709758	Deptor	DEP domain-containing mTOR-interacting protein	B2ZRS5_MOUSE;DPTOR_MOUSE	11	0.658854	0.250722	16.7982	16.5669	16.8545	16.2317	16.4144	16.5662	16.4525	16.5719	16.2934
A2AKH7;B0R031;Q8JZX5;Q9D1G5	KOS / c	A2AKH7;B0R031;Q8JZX5;Q9D1G5	-1.502	1.502	0.709758	Lrrc57	Leucine-rich repeat-containing protein 57 (Fragment);Leucine-rich repeat-containing protein 57 (Fragment);Leucine rich repeat containing 57;Leucine-rich repeat-containing protein 57	A2AKH7_MOUSE;B0R031_MOUSE;Q8JZX5_MOUSE;LRC57_MOUSE	1	1.24206	0.250824	16.8724	17.6876	20.0858	17.7969	16.9225	17.1699	17.3757	17.4485	16.8381
O35344	KOS / c	O35344	0.0304347	0.0304347	0.709758	Kpna3	Importin subunit alpha-4	IMA4_MOUSE	12	0.540211	0.250982	18.7597	18.6309	18.5671	18.8908	18.7373	18.8906	18.8948	18.7103	18.4652
O35445	KOS / c	O35445	0.287063	0.287063	0.709758	Rnf5	E3 ubiquitin-protein ligase RNF5	RNF5_MOUSE	1	0.459974	0.251069	15.4749	14.6597	15.1719	15.1264	15.2415	15.5446	15.4302	15.5215	15.3603
Q9CQM5	KOS / c	Q9CQM5	-0.0476133	0.0476133	0.709758	Txndc17	Thioredoxin domain-containing protein 17	TXD17_MOUSE	4	0.358189	0.251656	20.292	20.5094	20.5694	20.8097	20.2229	20.5238	20.7149	20.51	20.5327
Q8C166	KOS / c	Q8C166	-0.0748192	0.0748192	0.709758	Cpne1	Copine-1	CPNE1_MOUSE	5	0.859574	0.251845	18.4493	18.9157	19.1326	19.0308	18.6982	18.8114	19.0387	18.7504	18.8257
Q8R2Y0	KOS / c	Q8R2Y0	-0.404534	0.404534	0.709758	Abhd6	Monoacylglycerol lipase ABHD6	ABHD6_MOUSE	5	0.558514	0.252018	18.372	17.513	17.8167	17.4871	17.4584	17.4418	17.2458	17.6175	17.4077
A2AFJ4;Q8BHN1	KOS / c	A2AFJ4;Q8BHN1	-0.569151	0.569151	0.709758	Txlng	Gamma-taxilin	A2AFJ4_MOUSE;TXLNG_MOUSE	1	0.651378	0.252464	13.6972	14.2814	12.713	12.6304	13.0321	12.9901	12.8144	12.6444	13.1113
Q9Z2I9	KOS / c	Q9Z2I9	-0.0481637	0.0481637	0.709758	Sucla2	Succinate--CoA ligase [ADP-forming] subunit beta, mitochondrial	SUCB1_MOUSE	19	0.884563	0.252682	23.0693	23.2846	23.2446	23.1372	23.2169	23.1628	23.1276	23.1295	23.0494
P48024	KOS / c	P48024	-0.259937	0.259937	0.709758	Eif1	Eukaryotic translation initiation factor 1	EIF1_MOUSE	5	0.654216	0.252724	20.2142	19.9143	20.3016	19.8865	19.9015	19.5347	19.8581	19.7162	20.0843
O89017	KOS / c	O89017	-0.169493	0.169493	0.709758	Lgmn	Legumain	LGMN_MOUSE	5	0.725466	0.252869	19.3555	19.2593	19.5933	19.1694	19.217	19.2976	18.998	19.2219	19.1671
O70194	KOS / c	O70194	-0.0373019	0.0373019	0.709758	Eif3d	Eukaryotic translation initiation factor 3 subunit D	EIF3D_MOUSE	15	0.751049	0.253027	19.8282	19.4088	19.5632	19.5251	19.4334	19.5998	19.709	19.5435	19.4589
D3Z0F5;O88545	KOS / c	D3Z0F5;O88545	0.0715003	0.0715003	0.709758	Cops6	COP9 signalosome complex subunit 6	D3Z0F5_MOUSE;CSN6_MOUSE	6	0.719144	0.253084	17.7096	16.7985	17.6604	18.0975	17.4975	18.0129	18.0578	17.5525	17.2619
Q61881	KOS / c	Q61881	0.198871	0.198871	0.709758	Mcm7	DNA replication licensing factor MCM7	MCM7_MOUSE	6	0.917451	0.253088	17.9363	17.0287	17.2757	17.6252	17.5507	17.2808	18.0567	18.0644	17.3871
B1AZI6	KOS / c	B1AZI6	-0.00673814	0.00673814	0.709758	Thoc2	THO complex subunit 2	THOC2_MOUSE	6	0.685334	0.253166	17.0518	16.4411	16.9329	16.6544	16.6167	17.1704	16.5716	16.88	16.5765
Q924Y0	KOS / c	Q924Y0	0.0257455	0.0257455	0.709758	Bbox1	Gamma-butyrobetaine dioxygenase	BODG_MOUSE	15	0.541009	0.253235	20.4516	20.5938	20.8098	20.6452	20.5409	20.7305	20.7885	20.6121	20.5961
P48962	KOS / c	P48962	0.0344359	0.0344359	0.709758	Slc25a4	ADP/ATP translocase 1	ADT1_MOUSE	7	0.640227	0.253305	21.482	21.2314	21.311	21.2161	21.1836	21.353	21.2584	21.1578	21.715
P63260	KOS / c	P63260	-0.160081	0.160081	0.709758	Actg1	Actin, cytoplasmic 2	ACTG_MOUSE	1	0.429926	0.253395	19.6436	20.205	20.3182	20.4284	19.9322	19.5958	19.6854	20.1695	20.5111
E9QJX9;Q9QXJ2;Q9WVL2	KOS / c	E9QJX9;Q9QXJ2;Q9WVL2	1.54797	1.54797	0.709953	Stat2	Signal transducer and activator of transcription;Signal transducer and activator of transcription;Signal transducer and activator of transcription 2	E9QJX9_MOUSE;Q9QXJ2_MOUSE;STAT2_MOUSE	2	1.70533	0.253826	17.1419	16.8811	16.6388	17.21	17.1694	17.2023	20.3618	16.8208	17.0479
P97930	KOS / c	P97930	-0.0770079	0.0770079	0.709953	Dtymk	Thymidylate kinase	KTHY_MOUSE	4	0.809704	0.253885	18.0469	18.594	18.1921	18.4576	17.9563	18.1943	18.3423	18.3055	18.4607
Q06185	KOS / c	Q06185	-0.110753	0.110753	0.710658	Atp5i	ATP synthase subunit e, mitochondrial	ATP5I_MOUSE	5	1.00192	0.254381	23.1602	23.3307	23.6547	23.2499	23.3094	23.5528	23.2263	23.0763	23.0261
P62254	KOS / c	P62254	-0.0605645	0.0605645	0.710658	Ube2g1	Ubiquitin-conjugating enzyme E2 G1	UB2G1_MOUSE	2	0.309526	0.254558	18.3011	18.35	18.2795	18.0556	18.1707	18.1031	18.2319	18.0636	18.363
P63276	KOS / c	P63276	0.0907034	0.0907034	0.711045	Rps17	40S ribosomal protein S17	RS17_MOUSE	6	0.509377	0.254984	21.0098	20.9623	21.0428	21.0658	21.119	21.0423	21.1883	21.1152	21.0884
A0A0A6YY53;F6TQW2	KOS / c	A0A0A6YY53;F6TQW2	-0.236646	0.236646	0.711045	Ighg2c	Immunoglobulin heavy constant gamma 2C (Fragment);Immunoglobulin heavy constant gamma 2C	A0A0A6YY53_MOUSE;F6TQW2_MOUSE	2	0.520218	0.255117	15.6423	17.6949	18.7593	16.9128	15.9614	17.614	18.6173		15.224
Q9D6Y7	KOS / c	Q9D6Y7	-0.191071	0.191071	0.711137	Msra	Mitochondrial peptide methionine sulfoxide reductase	MSRA_MOUSE	11	0.758925	0.255425	20.598	21.451	20.857	21.1235	21.0683	20.5575	20.697	20.5624	21.2346
E0CX98;E0CXR0;E0CZE8;Q9D2C7	KOS / c	E0CX98;E0CXR0;E0CZE8;Q9D2C7	0.140063	0.140063	0.711137	Tmbim6	Bax inhibitor 1 (Fragment);Bax inhibitor 1 (Fragment);Bax inhibitor 1 (Fragment);Bax inhibitor 1	E0CX98_MOUSE;E0CXR0_MOUSE;E0CZE8_MOUSE;BI1_MOUSE	2	0.572275	0.255571	20.7216	20.3504	20.5679	20.5529	20.4962	20.7731	20.8917	20.6961	20.5806
Q99N96;Q9D3F3	KOS / c	Q99N96;Q9D3F3	-0.0284287	0.0284287	0.711372	Mrpl1	39S ribosomal protein L1, mitochondrial;39S ribosomal protein L1, mitochondrial	RM01_MOUSE;Q9D3F3_MOUSE	5	0.393066	0.256463	18.0868	18.0885	18.3597	18.3485	17.9857	18.3324	18.1998	18.2308	18.2222
P58064	KOS / c	P58064	-0.00353513	0.00353513	0.711372	Mrps6	28S ribosomal protein S6, mitochondrial	RT06_MOUSE	4	0.395644	0.256504	17.627	17.7277	17.9259	17.8535	18.0067	18.0113	17.6421	17.4469	17.7348
E9PXB7;G3X9H8;Q8CFI0	KOS / c	E9PXB7;G3X9H8;Q8CFI0	0.192809	0.192809	0.711372	Nedd4l	E3 ubiquitin-protein ligase NEDD4-like;E3 ubiquitin-protein ligase;E3 ubiquitin-protein ligase NEDD4-like	E9PXB7_MOUSE;G3X9H8_MOUSE;NED4L_MOUSE	1	0.167709	0.256691	17.5786	18.1542	17.9112	17.8922	17.8087	18.0256	18.1295	18.041	18.389
Q9CQ20	KOS / c	Q9CQ20	0.181458	0.181458	0.711372	Mid1ip1	Mid1-interacting protein 1	M1IP1_MOUSE	1	0.34459	0.256712	16.628	16.721		16.826	16.6894	17.4265	17.0054	16.9969	16.1153
Q71KT5	KOS / c	Q71KT5	-0.00699942	0.00699942	0.711372	Tm7sf2	Delta(14)-sterol reductase	ERG24_MOUSE	2	1.04665	0.256713	18.7328	19.0518	15.7243	17.5078	18.5874	18.3589	17.4049	18.3261	18.1199
Q925N2	KOS / c	Q925N2	-0.0861211	0.0861211	0.711372	Sfxn2	Sideroflexin-2	SFXN2_MOUSE	11	0.65551	0.257053	19.9541	20.332	20.235	20.5625	20.2509	20.1879	20.2863	20.1165	20.1574
Q8K183	KOS / c	Q8K183	0.0283806	0.0283806	0.711372	Pdxk	Pyridoxal kinase	PDXK_MOUSE	11	0.635484	0.257193	20.8728	21.0983	21.1652	21.0824	21.1637	20.9609	21.2234	20.8503	21.2002
P97370	KOS / c	P97370	-0.0981048	0.0981048	0.711372	Atp1b3	Sodium/potassium-transporting ATPase subunit beta-3	AT1B3_MOUSE	6	0.652052	0.257399	19.4153	19.2811	19.5368	19.6612	19.4919	19.4496	19.3026	19.3513	19.3063
A0A0R4J0G0;Q8BH04	KOS / c	A0A0R4J0G0;Q8BH04	-0.258045	0.258045	0.711372	Pck2	Phosphoenolpyruvate carboxykinase [GTP], mitochondrial;Phosphoenolpyruvate carboxykinase [GTP], mitochondrial	A0A0R4J0G0_MOUSE;PCKGM_MOUSE	1	0.0770219	0.257801	18.061	17.1567	17.9754		18.1336	17.3382		16.0765	17.8285
P11881	KOS / c	P11881	-0.15648	0.15648	0.711372	Itpr1	Inositol 1,4,5-trisphosphate receptor type 1	ITPR1_MOUSE	2	0.197112	0.258246	14.4907	13.8791	13.5255	14.3756	14.4316	13.7661	13.4101	13.8196	14.1681
A2AAN2;Q8BMA6	KOS / c	A2AAN2;Q8BMA6	-0.71054	0.71054	0.711372	Srp68	Signal recognition particle subunit SRP68	A2AAN2_MOUSE;SRP68_MOUSE	12	0.910526	0.25861	21.9401	21.8653	20.1993	20.0181	21.964	19.1824	20.5601	19.7828	19.1673
Q3V460	KOS / c	Q3V460	-0.339418	0.339418	0.711372	Smim26	Gene model 561, (NCBI)	Q3V460_MOUSE	1	0.328638	0.258686	16.9899	17.2357	17.2957	17.1235	17.1557	17.1527	16.8285	16.5943	16.1762
D3Z3F8;Q8R1X6	KOS / c	D3Z3F8;Q8R1X6	-0.0406876	0.0406876	0.711372	Spg20	Spartin	D3Z3F8_MOUSE;SPG20_MOUSE	2	0.77558	0.258775	16.1749	15.9282	16.7775	16.4394	15.2916	15.761	17.4836	15.4171	16.4177
P35278;Q8C266	KOS / c	P35278;Q8C266	-0.24291	0.24291	0.711372	Rab5c	Ras-related protein Rab-5C;Putative uncharacterized protein	RAB5C_MOUSE;Q8C266_MOUSE	5	0.646884	0.259483	18.9897	19.374	19.0408	19.2278	19.2814	18.8937	18.9945	18.7523	18.601
O08972;Q99LD8	KOS / c	O08972;Q99LD8	1.84446	1.84446	0.711372	Ddah2	Dimethylarginine dimethylaminohydrolase 2, isoform CRA_a;N(G),N(G)-dimethylarginine dimethylaminohydrolase 2	O08972_MOUSE;DDAH2_MOUSE	1	1.54966	0.259637	19.0462	17.9576	18.7311	16.7742	20.3883	19.6402	17.5816	19.1965	21.5369
Q8BJL9	KOS / c	Q8BJL9	0.0572746	0.0572746	0.711372	Ugt2b35	UDP-glucuronosyltransferase	Q8BJL9_MOUSE	8	0.388007	0.259695	19.1602	18.7628	19.0567	19.2274	18.961	19.1935	19.2952	19.0284	19.0955
Q9D1R9	KOS / c	Q9D1R9	-0.0622213	0.0622213	0.711372	Rpl34	60S ribosomal protein L34	RL34_MOUSE	7	0.667807	0.260004	22.2727	22.1114	22.2849	22.4433	22.1232	22.2943	22.3941	22.2642	21.9936
F8WIK0;Q8WTY4	KOS / c	F8WIK0;Q8WTY4	0.00714407	0.00714407	0.711372	Ciapin1	Anamorsin	F8WIK0_MOUSE;CPIN1_MOUSE	4	0.557672	0.260444	18.0264	18.4553	18.3281	18.5306	18.3412	18.3706	18.4318	18.4481	18.1641
P03893	KOS / c	P03893	-0.0314038	0.0314038	0.711372	Mtnd2	NADH-ubiquinone oxidoreductase chain 2	NU2M_MOUSE	1	0.470734	0.260506	18.1941	18.16	17.4684	17.6938	17.9667	17.1541	17.5407	17.5524	18.6843
Q9D994	KOS / c	Q9D994	0.681099	0.681099	0.711372	Wdr38	WD repeat-containing protein 38	WDR38_MOUSE	1	1.34804	0.260558	16.9162	15.9319	18.6252	16.6389	18.2955	18.5593	18.2809	16.7059	17.9584
E9Q743;G3X9E9	KOS / c	E9Q743;G3X9E9	0.234063	0.234063	0.711372	Wdr66	Cilia- and flagella-associated protein 251	CF251_MOUSE;G3X9E9_MOUSE	1	0.238246	0.260706	17.5069	18.2328	17.7934		17.6723	18.2359	18.2656	17.1968	18.7184
P02463	KOS / c	P02463	0.116144	0.116144	0.711372	Col4a1	Collagen alpha-1(IV) chain	CO4A1_MOUSE	3	1.33398	0.260946	17.5764	17.7444	17.0341	15.137	17.48	17.2927	16.7934	17.6371	17.0116
Q8BGY7	KOS / c	Q8BGY7	0.337922	0.337922	0.711372	Fam210a	Protein FAM210A	F210A_MOUSE	1	0.895276	0.261418	17.4273	17.4457	19.3373	17.4381	17.509	19.0037	18.9943	18.6126	17.9454
Q63932;Q91YS7	KOS / c	Q63932;Q91YS7	1.00401	1.00401	0.711372	Map2k2	Dual specificity mitogen-activated protein kinase kinase 2;Dual-specificity mitogen-activated protein kinase kinase 2	MP2K2_MOUSE;Q91YS7_MOUSE	6	0.845165	0.261666	17.9866	18.0543	18.9886	19.0757	17.9247	18.8733	21.254	18.8529	18.2845
E9QAZ2;Q9CZM2	KOS / c	E9QAZ2;Q9CZM2	-0.00169417	0.00169417	0.711372	Gm10020;Rpl15	Ribosomal protein L15;60S ribosomal protein L15	E9QAZ2_MOUSE;RL15_MOUSE	8	0.383562	0.261885	22.8034	22.5608	22.6345	22.6301	22.6482	22.628	22.7536	22.7022	22.5514
Q6P5E4	KOS / c	Q6P5E4	-0.123416	0.123416	0.711372	Uggt1	UDP-glucose:glycoprotein glucosyltransferase 1	UGGG1_MOUSE	40	0.777547	0.261956	20.7762	20.6632	20.4074	20.8185	20.4909	20.5012	20.9032	20.6342	20.118
P16330	KOS / c	P16330	-0.193183	0.193183	0.711372	Cnp	2',3'-cyclic-nucleotide 3'-phosphodiesterase	CN37_MOUSE	3	0.469585	0.261971	16.6292	16.8154	16.405	16.0157	16.0086	15.96	16.1388	16.7168	16.5309
Q69ZQ2	KOS / c	Q69ZQ2	-0.307202	0.307202	0.711372	Isy1	Pre-mRNA-splicing factor ISY1 homolog	ISY1_MOUSE	1	0.353273	0.262041	15.3869	15.0371	14.9967	15.3002	15.6396	14.723	14.6687	14.7161	14.287
Q61129	KOS / c	Q61129	0.0682249	0.0682249	0.711372	Cfi	Complement factor I	CFAI_MOUSE	4	0.365111	0.262355	17.5643	17.5761	17.5375	17.8952	17.4906	17.7429	17.859	18.0233	17.3854
Q99KI0	KOS / c	Q99KI0	-0.169434	0.169434	0.711372	Aco2	Aconitate hydratase, mitochondrial	ACON_MOUSE	34	0.893483	0.262488	23.0493	23.378	23.0042	23.2144	23.2281	23.1601	22.8652	22.8429	22.8522
Q9D1H9	KOS / c	Q9D1H9	0.69248	0.69248	0.711372	Mfap4	Microfibril-associated glycoprotein 4	MFAP4_MOUSE	1	1.39968	0.262822	17.1766	16.854	18.0826	17.6209	18.3048	18.8769	16.5233	18.5596	17.7518
Q9CXS4	KOS / c	Q9CXS4	0.442474	0.442474	0.711372	Cenpv	Centromere protein V	CENPV_MOUSE	5	1.04719	0.263231	17.9516	17.6964	18.9265	17.0078	17.4175	18.6572	18.5735	18.3958	19.0376
Q8R5J9	KOS / c	Q8R5J9	-0.265936	0.265936	0.711372	Arl6ip5	PRA1 family protein 3	PRAF3_MOUSE	3	0.554671	0.263258	19.0769	19.5384	18.7269	18.7777	19.2551	18.5052	18.7812	18.6433	18.7038
Q9EQ08	KOS / c	Q9EQ08	-2.15464	2.15464	0.711372	Sgsh	Heparan N-sulfatase	Q9EQ08_MOUSE	1	0.0463641	0.263298	16.5609	16.7565	20.1788		16.6684	16.7985			16.5357
A0A0G2JEC4;Q9JK48	KOS / c	A0A0G2JEC4;Q9JK48	-0.295824	0.295824	0.711372	Sh3glb1	Endophilin-B1	A0A0G2JEC4_MOUSE;SHLB1_MOUSE	2	1.15654	0.263725	19.9957	20.584	18.4336	17.6483	20.0132	18.0128	18.3959	17.3596	20.4159
Q6WKZ8	KOS / c	Q6WKZ8	-0.446162	0.446162	0.711372	Ubr2	E3 ubiquitin-protein ligase UBR2	UBR2_MOUSE	1	0.720603	0.264632	16.2155	15.9246	16.5054	16.4245	16.0699	16.2736	15.5186	15.2356	15.8582
Q8K0Z7	KOS / c	Q8K0Z7	0.237045	0.237045	0.711372	Taco1	Translational activator of cytochrome c oxidase 1	TACO1_MOUSE	4	0.796039	0.264695	18.1976	18.2525	18.5566	17.7814	18.2654	19.0302	18.5111	18.2302	18.0494
Q9CQA6	KOS / c	Q9CQA6	0.0784279	0.0784279	0.711372	Chchd1	Coiled-coil-helix-coiled-coil-helix domain-containing protein 1	CHCH1_MOUSE	1	0.491107	0.264713	17.2628	18.0475	18.1392	18.1824	17.7174	18.2389	18.4151	18.3223	17.0599
Q8VCZ9	KOS / c	Q8VCZ9	-0.0690927	0.0690927	0.711372	Prodh2	Hydroxyproline dehydrogenase	HYPDH_MOUSE	17	0.788887	0.264729	20.7542	20.8147	21.3046	21.1512	21.0769	20.8403	20.8448	20.881	21.1096
Q6DID3;Q6PFF0;Q7TSH6	KOS / c	Q6DID3;Q6PFF0;Q7TSH6	-0.385606	0.385606	0.711372	Scaf8;Scaf4;Scaf4	Protein SCAF8;SR-related CTD-associated factor 4;SR-related CTD-associated factor 4	SCAF8_MOUSE;Q6PFF0_MOUSE;Q7TSH6_MOUSE	1	0.647273	0.264993	17.63	17.0412	16.9738	16.5291	17.6799	16.6553	15.6008	16.4681	16.3447
Q9JIA7	KOS / c	Q9JIA7	0.0185121	0.0185121	0.711372	Sphk2	Sphingosine kinase 2	SPHK2_MOUSE	5	0.556848	0.265168	17.1801	17.3681	18.159	16.53	16.6773	16.9972	18.2146	17.7025	17.09
Q9CZD3	KOS / c	Q9CZD3	0.0446602	0.0446602	0.711372	Gars	Glycine--tRNA ligase	GARS_MOUSE	16	0.672009	0.265457	19.3876	19.3417	19.5355	19.7127	19.2553	19.7239	19.7643	19.6484	19.2522
Q07417	KOS / c	Q07417	-0.0614473	0.0614473	0.711372	Acads	Short-chain specific acyl-CoA dehydrogenase, mitochondrial	ACADS_MOUSE	17	0.784071	0.265534	22.9925	23.3469	23.3781	23.2388	23.324	23.0003	23.2417	22.9851	23.3351
Q91X77	KOS / c	Q91X77	-0.180585	0.180585	0.711372	Cyp2c50	Cytochrome P450 2C50	CY250_MOUSE	5	0.5513	0.265604	22.5307	21.8478	21.4676	22.1803	22.0754	21.9392	21.9321	21.8236	21.5788
A0A0G2JDP0;A0A0G2JFF9;O35387	KOS / c	A0A0G2JDP0;A0A0G2JFF9;O35387	0.225221	0.225221	0.711372	Hax1	HCLS1-associated protein X-1	A0A0G2JDP0_MOUSE;A0A0G2JFF9_MOUSE;HAX1_MOUSE	3	0.347132	0.265703	20.3521	12.1259	14.1053		20.3898	14.0532	14.3127	13.6568	20.2261
Q04207	KOS / c	Q04207	0.179861	0.179861	0.711372	Rela	Transcription factor p65	TF65_MOUSE	1	0.28965	0.265919	17.6767	17.2986	17.5749	17.7217	17.8459	17.5341	17.9775	18.0117	17.2852
Q9D939	KOS / c	Q9D939	-0.301935	0.301935	0.711372	Sult1c2	Sulfotransferase 1C2	ST1C2_MOUSE	7	0.786452	0.266071	18.7208	19.0156	19.3838	19.4741	19.009	18.888	18.7365	18.5908	19.1034
Q9CQV4	KOS / c	Q9CQV4	-0.99609	0.99609	0.711372	Retreg3	Reticulophagy regulator 3	RETR3_MOUSE	1	0.364634	0.266273	16.9095			17.4829	16.5873	15.56	16.2391	16.645	15.806
A0A0G2JFJ6;Q7TPD0	KOS / c	A0A0G2JFJ6;Q7TPD0	0.334493	0.334493	0.711372	Ints3	Integrator complex subunit 3	A0A0G2JFJ6_MOUSE;INT3_MOUSE	3	0.873145	0.266644	15.8184	15.5203	16.86	16.5662	15.6393	16.7626	17.0914	17.028	16.0966
Q9WVD5	KOS / c	Q9WVD5	-0.111808	0.111808	0.711372	Slc25a15	Mitochondrial ornithine transporter 1	ORNT1_MOUSE	13	0.532804	0.26678	21.9939	22.2128	22.2448	22.1727	22.1679	22.1247	22.0023	22.0118	21.9163
A0A0N4SVS6	KOS / c	A0A0N4SVS6	0.0170991	0.0170991	0.711372	Cnbp	Cellular nucleic acid-binding protein	A0A0N4SVS6_MOUSE	1	0.49362	0.266793	17.6275	16.0648	16.8314	16.4272	17.5688	17.121	16.9634	16.6411	15.0892
E9PUR6;P06537	KOS / c	E9PUR6;P06537	-0.434571	0.434571	0.711372	Nr3c1	Glucocorticoid receptor	E9PUR6_MOUSE;GCR_MOUSE	4	0.707532	0.26698	18.1094	16.9581	17.0433	17.6142	17.3166	17.0334	16.9119	17.1001	16.9727
Q9WV02	KOS / c	Q9WV02	-0.064088	0.064088	0.711372	Rbmx	RNA-binding motif protein, X chromosome	RBMX_MOUSE	8	0.568035	0.267315	19.38	19.1643	19.4932	19.3546	19.2118	19.3416	19.1452	19.4813	19.2395
P20852;Q91X75	KOS / c	P20852;Q91X75	0.0300665	0.0300665	0.711372	Cyp2a5	Cytochrome P450 2A5;Cyp2a4 protein	CP2A5_MOUSE;Q91X75_MOUSE	17	1.03912	0.267956	20.2726	20.8744	20.5361	20.5735	21.0316	20.7087	20.8436	20.2546	19.9495
Q9R0P5	KOS / c	Q9R0P5	0.018556	0.018556	0.711372	Dstn	Destrin	DEST_MOUSE	10	0.424609	0.268253	21.9749	21.8129	21.7749	21.6981	21.7378	21.8904	21.773	21.9652	21.8084
Q921G9;Q9QXY1	KOS / c	Q921G9;Q9QXY1	0.175459	0.175459	0.711372	Tjp3	Putative uncharacterized protein;Tight junction protein ZO-3	Q921G9_MOUSE;ZO3_MOUSE	1	0.411035	0.26848	17.2348	16.7834	17.3913	17.1042	17.7255	17.5092	17.1915	17.2012	16.8098
Q99NF1	KOS / c	Q99NF1	0.180251	0.180251	0.711372	Bco2	Beta,beta-carotene 9',10'-oxygenase	BCDO2_MOUSE	2	1.13207	0.268532	15.2313	16.0677	15.8689		17.1495	15.3192	12.424	15.8835	15.9465
Q80VP1	KOS / c	Q80VP1	0.107633	0.107633	0.711372	Epn1	Epsin-1	EPN1_MOUSE	5	0.544971	0.268864	18.3199	17.8557	18.5458	18.2252	18.4906	18.3432	18.3424	18.4616	18.1658
Q8R3R8	KOS / c	Q8R3R8	-0.258401	0.258401	0.711372	Gabarapl1	Gamma-aminobutyric acid receptor-associated protein-like 1	GBRL1_MOUSE	4	0.66013	0.269326	18.5765	18.3399	18.237	19.5817	18.3255	18.2489	18.6855	18.5529	18.7856
Q3KQJ0	KOS / c	Q3KQJ0	-1.35494	1.35494	0.711372	Tmem69	Transmembrane protein 69	TMM69_MOUSE	1	1.33629	0.269328	15.7804	16.1257	15.2376	18.2703	15.6487	15.4395	15.2938	15.4192	15.7741
P21300	KOS / c	P21300	0.122207	0.122207	0.711372	Akr1b7	Aldose reductase-related protein 1	ALD1_MOUSE	9	0.906122	0.269726	17.6652	18.5374	18.8764	19.3375	18.6384	18.9682	18.948	18.5345	19.0693
D3YYI8;O09106	KOS / c	D3YYI8;O09106	0.25674	0.25674	0.711372	Gm10093;Hdac1	Histone deacetylase;Histone deacetylase 1	D3YYI8_MOUSE;HDAC1_MOUSE	3	0.474662	0.269733	17.8875	18.0152	16.4102	17.7021	18.0963	17.9624	17.2097	18.3851	17.4314
Q8BWF0	KOS / c	Q8BWF0	-0.0103463	0.0103463	0.711372	Aldh5a1	Succinate-semialdehyde dehydrogenase, mitochondrial	SSDH_MOUSE	12	0.858978	0.269835	20.299	20.7246	20.8863	20.8187	20.6743	20.6055	20.7656	20.6605	20.7335
Q922B1	KOS / c	Q922B1	-0.721585	0.721585	0.711372	Macrod1	O-acetyl-ADP-ribose deacetylase MACROD1	MACD1_MOUSE	4	1.10143	0.269961	18.7182	19.286	19.5258	19.3102	18.884	18.6019	17.4554	18.8878	18.3321
Q924Z4	KOS / c	Q924Z4	-0.150206	0.150206	0.711372	Cers2	Ceramide synthase 2	CERS2_MOUSE	7	1.26483	0.270079	20.1918	20.9682	19.9253	19.4534	20.7206	20.0051	19.9647	20.1413	19.265
Q9CQB5	KOS / c	Q9CQB5	0.12393	0.12393	0.711372	Cisd2	CDGSH iron-sulfur domain-containing protein 2	CISD2_MOUSE	4	1.03947	0.270697	18.3086	18.5376	18.8544	18.358	18.497	19.0302	18.1768	18.9408	18.4533
Q3TZZ7	KOS / c	Q3TZZ7	-0.326065	0.326065	0.711372	Esyt2	Extended synaptotagmin-2	ESYT2_MOUSE	4	1.06131	0.270722	17.8275	17.2604	16.1479	18.1772	18.2702	15.6083	17.3137	16.5975	16.9689
Q60953	KOS / c	Q60953	-0.124564	0.124564	0.711372	Pml	Protein PML	PML_MOUSE	3	0.610249	0.270728	17.2702	16.9821	17.5096	17.7831	17.4985	17.4122	17.0354	17.2985	17.1667
A0A171EBL2;E9Q555	KOS / c	A0A171EBL2;E9Q555	0.0961126	0.0961126	0.711372	Rnf213	E3 ubiquitin-protein ligase RNF213	A0A171EBL2_MOUSE;RN213_MOUSE	15	0.558842	0.270869	17.5675	17.5208	17.5272	17.3778	17.5472	17.6115	17.702	17.4304	17.6737
Q99KK7	KOS / c	Q99KK7	-0.1372	0.1372	0.711372	Dpp3	Dipeptidyl peptidase 3	DPP3_MOUSE	21	0.573992	0.271115	19.9816	20.0094	19.9018	19.9534	19.8859	20.0387	19.9729	19.7123	19.4367
A0A0A0MQN4;Q9D906;S4R2T5	KOS / c	A0A0A0MQN4;Q9D906;S4R2T5	0.00807109	0.00807109	0.711372	Atg7	Ubiquitin-like modifier-activating enzyme ATG7	A0A0A0MQN4_MOUSE;ATG7_MOUSE;S4R2T5_MOUSE	9	0.588462	0.271116	18.0358	18.0983	18.3767	18.4034	18.0179	18.4824	18.2701	18.4559	17.9136
O70572	KOS / c	O70572	0.0413847	0.0413847	0.711372	Smpd2	Sphingomyelin phosphodiesterase 2	NSMA_MOUSE	5	0.53553	0.27151	17.401	17.3243	16.486	16.9719	17.2204	16.9263	16.9875	16.3971	17.7711
Q61469	KOS / c	Q61469	-0.455544	0.455544	0.711372	Plpp1	Phospholipid phosphatase 1	PLPP1_MOUSE	1	0.262844	0.271589	15.161	14.484	13.8315		14.6406	14.3309	13.8204	13.2715	14.2579
Q5U5I3;Q99N85	KOS / c	Q5U5I3;Q99N85	-0.0485363	0.0485363	0.711372	Mrps18a	28S ribosomal protein S18a, mitochondrial;28S ribosomal protein S18a, mitochondrial	Q5U5I3_MOUSE;RT18A_MOUSE	3	0.870398	0.271931	18.2983	18.3628	18.7089	19.2114	18.3735	18.5701	18.9565	18.8366	18.3879
A0A0U1RPJ7;D3YVR9;Q9R0P4	KOS / c	A0A0U1RPJ7;D3YVR9;Q9R0P4	-0.572049	0.572049	0.711372	1110004F10Rik;1110004F10Rik;Smap	RIKEN cDNA 1110004F10 gene (Fragment);MCG7316, isoform CRA_b;Small acidic protein	A0A0U1RPJ7_MOUSE;D3YVR9_MOUSE;SMAP_MOUSE	1	0.862987	0.272022	17.3224	17.4879	17.1989	16.6268	17.2839	17.044	15.361	16.6302	16.0041
B1ATI0;B1AV77;P47740	KOS / c	B1ATI0;B1AV77;P47740	0.000534351	0.000534351	0.711372	Aldh3a2	Aldehyde dehydrogenase;Aldehyde dehydrogenase;Fatty aldehyde dehydrogenase	B1ATI0_MOUSE;B1AV77_MOUSE;AL3A2_MOUSE	17	0.860141	0.272422	22.0495	21.8719	22.4402	22.2107	22.3119	21.9755	22.3727	21.9536	22.13
Q9D379	KOS / c	Q9D379	-0.0504802	0.0504802	0.711372	Ephx1	Epoxide hydrolase 1	HYEP_MOUSE	23	0.793007	0.272475	22.0013	22.1148	22.0889	22.7049	21.6276	22.2228	22.5096	22.3818	22.138
O08601	KOS / c	O08601	-0.0424032	0.0424032	0.711372	Mttp	Microsomal triglyceride transfer protein large subunit	MTP_MOUSE	38	0.866231	0.272527	22.677	22.6466	22.5915	22.4129	22.527	22.5914	22.6296	22.4234	22.5359
A0A0R4J0Z1;P08003	KOS / c	A0A0R4J0Z1;P08003	-0.103415	0.103415	0.711372	Pdia4	Protein disulfide-isomerase A4	A0A0R4J0Z1_MOUSE;PDIA4_MOUSE	27	0.7011	0.27257	22.3896	22.2803	22.2035	22.0997	22.056	22.4442	22.0796	22.1904	21.8891
Q8BMS4	KOS / c	Q8BMS4	0.106704	0.106704	0.711372	Coq3	Ubiquinone biosynthesis O-methyltransferase, mitochondrial	COQ3_MOUSE	6	0.644818	0.272707	17.8229	17.9366	17.9084	17.7704	17.6992	18.5312	17.6776	18.2269	17.4062
Q8BXZ1	KOS / c	Q8BXZ1	-0.187044	0.187044	0.711372	Tmx3	Protein disulfide-isomerase TMX3	TMX3_MOUSE	3	0.916731	0.272842	17.8036	17.8355	17.5422	17.8502	17.7341	17.5077	17.531	17.4173	17.6678
P35279	KOS / c	P35279	0.0803995	0.0803995	0.711372	Rab6a	Ras-related protein Rab-6A	RAB6A_MOUSE	8	0.369296	0.272924	21.8232	21.8314	22.0629	21.8652	21.9878	21.9383	22.0817	21.9644	21.9195
E9Q8Y0;F6RBQ5;P51667	KOS / c	E9Q8Y0;F6RBQ5;P51667	0.698163	0.698163	0.711417	Myl2	Myosin regulatory light chain 2, ventricular/cardiac muscle isoform;Myosin regulatory light chain 2, ventricular/cardiac muscle isoform (Fragment);Myosin regulatory light chain 2, ventricular/cardiac muscle isoform	E9Q8Y0_MOUSE;F6RBQ5_MOUSE;MLRV_MOUSE	2	1.23336	0.273311	16.2568	16.6021	17.3282	17.5595	18.0912		18.5051	16.7787	16.6818
P62855	KOS / c	P62855	-0.0214641	0.0214641	0.711417	Rps26	40S ribosomal protein S26	RS26_MOUSE	3	0.427175	0.273541	23.1745	23.0013	23.168	23.1324	22.9666	23.1976	23.1243	23.1887	23.0036
Q8K2Q9	KOS / c	Q8K2Q9	-0.264886	0.264886	0.711417	Shtn1	Shootin-1	SHOT1_MOUSE	3	0.71196	0.273573	17.6604	17.5368	16.7857	17.53	17.0284	16.9866	17.1777	17.2818	17.257
Q3UUQ7	KOS / c	Q3UUQ7	-0.667823	0.667823	0.711521	Pgap1	GPI inositol-deacylase	PGAP1_MOUSE	1	1.07259	0.274001	15.6683	15.4188	15.3293	16.4836	15.2477	13.6661	15.9873	15.1339	14.7265
Q9DCE9	KOS / c	Q9DCE9	-0.283713	0.283713	0.711521	Igtp	Interferon gamma-induced GTPase	Q9DCE9_MOUSE	6	0.822406	0.274035	18.5641	18.5138	18.7285	19.8392	18.6897	18.7393	19.059	18.5035	18.6566
Q9JIK5	KOS / c	Q9JIK5	0.137841	0.137841	0.711881	Ddx21	Nucleolar RNA helicase 2	DDX21_MOUSE	11	1.1343	0.274384	17.8857	17.762	18.2395	19.695	17.806	18.7288	19.8068	18.8791	17.3656
Q80UG1	KOS / c	Q80UG1	0.285908	0.285908	0.712392	Fads6	Fatty acid desaturase 6	FADS6_MOUSE	2	0.588675	0.27521	15.975	16.74	16.7483	18.1977	16.8957	17.1884	18.0849	17.6881	16.9927
A0A0R4J1N3;E9QP56;P33622	KOS / c	A0A0R4J1N3;E9QP56;P33622	-0.161387	0.161387	0.712392	Apoc3	Apolipoprotein C-III	A0A0R4J1N3_MOUSE;E9QP56_MOUSE;APOC3_MOUSE	2	0.696815	0.275291	18.3075	18.4147	18.3607	18.6749	17.9801	18.1724	18.6077	18.3658	18.223
E9PYT3;Q91YH5	KOS / c	E9PYT3;Q91YH5	0.0772447	0.0772447	0.712392	Atl3	Atlastin-3	E9PYT3_MOUSE;ATLA3_MOUSE	14	0.865037	0.275451	19.0354	19.0519	19.2802	19.1996	19.0835	19.3109	19.2321	19.3525	19.1151
Q6GV12	KOS / c	Q6GV12	-0.22715	0.22715	0.712392	Kdsr	3-ketodihydrosphingosine reductase	KDSR_MOUSE	1	0.767202	0.275488	16.2331	15.9512	15.9544		15.8567	15.8791	14.4277	15.8252	16.4673
D3Z4E2;Q8CFV4	KOS / c	D3Z4E2;Q8CFV4	0.0290823	0.0290823	0.712392	Nrn1	Neuritin	D3Z4E2_MOUSE;NRN1_MOUSE	1	0.606226	0.275636	17.4376	17.725	17.2286	17.3905	17.9437	17.03	16.529	16.6667	18.3462
Q9CQ65	KOS / c	Q9CQ65	-0.160824	0.160824	0.712416	Mtap	S-methyl-5'-thioadenosine phosphorylase	MTAP_MOUSE	9	0.819354	0.275966	19.1281	18.9254	18.8029	19.148	18.9523	18.8247	18.8996	18.2981	19.1342
P63087	KOS / c	P63087	-0.185112	0.185112	0.712416	Ppp1cc	Serine/threonine-protein phosphatase PP1-gamma catalytic subunit	PP1G_MOUSE	2	0.509503	0.276066	17.9511	17.7712	18.1271	18.2245	17.8736	17.8622	17.9878	17.538	17.9165
Q8QZY1	KOS / c	Q8QZY1	-0.0932254	0.0932254	0.712581	Eif3l	Eukaryotic translation initiation factor 3 subunit L	EIF3L_MOUSE	15	1.20811	0.276341	20.6424	19.7636	20.513	21.3858	20.0558	21.1115	21.4449	19.7471	19.6713
Q9DCC7	KOS / c	Q9DCC7	0.877721	0.877721	0.713132	Isoc2b	Isochorismatase domain-containing protein 2B	ISC2B_MOUSE	1	1.67255	0.276965	16.3751	15.3637	17.5778	18.0352	16.4215	18.9629	17.8314	18.5693	17.0684
P10630	KOS / c	P10630	-0.0116597	0.0116597	0.713132	Eif4a2	Eukaryotic initiation factor 4A-II	IF4A2_MOUSE	16	0.648024	0.276977	22.9551	22.5773	22.7733	22.7944	22.7163	22.6922	23.0207	22.7594	22.626
Q9ERK4	KOS / c	Q9ERK4	-0.0172472	0.0172472	0.714607	Cse1l	Exportin-2	XPO2_MOUSE	22	0.861493	0.278175	20.2572	20.2411	19.9707	20.2481	20.2345	20.1869	20.367	20.0659	19.9442
Q8R104	KOS / c	Q8R104	0.114313	0.114313	0.714607	Sirt3	NAD-dependent protein deacetylase sirtuin-3	SIR3_MOUSE	5	0.774943	0.278438	18.385	18.7754	18.5032	18.145	18.8913	18.4242	18.7244	18.6207	18.1511
Q8BP40	KOS / c	Q8BP40	-0.053829	0.053829	0.714607	Acp6	Lysophosphatidic acid phosphatase type 6	PPA6_MOUSE	6	0.560271	0.278577	18.4907	18.7695	19.0691	18.7903	18.6242	18.9577	18.4942	18.7376	18.8437
Q9D7N6	KOS / c	Q9D7N6	0.0609943	0.0609943	0.714607	Mrpl30	39S ribosomal protein L30, mitochondrial	RM30_MOUSE	3	0.451181	0.278872	17.7139	17.4618	17.4871	17.0995	17.5246	17.6328	17.5937	17.5061	17.3116
Q8CIN4	KOS / c	Q8CIN4	-0.137062	0.137062	0.714607	Pak2	Serine/threonine-protein kinase PAK 2	PAK2_MOUSE	7	1.14047	0.279029	18.2163	17.9973	18.5631	18.4761	17.9506	18.1213	18.4033	18.1507	18.2975
P97290	KOS / c	P97290	-0.0570533	0.0570533	0.714607	Serping1	Plasma protease C1 inhibitor	IC1_MOUSE	8	0.470875	0.2791	18.3868	18.2716	18.2978	18.0318	18.3334	18.1563	18.3584	18.0991	17.9989
A0A0R4IZY9;Q91XI1	KOS / c	A0A0R4IZY9;Q91XI1	-0.319672	0.319672	0.714607	Dus3l	tRNA-dihydrouridine(47) synthase [NAD(P)(+)];tRNA-dihydrouridine(47) synthase [NAD(P)(+)]-like	A0A0R4IZY9_MOUSE;DUS3L_MOUSE	1	1.41054	0.279183	16.2244	16.3736	16.283	16.1676	15.7827	13.7355	16.9804	14.8323	16.4056
Q9D4H8	KOS / c	Q9D4H8	0.100536	0.100536	0.714607	Cul2	Cullin-2	CUL2_MOUSE	14	0.771482	0.279243	18.344	18.0037	18.1667	17.9132	18.2149	18.1741	18.5875	18.026	18.002
P70227	KOS / c	P70227	-0.147889	0.147889	0.714832	Itpr3	Inositol 1,4,5-trisphosphate receptor type 3	ITPR3_MOUSE	1	0.232951	0.279701	18.5576	18.5156	18.9014	18.9003	18.6866	18.3864	18.7285	18.4603	18.6203
A0A1L1STC6;Q6ZWR6	KOS / c	A0A1L1STC6;Q6ZWR6	0.284537	0.284537	0.714832	Syne1	Nesprin-1	A0A1L1STC6_MOUSE;SYNE1_MOUSE	1	0.478418	0.280044	19.6464	20.5729	20.2543	19.4478	20.3624	20.7588	19.9467	20.1116	20.3661
Q62418	KOS / c	Q62418	-0.03952	0.03952	0.714832	Dbnl	Drebrin-like protein	DBNL_MOUSE	12	0.762462	0.280176	18.6151	18.8548	18.857	18.8441	18.6714	18.773	19.0119	18.6464	18.6463
Q9DB16	KOS / c	Q9DB16	0.196638	0.196638	0.714832	Cab39l	Calcium-binding protein 39-like	CB39L_MOUSE	2	0.23868	0.280177	17.0666	16.9979	16.9257	16.7047	17.3646	16.7884	17.0296	16.6773	17.5727
Q80XM9	KOS / c	Q80XM9	-0.405091	0.405091	0.71511	Pqlc1	PQ-loop repeat-containing protein 1	PQLC1_MOUSE	1	0.52692	0.280533	13.4761	13.2216	12.1831	13.0111	13.4155	12.684	12.3862	12.0222	12.2692
Q05816	KOS / c	Q05816	0.0284608	0.0284608	0.71511	Fabp5	Fatty acid-binding protein, epidermal	FABP5_MOUSE	10	0.790435	0.280717	22.2365	22.4517	23.145	22.8245	22.4751	22.4533	22.8726	22.6104	23.1415
Q9CW03	KOS / c	Q9CW03	2.37767	2.37767	0.71511	Smc3	Structural maintenance of chromosomes protein 3	SMC3_MOUSE	6	1.32235	0.280921	17.4937	16.7533	16.2841	17.0415	17.1711	19.8101	19.3014	20.4952	16.8771
A0A0N4SVF0;Q6ZWY8	KOS / c	A0A0N4SVF0;Q6ZWY8	0.637981	0.637981	0.715146	Tmsb10	Thymosin beta-10	A0A0N4SVF0_MOUSE;TYB10_MOUSE	1	0.916839	0.281147	17.5858	18.005	18.3209	17.1545	17.8759	18.4674	18.0732	19.0538	18.5808
E0CX20	KOS / c	E0CX20	-0.534069	0.534069	0.715382	Bud31	Protein BUD31 homolog	E0CX20_MOUSE	2	0.588969	0.281579	16.6018	16.5376	15.7903	16.8056	15.702	15.7157	16.2656	15.9926	15.981
A2A9Q2;A6PWC3;Q8BHG1	KOS / c	A2A9Q2;A6PWC3;Q8BHG1	0.00686166	0.00686166	0.715382	Nrd1;Nrd1;Nrdc	Nardilysin, N-arginine dibasic convertase, NRD convertase 1;Nardilysin, N-arginine dibasic convertase, NRD convertase 1;Nardilysin	A2A9Q2_MOUSE;A6PWC3_MOUSE;NRDC_MOUSE	14	0.684455	0.281663	18.7564	18.5114	18.8051	19.3897	18.7484	18.792	19.4123	18.8873	18.5603
Q9CQN6	KOS / c	Q9CQN6	-0.0136591	0.0136591	0.715607	Tmem14c	Transmembrane protein 14C	TM14C_MOUSE	3	0.404041	0.28199	19.744	20.414	19.9357	19.7627	19.7865	19.8821	19.781	19.7602	20.5174
G3UYF9;Q03958	KOS / c	G3UYF9;Q03958	0.359357	0.359357	0.715607	Pfdn6	Prefoldin subunit 6	G3UYF9_MOUSE;PFD6_MOUSE	1	0.373591	0.282401	17.6636	17.2535	17.9511	17.3003	17.4497	17.6025	18.1115	17.9814	18.3263
P10852	KOS / c	P10852	0.16767	0.16767	0.715607	Slc3a2	4F2 cell-surface antigen heavy chain	4F2_MOUSE	5	0.598931	0.282512	17.954	18.0233	18.8962	17.5491	18.305	18.4418	18.7127	17.884	18.347
Q99LP6	KOS / c	Q99LP6	-0.0889461	0.0889461	0.715607	Grpel1	GrpE protein homolog 1, mitochondrial	GRPE1_MOUSE	8	0.741159	0.282769	20.5996	20.8411	20.5024	20.8003	20.6363	20.5692	20.6659	20.5895	20.5543
A0A0R4J0B5	KOS / c	A0A0R4J0B5	-1.08182	1.08182	0.715607	BC017158	CDNA sequence BC017158	A0A0R4J0B5_MOUSE	4	0.698666	0.282879	19.083	19.0135	18.6531	17.0463	18.3654	18.2155	15.3016	17.8738	15.3297
D3Z0M9	KOS / c	D3Z0M9	-0.0422056	0.0422056	0.715607	Ddx23	DEAD (Asp-Glu-Ala-Asp) box polypeptide 23	D3Z0M9_MOUSE	3	0.892249	0.28315	17.6263	18.363	17.3501	17.0081	18.4189	17.1941	17.2826	16.8956	17.848
A2A977;O88833	KOS / c	A2A977;O88833	-0.551542	0.551542	0.715607	Cyp4a10	Cytochrome P450 4A10	A2A977_MOUSE;CP4AA_MOUSE	10	1.21657	0.283321	19.2392	18.8455	18.5303	19.4523	18.3887	18.1343	19.124	18.4123	18.2561
P23591	KOS / c	P23591	-0.48701	0.48701	0.715607	Tsta3	GDP-L-fucose synthase	FCL_MOUSE	8	1.00361	0.283446	20.2838	19.0928	19.064	19.5728	18.9898	18.9017	19.4705	19.0276	19.0698
A0A140T8J4	KOS / c	A0A140T8J4	-0.0229907	0.0229907	0.715964	Hebp1	Heme binding protein 1	A0A140T8J4_MOUSE	10	0.838203	0.283964	20.7289	21.4679	21.2853	21.6545	21.3178	21.0246	21.3696	21.2099	21.5305
Q3LAC4	KOS / c	Q3LAC4	-2.31663	2.31663	0.715964	Prex2	Phosphatidylinositol 3,4,5-trisphosphate-dependent Rac exchanger 2 protein	PREX2_MOUSE	1	1.55802	0.284186			18.8864	21.2336	17.3699	18.6581	17.6863	17.8302	18.7912
Q91YR9	KOS / c	Q91YR9	-0.376887	0.376887	0.715964	Ptgr1	Prostaglandin reductase 1	PTGR1_MOUSE	3	0.683131	0.284224	16.863	17.2102	18.5997	16.5472	17.1464	16.5287	18.0186	15.6453	17.4487
Q62446	KOS / c	Q62446	0.0519419	0.0519419	0.716775	Fkbp3	Peptidyl-prolyl cis-trans isomerase FKBP3	FKBP3_MOUSE	7	1.01103	0.28497	19.6634	19.7261	20.2805	19.8842	19.7738	19.841	20.0426	20.0807	20.0424
Q91XE4	KOS / c	Q91XE4	-0.103857	0.103857	0.716775	Acy3	N-acyl-aromatic-L-amino acid amidohydrolase (carboxylate-forming)	ACY3_MOUSE	11	0.913017	0.28497	19.9175	20.4026	20.4499	20.6739	20.2488	20.0472	20.2149	20.1209	20.6881
Q9D404	KOS / c	Q9D404	0.0643564	0.0643564	0.716908	Oxsm	3-oxoacyl-[acyl-carrier-protein] synthase, mitochondrial	OXSM_MOUSE	6	0.657811	0.285235	16.6767	17.459	16.8442	16.6046	17.215	16.7665	16.5657	16.7528	17.5002
Q80VJ3	KOS / c	Q80VJ3	-0.302737	0.302737	0.71719	Dnph1	2'-deoxynucleoside 5'-phosphate N-hydrolase 1	DNPH1_MOUSE	3	0.486343	0.286325	14.9172	15.4219	14.4769	16.3151	15.545	14.7954	14.8036	14.8879	15.5023
Q9CQ75	KOS / c	Q9CQ75	-0.16065	0.16065	0.71719	Ndufa2	NADH dehydrogenase [ubiquinone] 1 alpha subcomplex subunit 2	NDUA2_MOUSE	3	0.403561	0.286395	21.0084	21.0228	20.6466	21.2112	21.0183	20.6715	21.0295	20.6185	20.737
E9PUA7	KOS / c	E9PUA7	-0.169066	0.169066	0.71719	Tpd52	Tumor protein D52	E9PUA7_MOUSE	4	0.543366	0.28695	17.2796	17.4937	16.9892	17.4833	17.1566	17.0896	17.2224	17.1181	17.1914
Q9QYB5	KOS / c	Q9QYB5	0.471934	0.471934	0.71719	Add3	Gamma-adducin	ADDG_MOUSE	1	1.26673	0.287019	17.491	15.9245	17.126	17.3896	16.4403	17.8495	17.8789	18.1276	16.8763
D6RFU9	KOS / c	D6RFU9	-0.272221	0.272221	0.71719	Sypl	Synaptophysin-like protein	D6RFU9_MOUSE	1	0.335437	0.28742	18.1094	18.0188	17.8741	18.5299	18.0322	17.8485	17.9516	17.8343	17.7257
G5E8U1;P58735	KOS / c	G5E8U1;P58735	-0.0718567	0.0718567	0.71719	Slc26a1	Sulfate anion transporter 1	G5E8U1_MOUSE;S26A1_MOUSE	8	0.519896	0.287719	19.1821	19.4255	19.1279	19.4882	19.3108	19.2142	19.1582	19.4005	19.1081
Q8K0P3	KOS / c	Q8K0P3	0.413393	0.413393	0.71719	Tldc1	TLD domain-containing protein 1	TLDC1_MOUSE	2	0.563214	0.288265	17.532	15.8691	16.8177	15.9333	17.5994	16.6819	17.2295	17.0225	16.8858
A2AVR9;P62627	KOS / c	A2AVR9;P62627	-0.0640649	0.0640649	0.71719	Dynlrb1	Dynein light chain roadblock;Dynein light chain roadblock-type 1	A2AVR9_MOUSE;DLRB1_MOUSE	3	0.448049	0.288364	18.9801	19.5152	18.6319	18.5004	19.2246	18.6015	18.2837	18.4132	19.5448
Q9JIL4	KOS / c	Q9JIL4	-0.13748	0.13748	0.71719	Pdzk1	Na(+)/H(+) exchange regulatory cofactor NHE-RF3	NHRF3_MOUSE	20	0.554459	0.289366	20.787	20.7714	20.7074	20.7725	20.7839	20.6826	20.6207	20.3676	20.6253
E9QAC9;Q8K1N1	KOS / c	E9QAC9;Q8K1N1	1.27928	1.27928	0.71719	Pnpla8	Calcium-independent phospholipase A2-gamma	E9QAC9_MOUSE;PLPL8_MOUSE	4	1.80281	0.289555	17.8719	18.0319	17.7549	18.332	20.0575	19.9393	19.504	17.6922	17.2987
Q3UE92;Q6P1B1	KOS / c	Q3UE92;Q6P1B1	-0.196077	0.196077	0.71719	Xpnpep1	Putative uncharacterized protein;Xaa-Pro aminopeptidase 1	Q3UE92_MOUSE;XPP1_MOUSE	9	0.662857	0.289724	18.7199	19.3101	18.809	19.3243	18.7769	18.6226	19.2248	18.7686	18.8898
A2AIR2;Q5DTM8	KOS / c	A2AIR2;Q5DTM8	-0.119828	0.119828	0.71719	Rnf20	E3 ubiquitin-protein ligase BRE1A (Fragment);E3 ubiquitin-protein ligase BRE1A	A2AIR2_MOUSE;BRE1A_MOUSE	2	0.473995	0.289804	17.4178	16.5612	16.9278	16.9251	17.1589	16.5938	16.6314	16.778	17.0962
O35857	KOS / c	O35857	-0.153748	0.153748	0.71719	Timm44	Mitochondrial import inner membrane translocase subunit TIM44	TIM44_MOUSE	13	0.581598	0.290003	20.1314	19.7469	19.8828	19.8964	19.8073	19.959	19.6726	19.7753	19.5958
H9KV00;H9KV01;H9KV15;Q9QX47	KOS / c	H9KV00;H9KV01;H9KV15;Q9QX47	0.426259	0.426259	0.71719	Son	Protein SON	H9KV00_MOUSE;H9KV01_MOUSE;H9KV15_MOUSE;SON_MOUSE	4	0.504702	0.290158	18.1675	17.7527	18.2635	17.3743	18.1737	18.2358	18.1337	18.0353	18.9848
Q6PD26	KOS / c	Q6PD26	-0.145453	0.145453	0.71719	Pigs	GPI transamidase component PIG-S	PIGS_MOUSE	8	1.22135	0.29035	17.8876	18.5639	17.1219	17.4224	17.2543	18.7331	17.1977	16.7372	17.7474
A0A171KXD3;Q9JIF0	KOS / c	A0A171KXD3;Q9JIF0	0.0946547	0.0946547	0.71719	Prmt1	Protein arginine N-methyltransferase 1	A0A171KXD3_MOUSE;ANM1_MOUSE	8	0.573825	0.290406	18.2979	18.1365	18.3705	18.1582	18.1724	18.2659	18.6255	18.2849	18.3018
Q61578	KOS / c	Q61578	-0.27361	0.27361	0.71719	Fdxr	NADPH:adrenodoxin oxidoreductase, mitochondrial	ADRO_MOUSE	7	0.931289	0.290489	18.6297	18.8576	18.5959	18.9554	18.869	18.3657	18.3473	18.3887	18.4281
Q8BU14	KOS / c	Q8BU14	-0.0171888	0.0171888	0.71719	Sec62	Translocation protein SEC62	SEC62_MOUSE	5	0.253762	0.29059	19.3745	19.4302	19.2024	19.1455	19.217	19.3378	19.2842	19.2513	19.2858
Q9CQQ7	KOS / c	Q9CQQ7	-0.188556	0.188556	0.71719	Atp5f1	ATP synthase F(0) complex subunit B1, mitochondrial	AT5F1_MOUSE	14	0.887864	0.290657	22.6199	22.7663	22.8224	22.8938	22.677	22.6979	22.6516	22.5324	22.3681
P97379	KOS / c	P97379	0.154103	0.154103	0.71719	G3bp2	Ras GTPase-activating protein-binding protein 2	G3BP2_MOUSE	14	0.782402	0.290713	18.5678	18.3302	18.5298	18.1737	18.5942	18.5946	18.6263	18.5147	18.4806
A3KMP2	KOS / c	A3KMP2	-0.225271	0.225271	0.71719	Ttc38	Tetratricopeptide repeat protein 38	TTC38_MOUSE	21	0.489111	0.291205	21.3582	21.9188	21.8475	21.8254	21.845	21.5076	21.3794	21.3275	21.5234
B1AQG7;Q8CCB2;Q9JMD0	KOS / c	B1AQG7;Q8CCB2;Q9JMD0	0.593708	0.593708	0.71719	Zfp207;Zfp207;Znf207	Zinc finger protein 207 (Fragment);Putative uncharacterized protein;BUB3-interacting and GLEBS motif-containing protein ZNF207	B1AQG7_MOUSE;Q8CCB2_MOUSE;ZN207_MOUSE	1	0.443647	0.29142	16.8478		17.5547		17.1708	17.5918	18.5052	18.0832	17.4294
Q9QXB9	KOS / c	Q9QXB9	0.106678	0.106678	0.71719	Drg2	Developmentally-regulated GTP-binding protein 2	DRG2_MOUSE	4	0.651109	0.29158	18.3405	17.9317	18.3165	18.4374	18.1627	18.4162	18.7369	18.1836	18.2993
Q9CR23	KOS / c	Q9CR23	0.258744	0.258744	0.71719	Tmem9	Transmembrane protein 9	TMEM9_MOUSE	1	0.644765	0.291647	17.8268	17.7138	17.8041	16.1875	17.6633	17.7735	18.2526	17.4886	17.5746
A0A140LIF8;Q9Z1M2	KOS / c	A0A140LIF8;Q9Z1M2	0.414725	0.414725	0.71719	Irgm2	Immunity-related GTPase family M member 2	A0A140LIF8_MOUSE;Q9Z1M2_MOUSE	2	0.536885	0.291712	15.6133	15.5753	16.2576		15.6484	16.6242	16.4932	16.0508	16.313
Q9QUI0	KOS / c	Q9QUI0	0.24657	0.24657	0.71719	Rhoa	Transforming protein RhoA	RHOA_MOUSE	12	1.08641	0.291892	20.9312	20.9065	21.2047	21.276	21.2408	21.1389	21.3123	21.3643	21.5819
D3YX27;Q9JIY5	KOS / c	D3YX27;Q9JIY5	-0.123241	0.123241	0.71719	Htra2	Serine protease HTRA2, mitochondrial;Serine protease HTRA2, mitochondrial	D3YX27_MOUSE;HTRA2_MOUSE	5	0.701576	0.291896	18.7149	18.8333	18.9326	18.9099	18.689	18.8674	18.748	18.7367	18.5784
E9QKB2;Q9JKS5	KOS / c	E9QKB2;Q9JKS5	-0.136443	0.136443	0.71719	Habp4	Intracellular hyaluronan-binding protein 4	E9QKB2_MOUSE;HABP4_MOUSE	4	0.550411	0.291938	15.0585	14.6819	16.3608	15.2384	14.8254	14.5964	15.4682	15.8892	15.5667
P56387	KOS / c	P56387	1.1496	1.1496	0.71719	Dynlt3	Dynein light chain Tctex-type 3	DYLT3_MOUSE	1	1.39057	0.291982	14.7313	15.6743	15.0234	14.9007	13.7594	16.4842	16.3943	17.2388	15.6463
A2AKV9;A2AKW0;G3UYJ3;Q5HZI9	KOS / c	A2AKV9;A2AKW0;G3UYJ3;Q5HZI9	0.178685	0.178685	0.71719	Slc25a51	Solute carrier family 25 member 51 (Fragment);Solute carrier family 25 member 51;Solute carrier family 25 member 51 (Fragment);Solute carrier family 25 member 51	A2AKV9_MOUSE;A2AKW0_MOUSE;G3UYJ3_MOUSE;S2551_MOUSE	1	0.388466	0.292457	16.7003	16.5976	16.926	16.4008	16.795	16.9818	16.7283	17.1093	16.5575
A0A0N4SV05;A0A0N4SVH3;A0A0R4J0U2;Q0VGB7	KOS / c	A0A0N4SV05;A0A0N4SVH3;A0A0R4J0U2;Q0VGB7	0.307966	0.307966	0.71719	Ppp4r2	Serine/threonine-protein phosphatase 4 regulatory subunit 2 (Fragment);Serine/threonine-protein phosphatase 4 regulatory subunit 2 (Fragment);Serine/threonine-protein phosphatase 4 regulatory subunit 2;Serine/threonine-protein phosphatase 4 regulatory subunit 2	A0A0N4SV05_MOUSE;A0A0N4SVH3_MOUSE;A0A0R4J0U2_MOUSE;PP4R2_MOUSE	2	0.347619	0.292484	16.6896	16.8475	16.7714	16.7785	16.7636	16.6481	16.4768	17.4288	17.6903
P47941	KOS / c	P47941	-0.371985	0.371985	0.71719	Crkl	Crk-like protein	CRKL_MOUSE	4	0.581014	0.292673	18.1714	18.375	17.5876	18.6491	17.7098	17.8811	18.0523	17.8048	17.898
A0A087WRE5;A0A087WSB5;Q6P3D0	KOS / c	A0A087WRE5;A0A087WSB5;Q6P3D0	0.288495	0.288495	0.71719	Nudt16	U8 snoRNA-decapping enzyme (Fragment);U8 snoRNA-decapping enzyme (Fragment);U8 snoRNA-decapping enzyme	A0A087WRE5_MOUSE;A0A087WSB5_MOUSE;NUD16_MOUSE	1	0.578908	0.292892	17.7026	17.678	18.1199	17.4971	18.2736	18.1658	17.657	18.3746	17.6501
P14869	KOS / c	P14869	-0.0480951	0.0480951	0.71719	Rplp0	60S acidic ribosomal protein P0	RLA0_MOUSE	13	0.784941	0.292902	23.5426	23.1974	23.2371	23.4252	23.2346	23.3598	23.4158	23.3996	23.1146
Q9JHI5	KOS / c	Q9JHI5	-0.0966795	0.0966795	0.71719	Ivd	Isovaleryl-CoA dehydrogenase, mitochondrial	IVD_MOUSE	17	0.966538	0.292986	22.7682	23.316	23.3312	23.139	23.3302	23.0729	23.0045	23.0123	22.8283
Q9D517	KOS / c	Q9D517	-0.158147	0.158147	0.71719	Agpat3	1-acyl-sn-glycerol-3-phosphate acyltransferase gamma	PLCC_MOUSE	5	0.463368	0.29299	18.9745	19.0411	19.1682	19.0794	19.0747	19.1063	19.0681	18.5095	18.6885
E9Q397;P15508;Q3UGX2	KOS / c	E9Q397;P15508;Q3UGX2	-0.11331	0.11331	0.717632	Sptb	Spectrin beta chain;Spectrin beta chain, erythrocytic;Spectrin beta chain	E9Q397_MOUSE;SPTB1_MOUSE;Q3UGX2_MOUSE	18	0.846679	0.293417	17.9633	18.0475	17.6669	18.634	17.7291	17.9044	18.5286	17.6721	18.039
P60843	KOS / c	P60843	-0.0674902	0.0674902	0.717632	Eif4a1	Eukaryotic initiation factor 4A-I	IF4A1_MOUSE	9	0.637074	0.293714	22.4757	22.3186	22.3621	22.434	22.266	22.4102	22.4254	22.3427	22.2001
D3Z375;Q62048	KOS / c	D3Z375;Q62048	0.117038	0.117038	0.717632	Pea15a;Pea15	Phosphoprotein-enriched in astrocytes 15A (Fragment);Astrocytic phosphoprotein PEA-15	D3Z375_MOUSE;PEA15_MOUSE	3	0.793736	0.293963	18.1292	17.8	17.9372	17.3718	18.1726	17.9317	18.0136	18.066	17.4867
Q8BIJ6	KOS / c	Q8BIJ6	-0.00686372	0.00686372	0.717632	Iars2	Isoleucine--tRNA ligase, mitochondrial	SYIM_MOUSE	23	0.77008	0.294021	20.1866	20.26	20.3855	20.1235	20.301	20.2587	20.2262	20.2254	20.1618
O08583	KOS / c	O08583	0.185825	0.185825	0.718173	Alyref	THO complex subunit 4	THOC4_MOUSE	5	1.19736	0.294455	18.4137	18.6632	18.2155	19.1277	19.0638	18.7466	18.7174	18.7637	18.8423
Q99KN2	KOS / c	Q99KN2	0.0426204	0.0426204	0.718524	Ciao1	Probable cytosolic iron-sulfur protein assembly protein CIAO1	CIAO1_MOUSE	4	0.614464	0.295164	17.347	17.7904	17.3552	17.5452	17.5073	17.6439	17.4897	17.6151	17.5561
P52196	KOS / c	P52196	0.0285791	0.0285791	0.718524	Tst	Thiosulfate sulfurtransferase	THTR_MOUSE	15	0.796326	0.295727	23.0646	23.8676	23.6019	23.5387	23.5714	23.309	23.4666	23.4337	23.9925
G3X9G4;P39054;Q3T9X3;Q3TCR7	KOS / c	G3X9G4;P39054;Q3T9X3;Q3TCR7	-0.045145	0.045145	0.718524	Dnm2	Dynamin-2	G3X9G4_MOUSE;DYN2_MOUSE;Q3T9X3_MOUSE;Q3TCR7_MOUSE	18	0.597534	0.295793	19.8275	19.5508	19.6442	19.83	19.5071	19.7106	19.7794	19.7823	19.5633
Q91YD3	KOS / c	Q91YD3	-0.427076	0.427076	0.718524	Dcp1a	mRNA-decapping enzyme 1A	DCP1A_MOUSE	1	0.758174	0.295927	15.1625	14.3592	15.1664	14.6833	14.4331	14.5542	13.7285	14.741	14.6184
A0A1L1SRM6;A0A1L1SRX4;A0A1L1ST08;A0A1L1SVC7;Q9CQ02	KOS / c	A0A1L1SRM6;A0A1L1SRX4;A0A1L1ST08;A0A1L1SVC7;Q9CQ02	0.518543	0.518543	0.718524	Commd4	COMM domain-containing protein 4 (Fragment);COMM domain-containing protein 4 (Fragment);COMM domain-containing protein 4 (Fragment);COMM domain-containing protein 4 (Fragment);COMM domain-containing protein 4	A0A1L1SRM6_MOUSE;A0A1L1SRX4_MOUSE;A0A1L1ST08_MOUSE;A0A1L1SVC7_MOUSE;COMD4_MOUSE	1	0.949971	0.296007	15.5279	14.365	15.6514	15.9685	16.1283	16.2818	15.82	15.6812	16.0461
B1AR13;B2RWE3;Z4YKM2	KOS / c	B1AR13;B2RWE3;Z4YKM2	0.0119342	0.0119342	0.718524	Cisd3	CDGSH iron-sulfur domain-containing protein 3, mitochondrial;CDGSH iron sulfur domain 3;CDGSH iron-sulfur domain-containing protein 3, mitochondrial	CISD3_MOUSE;B2RWE3_MOUSE;Z4YKM2_MOUSE	3	0.476404	0.296027	17.9149	17.8881	17.6248	18.0183	17.7726	17.84	17.9751	17.6777	18.0987
Q9DCC4	KOS / c	Q9DCC4	-0.08033	0.08033	0.718524	Pycr3	Pyrroline-5-carboxylate reductase 3	P5CR3_MOUSE	6	0.496823	0.296088	19.2335	19.3802	19.1861	19.5086	19.3056	19.3157	19.3158	19.0951	19.2173
Q9WV55	KOS / c	Q9WV55	-0.202813	0.202813	0.719356	Vapa	Vesicle-associated membrane protein-associated protein A	VAPA_MOUSE	11	0.730844	0.296644	20.2394	20.1981	19.9477	20.094	20.0355	19.8491	20.0588	19.8674	19.7745
Q9DBG9	KOS / c	Q9DBG9	0.318536	0.318536	0.71942	Tax1bp3	Tax1-binding protein 3	TX1B3_MOUSE	1	0.427786	0.296883	15.9567	16.809	16.835	16.1585	16.5633	16.4808	17.3835	16.4093	16.9666
Q99P88	KOS / c	Q99P88	-0.0982634	0.0982634	0.719754	Nup155	Nuclear pore complex protein Nup155	NU155_MOUSE	13	0.781329	0.297234	18.2573	17.699	18.0365	18.0611	17.9788	17.8731	17.9716	18.0582	17.7422
Q8C2Q3	KOS / c	Q8C2Q3	0.169879	0.169879	0.720592	Rbm14	RNA-binding protein 14	RBM14_MOUSE	8	0.537172	0.297849	18.4846	18.4919	18.5395	18.4111	18.4697	18.5201	18.6716	18.5939	18.9545
Q3TCJ1;Z4YJY0	KOS / c	Q3TCJ1;Z4YJY0	0.184327	0.184327	0.720592	Fam175b	BRISC complex subunit Abro1	F175B_MOUSE;Z4YJY0_MOUSE	2	0.58755	0.298382	17.6358	18.2561	18.0028	16.979	18.0194	18.2122	18.2695	17.8644	17.345
A0A1L1SQA8;P62852	KOS / c	A0A1L1SQA8;P62852	-0.128194	0.128194	0.720592	Rps25	40S ribosomal protein S25	A0A1L1SQA8_MOUSE;RS25_MOUSE	3	0.267971	0.298384	24.4868	24.2244	24.3893	24.1989	24.0724	24.3684	24.3023	24.2178	24.016
P61759;Q3TIR6	KOS / c	P61759;Q3TIR6	0.0588708	0.0588708	0.720592	Vbp1	Prefoldin subunit 3	PFD3_MOUSE;Q3TIR6_MOUSE	3	0.319854	0.298522	17.7499	17.9125	17.9749	18.3613	18.1217	18.0274	18.0754	18.077	18.0797
Q9CWW6	KOS / c	Q9CWW6	-0.0256991	0.0256991	0.720592	Pin4	Peptidyl-prolyl cis-trans isomerase NIMA-interacting 4	PIN4_MOUSE	4	0.378366	0.299629	18.488	18.9467	18.7368	19.1463	18.6685	18.4969	19.3524	18.6569	18.7847
E0CYB9;F7CTF8;Q6PCP5	KOS / c	E0CYB9;F7CTF8;Q6PCP5	0.145068	0.145068	0.720592	Mff	Mitochondrial fission factor;Mitochondrial fission factor (Fragment);Mitochondrial fission factor	E0CYB9_MOUSE;F7CTF8_MOUSE;MFF_MOUSE	2	0.346393	0.299814	16.3659	16.0011	16.3829	16.0055	16.1921	16.5057	16.3647	16.4997	16.1254
Q9WVL0	KOS / c	Q9WVL0	-0.057952	0.057952	0.720592	Gstz1	Maleylacetoacetate isomerase	MAAI_MOUSE	13	0.697466	0.299982	23.0714	24.001	23.5695	23.7306	23.617	23.2426	23.4376	23.3515	24.0652
F6ZBL2;Q80SY4	KOS / c	F6ZBL2;Q80SY4	-0.254582	0.254582	0.720592	Mib1	E3 ubiquitin-protein ligase MIB1 (Fragment);E3 ubiquitin-protein ligase MIB1	F6ZBL2_MOUSE;MIB1_MOUSE	1	0.228933	0.300087	17.79	17.9171	17.3646	17.4131	17.7425	17.4317	17.3597	17.3786	16.894
Q9Z1S5	KOS / c	Q9Z1S5	-0.133414	0.133414	0.720592	3-Sep	Neuronal-specific septin-3	SEPT3_MOUSE	1	0.208701	0.300318	19.9242	19.8449	19.8035	19.7788	19.9262	19.5624	19.895	19.4464	19.6361
F8VPK0	KOS / c	F8VPK0	0.72809	0.72809	0.720592	Ttc37	Tetratricopeptide repeat domain 37	F8VPK0_MOUSE	6	1.44301	0.300493	17.239	16.9524	17.7103	17.216	16.929	19.0889	17.4099	18.4753	16.8865
A2AVJ7;Q99PL5	KOS / c	A2AVJ7;Q99PL5	-0.165803	0.165803	0.720592	Rrbp1	Ribosome-binding protein 1	A2AVJ7_MOUSE;RRBP1_MOUSE	55	0.954579	0.300708	22.5455	22.4564	22.3736	22.3898	22.3044	22.4628	22.2285	22.3638	21.9815
Q8VDN2	KOS / c	Q8VDN2	-0.125698	0.125698	0.720592	Atp1a1	Sodium/potassium-transporting ATPase subunit alpha-1	AT1A1_MOUSE	34	0.814232	0.300813	22.5062	22.4714	22.2383	22.2578	22.479	22.22	22.115	22.0828	22.3064
Q60866	KOS / c	Q60866	0.0738849	0.0738849	0.720592	Pter	Phosphotriesterase-related protein	PTER_MOUSE	14	0.750517	0.301073	20.0355	20.3241	19.9667	19.7782	20.2136	19.8685	20.067	20.0236	20.348
Q91VJ4	KOS / c	Q91VJ4	0.247681	0.247681	0.720592	Stk38	Serine/threonine-protein kinase 38	STK38_MOUSE	5	1.36771	0.301106	19.5363	18.5941	19.0906	17.3749	18.5068	19.8763	18.3132	19.791	17.8038
B0QZT2;Q5SS80	KOS / c	B0QZT2;Q5SS80	-0.382347	0.382347	0.720592	Dhrs13	Dehydrogenase/reductase SDR family member 13	B0QZT2_MOUSE;DHR13_MOUSE	1	0.866953	0.30117	15.165	15.0323	14.4131	15.9606	15.2669	14.2346	14.6032	14.3056	15.4767
Q61598	KOS / c	Q61598	0.0552382	0.0552382	0.720592	Gdi2	Rab GDP dissociation inhibitor beta	GDIB_MOUSE	21	0.629902	0.301206	22.4377	22.4126	22.4706	22.4477	22.4061	22.6221	22.6021	22.4137	22.4275
Q99LB2	KOS / c	Q99LB2	0.0575536	0.0575536	0.720592	Dhrs4	Dehydrogenase/reductase SDR family member 4	DHRS4_MOUSE	11	0.770062	0.30126	21.8275	21.735	22.1509	21.984	22.0089	21.7178	22.0855	22.0534	22.0571
Q00422	KOS / c	Q00422	0.279546	0.279546	0.720592	Gabpa	GA-binding protein alpha chain	GABPA_MOUSE	2	0.491222	0.30142	17.188	17.1652	17.5551	17.5233	17.4213	17.4789	17.8248	17.535	17.9159
F6RND9;F6S5I0;F6XZM9;P97434;Q5SWZ5	KOS / c	F6RND9;F6S5I0;F6XZM9;P97434;Q5SWZ5	0.365648	0.365648	0.721277	Mprip	Myosin phosphatase Rho-interacting protein (Fragment);Myosin phosphatase Rho-interacting protein (Fragment);Myosin phosphatase Rho-interacting protein (Fragment);Myosin phosphatase Rho-interacting protein;Myosin phosphatase Rho-interacting protein	F6RND9_MOUSE;F6S5I0_MOUSE;F6XZM9_MOUSE;MPRIP_MOUSE;Q5SWZ5_MOUSE	1	0.598246	0.30192		15.2626	14.5127		15.2539	14.0155	14.1116	16.4584	15.2338
Q6A028	KOS / c	Q6A028	-0.386864	0.386864	0.722966	Swap70	Switch-associated protein 70	SWP70_MOUSE	4	0.961803	0.302841	16.7333	16.481	16.2194	17.2103	16.3454	16.4014	16.74	16.1266	15.8407
A0A0R4J1H2	KOS / c	A0A0R4J1H2	-0.0442472	0.0442472	0.724155	Glyctk	Glycerate kinase	A0A0R4J1H2_MOUSE	12	1.12784	0.303553	20.3752	20.5022	20.8661	20.4514	20.487	20.5773	20.4332	20.529	20.5555
D4AFX7;G3X922	KOS / c	D4AFX7;G3X922	-0.337667	0.337667	0.724216	Dnajc13	DnaJ heat shock protein family (Hsp40) member C13	D4AFX7_MOUSE;G3X922_MOUSE	7	0.801904	0.303862	17.2429	16.4451	16.1697	17.2969	17.2815	16.274	16.5822	16.0161	16.1142
Q3UHQ6	KOS / c	Q3UHQ6	0.167266	0.167266	0.724216	Dopey2	Protein dopey-2	DOP2_MOUSE	3	0.634467	0.30429	14.3071	14.156	14.3225	14.3215	15.0266	13.9755	14.4317	14.5376	13.9844
A0A1W2P6P1;Q8BJU0	KOS / c	A0A1W2P6P1;Q8BJU0	0.134271	0.134271	0.724216	Sgta	Small glutamine-rich tetratricopeptide repeat-containing protein alpha (Fragment);Small glutamine-rich tetratricopeptide repeat-containing protein alpha	A0A1W2P6P1_MOUSE;SGTA_MOUSE	4	0.671171	0.304832	18.1641	18.3047	18.1874	18.6836	17.9153	18.4533	18.8585	18.5431	18.5008
P62911	KOS / c	P62911	-0.35172	0.35172	0.724216	Rpl32	60S ribosomal protein L32	RL32_MOUSE	6	0.636005	0.304951	21.9589	21.6301	21.7973	22.3879	21.526	21.5553	22.0777	21.3228	21.5011
Q9DCJ5	KOS / c	Q9DCJ5	-0.115001	0.115001	0.724216	Ndufa8	NADH dehydrogenase [ubiquinone] 1 alpha subcomplex subunit 8	NDUA8_MOUSE	9	0.689151	0.305321	20.6862	20.4473	20.4749	20.7933	20.4186	20.628	20.4257	20.4566	20.524
P04919	KOS / c	P04919	0.232948	0.232948	0.724216	Slc4a1	Band 3 anion transport protein	B3AT_MOUSE	11	0.964249	0.305353	20.3761	20.4571	19.9991	20.3819	20.1754	20.1791	21.4536	20.1671	20.2418
A0A0A6YXH3;A2A8Z1;E9PXZ2;E9Q6C1;F6UHR6;Q5FWX7	KOS / c	A0A0A6YXH3;A2A8Z1;E9PXZ2;E9Q6C1;F6UHR6;Q5FWX7	0.0758943	0.0758943	0.724216	Osbpl9	Oxysterol-binding protein;Oxysterol-binding protein-related protein 9;Oxysterol-binding protein;Oxysterol-binding protein;Oxysterol-binding protein;Oxysterol-binding protein	A0A0A6YXH3_MOUSE;OSBL9_MOUSE;E9PXZ2_MOUSE;E9Q6C1_MOUSE;F6UHR6_MOUSE;Q5FWX7_MOUSE	2	0.520366	0.305765	17.4823	17.2004	17.2076	17.4759	17.7674	16.9323	17.7467	16.7865	17.596
Q3U1J4	KOS / c	Q3U1J4	-0.0365541	0.0365541	0.724216	Ddb1	DNA damage-binding protein 1	DDB1_MOUSE	30	1.01297	0.306255	20.7295	20.6525	20.6305	20.734	20.54	20.64	20.8036	20.6671	20.5893
A0A0A6YWP9;A0A0A6YXY0;Q9CQ79	KOS / c	A0A0A6YWP9;A0A0A6YXY0;Q9CQ79	-0.152075	0.152075	0.724216	Txndc9	Thioredoxin domain-containing protein 9 (Fragment);Thioredoxin domain-containing protein 9;Thioredoxin domain-containing protein 9	A0A0A6YWP9_MOUSE;A0A0A6YXY0_MOUSE;TXND9_MOUSE	2	0.754618	0.306495	18.9502	18.6049	18.1847	19.1988	18.6977	18.4475	19.0368	18.457	18.4172
Q9DBK7	KOS / c	Q9DBK7	0.258448	0.258448	0.724216	Uba7	MCG18845, isoform CRA_d	Q9DBK7_MOUSE	6	0.717538	0.306595	17.1794	17.7804	17.8942	17.4434	17.9302	17.8564	17.9793	17.7392	17.7797
Q9D1J1	KOS / c	Q9D1J1	1.62866	1.62866	0.724216	Necap2	Adaptin ear-binding coat-associated protein 2	NECP2_MOUSE	1	0.952112	0.307121	15.8224	15.9362			16.4347	17.8951		18.2367	16.6788
Q9CWU9	KOS / c	Q9CWU9	0.11638	0.11638	0.724216	Nup37	Nucleoporin Nup37	NUP37_MOUSE	1	0.696588	0.307157	16.7323	16.5376	16.222	16.5431	16.9328	15.7853	15.9238	16.1711	17.5497
E0CZC5;P70274	KOS / c	E0CZC5;P70274	-0.0526152	0.0526152	0.724216	Selenop	Selenoprotein P (Fragment);Selenoprotein P	E0CZC5_MOUSE;SEPP1_MOUSE	2	0.10317	0.307359	17.9675	17.821	17.8808	18.009	18.044	17.7742	17.8051	17.8981	17.8057
P70255	KOS / c	P70255	-0.265477	0.265477	0.724216	Nfic	Nuclear factor 1 C-type	NFIC_MOUSE	1	0.283681	0.307706	15.6085	16.5902	17.1949	16.738	15.9829	16.9875		16.6329	15.3939
A2AN08	KOS / c	A2AN08	-0.15798	0.15798	0.724216	Ubr4	E3 ubiquitin-protein ligase UBR4	UBR4_MOUSE	24	0.687719	0.308447	17.9317	17.5337	17.65	18.1574	17.73	17.6633	17.7256	17.5745	17.7056
Q9D8C4	KOS / c	Q9D8C4	-0.220191	0.220191	0.724216	Ifi35	Interferon-induced 35 kDa protein homolog	IN35_MOUSE	5	0.527738	0.308502	18.9277	18.9963	18.7544	19.0711	18.3009	18.9668	18.86	18.8298	18.5534
Q8C0Z1	KOS / c	Q8C0Z1	0.0525864	0.0525864	0.724216	Fam234a	Protein FAM234A	F234A_MOUSE	5	0.494208	0.308877	17.8391	17.6913	18.0179	17.8028	17.9824	17.7608	17.944	17.8823	17.8967
Q9CRA5	KOS / c	Q9CRA5	-0.179551	0.179551	0.724216	Golph3	Golgi phosphoprotein 3	GOLP3_MOUSE	4	0.402196	0.309146	17.6465	17.6503	17.9654	16.0847	17.7486	17.8331	16.514	16.2237	17.5268
Q9D5V6	KOS / c	Q9D5V6	0.272257	0.272257	0.724216	Syap1	Synapse-associated protein 1	SYAP1_MOUSE	6	0.88602	0.309295	17.1303	17.3691	16.9113	17.6367	17.2628	17.2546	18.0899	17.2004	17.7642
Q9Z2X1	KOS / c	Q9Z2X1	-0.00478006	0.00478006	0.724216	Hnrnpf	Heterogeneous nuclear ribonucleoprotein F	HNRPF_MOUSE	10	0.537442	0.309443	21.1055	20.8807	21.1359	20.8059	20.934	21.0096	21.0254	20.9936	20.9561
A8Y5E9;B2KGA7;Q505B7	KOS / c	A8Y5E9;B2KGA7;Q505B7	0.139075	0.139075	0.724216	Zbtb8os	Protein archease	A8Y5E9_MOUSE;B2KGA7_MOUSE;ARCH_MOUSE	1	0.206357	0.309702	18.7021	19.0655	18.6412	18.964	18.9487	18.9882	18.9934	18.946	19.0848
Q9D071	KOS / c	Q9D071	0.47707	0.47707	0.724216	Mms19	MMS19 nucleotide excision repair protein homolog	MMS19_MOUSE	5	0.938935	0.30999	16.7174	16.3387	16.5579	16.7308	16.5292	17.417	17.1762	17.4847	16.4198
J3QNU6;Q8BWG8	KOS / c	J3QNU6;Q8BWG8	0.127991	0.127991	0.724216	Arrb1	Beta-arrestin-1	J3QNU6_MOUSE;ARRB1_MOUSE	4	0.387343	0.310363	17.649	17.4125	18.0365	18.0842	17.8888	17.9421	18.0884	17.6337	18.1423
Q9QZD9	KOS / c	Q9QZD9	-0.0518753	0.0518753	0.724216	Eif3i	Eukaryotic translation initiation factor 3 subunit I	EIF3I_MOUSE	14	0.922602	0.310613	20.2057	20.0474	20.137	20.0891	19.9616	20.1915	20.0748	20.2697	19.8006
D3YTP8;Q9CY46;Q9QXA5	KOS / c	D3YTP8;Q9CY46;Q9QXA5	-0.0472961	0.0472961	0.724216	Lsm4	U6 snRNA-associated Sm-like protein LSm4 (Fragment);LSM4 homolog, U6 small nuclear RNA associated (S. cerevisiae), isoform CRA_b;U6 snRNA-associated Sm-like protein LSm4	D3YTP8_MOUSE;Q9CY46_MOUSE;LSM4_MOUSE	4	0.609471	0.311258	18.9568	18.8788	19.3982	19.0952	18.9009	19.0693	18.8889	19.1425	19.2142
E9PUM5;E9Q8B5;E9Q8B6	KOS / c	E9PUM5;E9Q8B5;E9Q8B6	-0.699327	0.699327	0.724216	Gm4788	Uncharacterized protein	E9PUM5_MOUSE;E9Q8B5_MOUSE;E9Q8B6_MOUSE	4	1.56137	0.311583	17.5897	20.3368	18.3905	18.476	19.7516	17.5557	18.0806	17.4495	17.4972
Q99JB8	KOS / c	Q99JB8	0.315707	0.315707	0.724216	Pacsin3	Protein kinase C and casein kinase II substrate protein 3	PACN3_MOUSE	6	1.03149	0.311725	18.4212	18.9091	19.3323	18.0827	18.3279	19.4523	19.1889	19.5331	18.4899
Q9D7M1	KOS / c	Q9D7M1	-0.554777	0.554777	0.724216	Gid8	Glucose-induced degradation protein 8 homolog	GID8_MOUSE	3	0.706869	0.311938	17.1026	17.2858	17.3356	18.4038	16.6519	17.5257	16.9373	17.2349	16.8747
Q9R0Q6	KOS / c	Q9R0Q6	0.218458	0.218458	0.724216	Arpc1a	Actin-related protein 2/3 complex subunit 1A	ARC1A_MOUSE	6	0.857295	0.311979	18.8759	19.6061	18.8756	18.3596	19.5745	19.0849	18.7285	18.9293	19.5704
P42227	KOS / c	P42227	0.0201369	0.0201369	0.724216	Stat3	Signal transducer and activator of transcription 3	STAT3_MOUSE	13	0.379283	0.31236	18.7659	18.6443	18.6626	18.4418	18.6327	18.6061	18.7629	18.5602	18.6968
P15626	KOS / c	P15626	-0.0928567	0.0928567	0.724216	Gstm2	Glutathione S-transferase Mu 2	GSTM2_MOUSE	13	0.824729	0.312439	20.4615	21.1678	19.8625	20.634	20.9064	20.7727	20.3888	20.122	20.2034
Q3UMR5	KOS / c	Q3UMR5	0.137292	0.137292	0.724216	Mcu	Calcium uniporter protein, mitochondrial	MCU_MOUSE	5	0.860024	0.31256	17.5566	17.2924	18.2804	17.9585	17.4124	18.1343	18.0698	18.2391	17.7918
Q99J27	KOS / c	Q99J27	0.349385	0.349385	0.724216	Slc33a1	Acetyl-coenzyme A transporter 1	ACATN_MOUSE	1	0.347073	0.312569	18.2129	18.0402	18.2731	17.5773	18.1121	18.0733	18.4884	18.2705	18.8905
P28661	KOS / c	P28661	-0.0397771	0.0397771	0.724216	4-Sep	Septin-4	SEPT4_MOUSE	2	0.296091	0.312755	15.668	15.0145	14.941	14.8194	15.3564	15.0276	14.7609	14.8051	15.4648
E9PV44;O35143	KOS / c	E9PV44;O35143	0.471981	0.471981	0.724216	Atpif1	ATPase inhibitor, mitochondrial;ATPase inhibitor, mitochondrial	E9PV44_MOUSE;ATIF1_MOUSE	1	0.713306	0.313436	20.8897	19.9192	20.6599	20.9218	20.4483	20.9807	21.6232	21.0625	21.2441
P56371	KOS / c	P56371	-0.578137	0.578137	0.724216	Rab4a	Ras-related protein Rab-4A	RAB4A_MOUSE	3	0.794013	0.313828	19.1165	18.4819	18.2096	18.1047	17.6937	17.9659	18.6213	17.7891	17.4129
Q02257	KOS / c	Q02257	-0.0315683	0.0315683	0.724216	Jup	Junction plakoglobin	PLAK_MOUSE	15	0.878897	0.313901	18.5606	17.8866	18.8653	18.7535	18.5795	18.4801	18.6271	18.5578	18.3984
H3BL34;Q64176	KOS / c	H3BL34;Q64176	-0.0246118	0.0246118	0.724216	Ces1e	Carboxylic ester hydrolase;Carboxylesterase 1E	H3BL34_MOUSE;EST1E_MOUSE	6	1.0484	0.314111	16.5632	17.7909	16.5171	17.4446	17.3275	17.0086	17.1728	17.5277	16.5963
P70349	KOS / c	P70349	0.381032	0.381032	0.724216	Hint1	Histidine triad nucleotide-binding protein 1	HINT1_MOUSE	5	0.962933	0.314134	19.8155	20.643	20.6202	20.6583	20.2957	20.5485	20.6268	20.5984	21.7214
A0A140T8J8;A0A1B0GRA7;A0A1B0GRB5;A0A1B0GSX7;B2RQL0;Q6PFD9	KOS / c	A0A140T8J8;A0A1B0GRA7;A0A1B0GRB5;A0A1B0GSX7;B2RQL0;Q6PFD9	-0.228299	0.228299	0.724216	Nup98	Nuclear pore complex protein Nup98-Nup96	A0A140T8J8_MOUSE;A0A1B0GRA7_MOUSE;A0A1B0GRB5_MOUSE;A0A1B0GSX7_MOUSE;B2RQL0_MOUSE;NUP98_MOUSE	1	0.309164	0.314169	17.792	17.6593	17.6462	17.6214	17.1593	17.689	17.4899	17.6348	17.212
Q3U9D6;Q8R313	KOS / c	Q3U9D6;Q8R313	-0.243798	0.243798	0.724216	Exoc6	Exocyst complex component;Exocyst complex component 6	Q3U9D6_MOUSE;EXOC6_MOUSE	3	0.325141	0.314312	15.4289	15.5427	15.1271	15.2499	15.4178	15.0702	14.8769	15.1373	14.946
Q8JZU2	KOS / c	Q8JZU2	-0.0312477	0.0312477	0.724216	Slc25a1	Tricarboxylate transport protein, mitochondrial	TXTP_MOUSE	12	0.769832	0.314401	21.4351	21.5466	20.9874	21.5669	21.2623	21.363	21.7115	21.3484	21.0961
A0A140LHQ8	KOS / c	A0A140LHQ8	-0.238751	0.238751	0.724216	Picalm	Phosphatidylinositol-binding clathrin assembly protein (Fragment)	A0A140LHQ8_MOUSE	1	0.466729	0.314565	19.3989	19.2653	19.4026	19.1511	19.4027	19.2187	18.4244	19.0471	19.0795
E9Q855;O35609;Q3UXS0	KOS / c	E9Q855;O35609;Q3UXS0	0.283474	0.283474	0.724216	Scamp3	Secretory carrier-associated membrane protein;Secretory carrier-associated membrane protein 3;Secretory carrier-associated membrane protein	E9Q855_MOUSE;SCAM3_MOUSE;Q3UXS0_MOUSE	4	0.354687	0.314856	18.0318	17.7837	17.7392	18.1318	17.9658	18.193	18.5125	17.9227	18.3869
Q8BVY0	KOS / c	Q8BVY0	0.0572277	0.0572277	0.724216	Rsl1d1	Ribosomal L1 domain-containing protein 1	RL1D1_MOUSE	6	0.575245	0.314884	17.9977	17.5839	17.9764	18.133	17.6529	18.0032	18.3208	18.1079	17.7889
Q8BG51	KOS / c	Q8BG51	-0.246492	0.246492	0.724216	Rhot1	Mitochondrial Rho GTPase 1	MIRO1_MOUSE	6	0.441008	0.315132	17.71	18.1765	18.2021	18.5991	17.6322	18.1756	18.3561	17.8102	17.6777
P63038	KOS / c	P63038	-0.138334	0.138334	0.724216	Hspd1	60 kDa heat shock protein, mitochondrial	CH60_MOUSE	35	1.05584	0.315291	24.8328	24.8637	24.9949	24.8369	24.8583	24.8976	24.7247	24.7323	24.477
Q9D3B1	KOS / c	Q9D3B1	0.150964	0.150964	0.724216	Hacd2	Very-long-chain (3R)-3-hydroxyacyl-CoA dehydratase 2	HACD2_MOUSE	2	0.933316	0.315436	17.6627	17.9515	18.2224	18.1558	18.0796	17.8631	18.3929	18.0202	18.3924
P47809	KOS / c	P47809	-0.119123	0.119123	0.724216	Map2k4	Dual specificity mitogen-activated protein kinase kinase 4	MP2K4_MOUSE	4	1.97009	0.315509	17.1978	19.3875	19.8246	20.1326	19.2668	19.4233	16.7679	19.5063	20.1506
Q99L27	KOS / c	Q99L27	0.936924	0.936924	0.724216	Gmpr2	GMP reductase 2	GMPR2_MOUSE	2	0.5792	0.315722	15.9292	16.2029	16.1936	17.0731	15.8178	16.1999	15.8614	16.0673	19.1406
Q99KF1	KOS / c	Q99KF1	-0.423563	0.423563	0.724216	Tmed9	Transmembrane emp24 domain-containing protein 9	TMED9_MOUSE	4	0.822937	0.31583	19.2242	18.94	18.8382	19.7096	18.3655	18.5752	19.4213	18.6508	18.7253
Q7TN29	KOS / c	Q7TN29	-0.0845857	0.0845857	0.724216	Smap2	Stromal membrane-associated protein 2	SMAP2_MOUSE	3	0.927056	0.315927	18.5347	18.1894	17.8524	18.6085	17.6677	18.2152	18.9799	18.2545	17.6655
A0A140LHG3;A0A140LJJ5;E9Q394	KOS / c	A0A140LHG3;A0A140LJJ5;E9Q394	-0.355693	0.355693	0.724216	Akap13	A-kinase anchor protein 13 (Fragment);A-kinase anchor protein 13;A-kinase anchor protein 13	A0A140LHG3_MOUSE;A0A140LJJ5_MOUSE;AKP13_MOUSE	1	0.472018	0.316221	16.7779	16.4388	17.0808	16.5173	16.3017	16.0091	16.4419	16.9292	15.9442
Q5U458	KOS / c	Q5U458	-0.211776	0.211776	0.724216	Dnajc11	DnaJ homolog subfamily C member 11	DJC11_MOUSE	9	2.27101	0.316481	18.9918	18.944	18.972	18.9975	18.7865	18.8691	18.8257	18.7681	18.5539
Q61792	KOS / c	Q61792	-0.142743	0.142743	0.724216	Lasp1	LIM and SH3 domain protein 1	LASP1_MOUSE	10	0.505251	0.316528	20.3277	20.636	20.5877	20.6799	20.5579	20.1253	20.3507	20.2261	20.7555
Q9CPU4	KOS / c	Q9CPU4	-1.14806	1.14806	0.724216	Mgst3	Microsomal glutathione S-transferase 3	MGST3_MOUSE	1	1.47637	0.316717	19.766		18.1747	17.7691	17.022	18.0484	17.3842	17.9194	17.8599
A0A0G2JF68;Q99MP8	KOS / c	A0A0G2JF68;Q99MP8	0.461918	0.461918	0.724216	Brap	BRCA1-associated protein (Fragment);BRCA1-associated protein	A0A0G2JF68_MOUSE;BRAP_MOUSE	1	0.0571344	0.316887	15.2783		15.5197		15.2444	15.9256	15.405	16.4929	15.9186
Q91VB8	KOS / c	Q91VB8	0.316502	0.316502	0.724216	Hba-a2	Alpha globin 1	Q91VB8_MOUSE	11	3.21699	0.316976	26.2301	27.1545	27.2809	27.9456	27.0951	27.5162	28.0756	27.3618	27.7172
Q02788	KOS / c	Q02788	0.15553	0.15553	0.724216	Col6a2	Collagen alpha-2(VI) chain	CO6A2_MOUSE	7	1.15145	0.317011	17.6201	16.1566	17.0248	18.128	18.1234	17.2148	17.2387	17.4294	17.5942
P62141	KOS / c	P62141	-0.109122	0.109122	0.724216	Ppp1cb	Serine/threonine-protein phosphatase PP1-beta catalytic subunit	PP1B_MOUSE	3	0.806426	0.317061	18.2036	17.7757	18.58	19.1268	18.456	18.3098	18.3205	18.5439	18.3471
P60229	KOS / c	P60229	-0.0153022	0.0153022	0.724216	Eif3e	Eukaryotic translation initiation factor 3 subunit E	EIF3E_MOUSE	12	0.435778	0.317342	20.5072	20.3927	20.3876	20.4466	20.3742	20.3484	20.7517	20.3956	20.1592
A0A0N4SVT3;A0A0N4SW28;Q9DAS9	KOS / c	A0A0N4SVT3;A0A0N4SW28;Q9DAS9	-0.16065	0.16065	0.724216	Gng12	Guanine nucleotide-binding protein subunit gamma (Fragment);Guanine nucleotide-binding protein subunit gamma;Guanine nucleotide-binding protein G(I)/G(S)/G(O) subunit gamma-12	A0A0N4SVT3_MOUSE;A0A0N4SW28_MOUSE;GBG12_MOUSE	2	0.378938	0.31737	18.8175	18.9272	19.0056	19.1638	18.9623	18.9063	18.6873	18.7996	18.7438
Q80TA1	KOS / c	Q80TA1	-0.127605	0.127605	0.724216	Selenoi	Ethanolaminephosphotransferase 1	EPT1_MOUSE	2	1.04659	0.317443	18.0845	18.3345	18.0961	17.1314	17.5634	17.6235	17.7846	18.0041	18.1791
P63085	KOS / c	P63085	0.154011	0.154011	0.724216	Mapk1	Mitogen-activated protein kinase 1	MK01_MOUSE	4	0.453008	0.317522	18.2466	18.6444	18.7219	18.5688	18.5002	18.5533	18.7113	18.8713	18.8739
P70295;Q3U3K9	KOS / c	P70295;Q3U3K9	-0.124509	0.124509	0.724216	Aup1	Ancient ubiquitous protein 1	AUP1_MOUSE;Q3U3K9_MOUSE	3	0.548235	0.317554	17.3774	17.6399	17.5951	17.7916	17.4855	17.7975	17.2478	17.2921	17.5291
D3YUM1;Q91YT0	KOS / c	D3YUM1;Q91YT0	-0.190759	0.190759	0.724216	Ndufv1	NADH dehydrogenase [ubiquinone] flavoprotein 1, mitochondrial;NADH dehydrogenase [ubiquinone] flavoprotein 1, mitochondrial	D3YUM1_MOUSE;NDUV1_MOUSE	18	0.697939	0.318176	21.1068	21.2725	21.1458	21.4411	21.1033	21.119	21.0675	21.0155	20.9735
Q8QZS1	KOS / c	Q8QZS1	-0.089467	0.089467	0.724216	Hibch	3-hydroxyisobutyryl-CoA hydrolase, mitochondrial	HIBCH_MOUSE	20	0.789707	0.318336	21.5901	21.6821	21.4909	21.3596	21.7432	21.3205	21.6236	21.1835	21.2786
A0A0U1RNS7;A0A0U1RPF7;D3YWG5;D3YY06;D3YZ84;D6RH65;H7BX14;Q8BMZ5	KOS / c	A0A0U1RNS7;A0A0U1RPF7;D3YWG5;D3YY06;D3YZ84;D6RH65;H7BX14;Q8BMZ5	0.0949134	0.0949134	0.724216	Tsen34	tRNA-splicing endonuclease subunit Sen34 (Fragment);tRNA-splicing endonuclease subunit Sen34;tRNA-splicing endonuclease subunit Sen34 (Fragment);tRNA-splicing endonuclease subunit Sen34 (Fragment);tRNA-splicing endonuclease subunit Sen34 (Fragment);tRNA-splicing endonuclease subunit Sen34;tRNA-splicing endonuclease subunit Sen34;tRNA-splicing endonuclease subunit Sen34	A0A0U1RNS7_MOUSE;A0A0U1RPF7_MOUSE;D3YWG5_MOUSE;D3YY06_MOUSE;D3YZ84_MOUSE;D6RH65_MOUSE;H7BX14_MOUSE;SEN34_MOUSE	1	0.214979	0.318359	16.2612	16.1225	15.9741	15.8726	16.2179	16.4408	16.2841	15.8008	15.9672
Q3TGS9;Q9EPJ9;V9GWV1;V9GXM1	KOS / c	Q3TGS9;Q9EPJ9;V9GWV1;V9GXM1	-0.409609	0.409609	0.724216	Arfgap1	ADP-ribosylation factor GTPase-activating protein 1	Q3TGS9_MOUSE;ARFG1_MOUSE;V9GWV1_MOUSE;V9GXM1_MOUSE	1	0.565923	0.318372	18.2407	18.4338	18.1404	19.1495	18.3879	18.0776	18.1244	18.0233	18.0534
Q8R242	KOS / c	Q8R242	-0.00638386	0.00638386	0.724221	Ctbs	Di-N-acetylchitobiase	DIAC_MOUSE	2	0.558428	0.318589	18.0531	15.3548	14.9704	15.3689	18.1879	14.9821	14.9402	16.2069	15.4632
Q9CQZ0	KOS / c	Q9CQZ0	-0.143605	0.143605	0.724522	Ormdl2	ORM1-like protein 2	ORML2_MOUSE	2	0.675559	0.319173	18.125	18.4907	18.1526	18.3554	18.2129	18.1735	18.1626	18.1416	18.029
D3YY50;Q9D8X1	KOS / c	D3YY50;Q9D8X1	-0.134589	0.134589	0.724522	Cutc	Copper homeostasis protein cutC homolog (Fragment);Copper homeostasis protein cutC homolog	D3YY50_MOUSE;CUTC_MOUSE	2	0.760133	0.319653	18.9199	17.7736	17.9216	18.2492	18.4656	18.2993	17.5153	18.3819	17.8958
D3Z3S1;Q9WUQ2	KOS / c	D3Z3S1;Q9WUQ2	0.150543	0.150543	0.724522	Preb	Prolactin regulatory element binding, isoform CRA_b;Prolactin regulatory element-binding protein	D3Z3S1_MOUSE;PREB_MOUSE	9	0.666117	0.319833	18.4419	18.6421	18.6409	18.7547	18.6612	18.8249	18.6936	18.7864	18.895
A2ADS6;Q63ZW7	KOS / c	A2ADS6;Q63ZW7	0.600465	0.600465	0.724522	Patj	InaD-like protein	A2ADS6_MOUSE;INADL_MOUSE	1	1.13219	0.31993	15.7506		17.9572	15.5503	16.4066	17.7854		17.8075
P31938	KOS / c	P31938	0.382664	0.382664	0.724522	Map2k1	Dual specificity mitogen-activated protein kinase kinase 1	MP2K1_MOUSE	2	0.657136	0.320335	17.2085	17.2982	17.914	18.1035	17.5901	17.7985	18.4251	18.0907	18.2629
Q8BW75	KOS / c	Q8BW75	0.065485	0.065485	0.724522	Maob	Amine oxidase [flavin-containing] B	AOFB_MOUSE	21	0.873476	0.320563	22.984	23.1034	23.2514	23.0603	23.1366	23.1933	23.2134	23.1466	23.1514
P14152	KOS / c	P14152	-0.00645362	0.00645362	0.724522	Mdh1	Malate dehydrogenase, cytoplasmic	MDHC_MOUSE	9	0.689759	0.320663	25.1388	25.5825	25.2698	25.3372	25.3802	25.3572	25.3411	25.4115	25.1721
D3YWN7;E9QMU3;O88735	KOS / c	D3YWN7;E9QMU3;O88735	0.259548	0.259548	0.724522	Map7	Ensconsin	D3YWN7_MOUSE;E9QMU3_MOUSE;MAP7_MOUSE	1	0.350764	0.32069	12.935	13.0809	12.3771	13.0616	13.0203	12.8645	12.7493	13.653	13.2737
P27641	KOS / c	P27641	-0.295592	0.295592	0.724522	Xrcc5	X-ray repair cross-complementing protein 5	XRCC5_MOUSE	7	0.819888	0.320775	17.3501	17.6221	17.3054	18.2087	17.3152	16.8814	17.6783	16.83	17.8667
Q80U72	KOS / c	Q80U72	-0.340883	0.340883	0.724522	Scrib	Protein scribble homolog	SCRIB_MOUSE	3	0.73435	0.320957	17.4397	17.3804	17.1469	16.5466	16.5127	16.8521	16.7674	17.3753	16.4282
Q8VCI5	KOS / c	Q8VCI5	-0.431089	0.431089	0.724522	Pex19	Peroxisomal biogenesis factor 19	PEX19_MOUSE	8	1.21002	0.321177	18.6577	18.3705	17.8081	18.3788	18.0913	17.7	18.1181	17.7475	17.809
Q6ZWM4	KOS / c	Q6ZWM4	-0.0482978	0.0482978	0.724522	Lsm8	U6 snRNA-associated Sm-like protein LSm8	LSM8_MOUSE	2	0.24165	0.321322	19.2494	19.3009	19.3744	19.5589	19.4798	19.4227	19.5092	18.9956	19.162
P61967	KOS / c	P61967	0.102129	0.102129	0.724522	Ap1s1	AP-1 complex subunit sigma-1A	AP1S1_MOUSE	3	0.686633	0.321954	18.0254	18.1159	18.4555	18.7036	18.2094	18.539	18.5587	18.5634	18.3613
Q01730;Q9D031	KOS / c	Q01730;Q9D031	-0.132345	0.132345	0.724522	Rsu1	Ras suppressor protein 1;Putative uncharacterized protein	RSU1_MOUSE;Q9D031_MOUSE	6	1.36731	0.322213	19.6773	19.1797	19.7752	18.4072	19.4837	19.9479	18.7435	18.6188	18.8338
Q8K273	KOS / c	Q8K273	0.137658	0.137658	0.724522	Mmgt1	Membrane magnesium transporter 1	MMGT1_MOUSE	2	0.36669	0.322493	18.7125	18.504	18.8302	19.0314	18.3843	18.8613	19.3223	18.9543	18.9254
Q8K440	KOS / c	Q8K440	0.17273	0.17273	0.724522	Abca8b	ATP-binding cassette sub-family A member 8-B	ABC8B_MOUSE	8	0.88981	0.322596	18.0384	17.2611	18.1237	17.7637	17.751	18.0615	17.7781	18.3887	17.9573
A0A0R4J039;Q9ESB3	KOS / c	A0A0R4J039;Q9ESB3	0.193627	0.193627	0.724522	Hrg	Histidine-rich glycoprotein	A0A0R4J039_MOUSE;HRG_MOUSE	11	0.600587	0.322989	20.0145	19.9827	20.2984	20.4059	19.7709	20.1399	20.6558	20.3287	20.7841
Q9WTI7	KOS / c	Q9WTI7	0.122164	0.122164	0.724522	Myo1c	Unconventional myosin-Ic	MYO1C_MOUSE	17	0.74768	0.323605	19.6457	19.3386	19.5927	19.3838	19.7635	19.661	19.657	19.1781	19.7558
Q80YR6	KOS / c	Q80YR6	0.134835	0.134835	0.724522	Rbbp8	DNA endonuclease RBBP8	CTIP_MOUSE	1	0.514029	0.324117	19.7468	19.9497	19.009	19.2271	19.9248	19.5767	19.6892	19.9518	19.007
Q7TNE1	KOS / c	Q7TNE1	-0.112465	0.112465	0.724522	Sugct	Succinate--hydroxymethylglutarate CoA-transferase	SUCHY_MOUSE	4	0.520198	0.324223	18.0072	17.6728	18.1253	18.4002	18.2059	18.2726	17.6534	17.6723	17.8893
E9PVX6	KOS / c	E9PVX6	-0.16188	0.16188	0.724522	Mki67	Proliferation marker protein Ki-67	KI67_MOUSE	1	0.173199	0.324238	18.5264	18.6272	18.8043	18.9684	18.2519	18.7621	18.7022	18.8024	18.2805
Q9CR59	KOS / c	Q9CR59	-0.131234	0.131234	0.724522	Gadd45gip1	Growth arrest and DNA damage-inducible proteins-interacting protein 1	G45IP_MOUSE	1	0.0666705	0.324309	18.8622	18.97	18.8106	18.5296	18.7429	18.9779	18.7422	18.5524	18.2352
P03921	KOS / c	P03921	0.0862725	0.0862725	0.724522	Mtnd5	NADH-ubiquinone oxidoreductase chain 5	NU5M_MOUSE	4	0.707486	0.32451	18.367	18.7447	18.0662	18.6428	18.7129	18.5529	18.7601	18.371	18.3822
Q920A5	KOS / c	Q920A5	-0.0495939	0.0495939	0.724522	Scpep1	Retinoid-inducible serine carboxypeptidase	RISC_MOUSE	5	0.869892	0.324759	18.1128	18.345	17.9758	18.0355	18.1658	17.7224	17.7667	18.1285	18.4593
Q14DH7	KOS / c	Q14DH7	-0.045651	0.045651	0.724522	Acss3	Acyl-CoA synthetase short-chain family member 3, mitochondrial	ACSS3_MOUSE	16	0.904161	0.324816	19.0446	18.9802	19.4363	19.0142	19.2341	18.9156	19.2622	18.8383	19.128
Q01768	KOS / c	Q01768	0.076138	0.076138	0.724522	Nme2	Nucleoside diphosphate kinase B	NDKB_MOUSE	8	0.683889	0.32492	22.6154	22.8126	22.6457	23.0663	22.7195	22.7142	23.1433	22.8188	22.9216
P54822	KOS / c	P54822	-0.243617	0.243617	0.724522	Adsl	Adenylosuccinate lyase	PUR8_MOUSE	13	0.698399	0.325291	19.5034	18.6843	18.4986	18.5007	18.694	18.6101	18.7359	18.529	18.5089
P15208	KOS / c	P15208	-0.0193006	0.0193006	0.724522	Insr	Insulin receptor	INSR_MOUSE	2	0.324064	0.325411	17.5243	17.3754	17.2626	16.8274	17.3753	16.9576	17.2085	17.0141	17.5987
E9Q0J5;F8WGN6;Q9QXL2	KOS / c	E9Q0J5;F8WGN6;Q9QXL2	0.855782	0.855782	0.724522	Kif21a	Kinesin-like protein KIF21A	E9Q0J5_MOUSE;F8WGN6_MOUSE;KI21A_MOUSE	4	2.37206	0.326126	16.0604	20.1052	19.2278	16.3872	20.2929	17.0124	20.6505	18.822	19.5407
A2AS98;P28660	KOS / c	A2AS98;P28660	-0.299361	0.299361	0.724522	Nckap1	Nck-associated protein 1	A2AS98_MOUSE;NCKP1_MOUSE	8	0.940787	0.326205	17.922	17.6277	18.5907	19.0957	18.0901	17.7703	18.799	17.6231	18.0292
Q91X96	KOS / c	Q91X96	0.263709	0.263709	0.724522	Rabif	Guanine nucleotide exchange factor MSS4	MSS4_MOUSE	1	0.655436	0.326577	17.9152	19.3065	19.1482	19.6288	19.041	19.374	19.8411	19.276	19.2868
A0A1D5RL92;Q8CGZ0	KOS / c	A0A1D5RL92;Q8CGZ0	-0.136073	0.136073	0.724522	Cherp	Calcium homeostasis endoplasmic reticulum protein	A0A1D5RL92_MOUSE;CHERP_MOUSE	2	0.515329	0.326928	17.0226	16.9431	17.5291	17.6774	17.1414	17.2062	17.1906	17.4032	16.9845
P70158	KOS / c	P70158	-0.65273	0.65273	0.724522	Smpdl3a	Acid sphingomyelinase-like phosphodiesterase 3a	ASM3A_MOUSE	4	1.24969	0.326939	16.3136	17.1986	16.2865	18.3696	16.593	16.1641	16.7158	16.4051	17.1993
O88851	KOS / c	O88851	0.248425	0.248425	0.724522	Rbbp9	Putative hydrolase RBBP9	RBBP9_MOUSE	3	0.983385	0.327252	16.9939	17.6553	17.6509	17.7815	18.3649	17.7551	17.2248	17.9409	17.4324
E9PXX7;Q91W90	KOS / c	E9PXX7;Q91W90	-0.110394	0.110394	0.724522	Txndc5	Thioredoxin domain-containing protein 5	E9PXX7_MOUSE;TXND5_MOUSE	13	0.565389	0.327801	21.9452	21.8291	21.7137	21.9451	21.6975	21.6548	21.9368	21.6353	21.8085
Q9QXK7	KOS / c	Q9QXK7	-0.319608	0.319608	0.724522	Cpsf3	Cleavage and polyadenylation specificity factor subunit 3	CPSF3_MOUSE	2	1.27607	0.32783	16.7572	17.5913	16.9924	18.3067	16.6385	16.9172	17.8685	16.9589	17.3887
B1AX95;Q9DBS2	KOS / c	B1AX95;Q9DBS2	0.476088	0.476088	0.724522	Tprgl;Tprg1l	Transformation-related protein 63-regulated-like;Tumor protein p63-regulated gene 1-like protein	B1AX95_MOUSE;TPRGL_MOUSE	1	1.03521	0.328194	16.6462	15.9109	16.6897	15.5848	16.2818	16.908		17.252	16.3757
Q8C0E2	KOS / c	Q8C0E2	-0.0494923	0.0494923	0.724522	Vps26b	Vacuolar protein sorting-associated protein 26B	VP26B_MOUSE	7	0.441813	0.328288	17.8444	17.4923	17.675	17.2984	17.4874	17.6816	17.5802	17.5135	17.4363
O89053	KOS / c	O89053	0.226528	0.226528	0.724522	Coro1a	Coronin-1A	COR1A_MOUSE	4	0.593656	0.328346	17.25	16.6536	16.7681	17.392	16.9392	17.0219	17.3149	17.2564	17.7152
O55143	KOS / c	O55143	-0.0621045	0.0621045	0.724522	Atp2a2	Sarcoplasmic/endoplasmic reticulum calcium ATPase 2	AT2A2_MOUSE	30	0.634392	0.328555	21.1352	21.4225	20.8518	20.7919	20.9627	20.863	20.7966	20.9938	21.3657
P16125	KOS / c	P16125	0.0435311	0.0435311	0.724522	Ldhb	L-lactate dehydrogenase B chain	LDHB_MOUSE	3	0.764604	0.328658	19.6432	19.8465	18.0751	19.562	19.3608	19.5716	19.7036	19.6908	18.8415
A0A0R4J2A1	KOS / c	A0A0R4J2A1	-0.0596531	0.0596531	0.724522	Spcs1	Signal peptidase complex subunit 1	A0A0R4J2A1_MOUSE	3	0.561771	0.329353	20.5029	20.2804	20.2305	19.9255	20.1602	20.274	20.1019	20.0923	20.3063
Q3V3R4	KOS / c	Q3V3R4	-0.335016	0.335016	0.724522	Itga1	Integrin alpha-1	ITA1_MOUSE	7	0.924088	0.329396	18.0509	18.576	18.3385	17.9202	18.3287	17.4785	17.9035	17.7439	17.9551
A0A0R4J0N5;P46718	KOS / c	A0A0R4J0N5;P46718	1.41417	1.41417	0.724522	Pdcd2	Programmed cell death 2, isoform CRA_b;Programmed cell death protein 2	A0A0R4J0N5_MOUSE;PDCD2_MOUSE	2	0.206132	0.329443	17.4875	18.5227	17.5162		18.3069	18.6989	17.0081	18.8808	20.9005
P17751	KOS / c	P17751	0.0264976	0.0264976	0.724522	Tpi1	Triosephosphate isomerase	TPIS_MOUSE	16	1.0485	0.329978	22.962	23.4526	23.1477	23.5859	23.2068	23.2303	23.4239	23.1892	23.5802
P27546	KOS / c	P27546	-0.235122	0.235122	0.724522	Map4	Microtubule-associated protein 4	MAP4_MOUSE	15	0.572775	0.330076	18.3652	18.4309	18.4765	18.8295	18.3662	18.4183	18.0616	18.4145	18.2176
Q8VHE0	KOS / c	Q8VHE0	-0.0612433	0.0612433	0.724522	Sec63	Translocation protein SEC63 homolog	SEC63_MOUSE	16	0.979178	0.330218	19.8628	19.6026	19.8054	19.8878	19.6536	19.8571	19.7276	19.7655	19.6491
Q64511	KOS / c	Q64511	-0.170214	0.170214	0.724522	Top2b	DNA topoisomerase 2-beta	TOP2B_MOUSE	2	0.459833	0.330378	17.0512	16.5153	16.529	16.7431	16.5932	16.7543	16.075	16.4268	16.8148
Q9D8V0	KOS / c	Q9D8V0	-0.0536831	0.0536831	0.724522	Hm13	Minor histocompatibility antigen H13	HM13_MOUSE	4	0.319147	0.330386	20.9585	20.8661	20.697	20.7616	20.5619	21.0013	20.7803	20.7641	20.7101
A2AUD5;F6VQ81;Q3TAI4;Q3TUJ9;Q8BKP1;Q9CYZ2	KOS / c	A2AUD5;F6VQ81;Q3TAI4;Q3TUJ9;Q8BKP1;Q9CYZ2	-0.0675472	0.0675472	0.724522	Tpd52l2	Tumor protein D54;Tumor protein D54 (Fragment);Putative uncharacterized protein;Putative uncharacterized protein;Putative uncharacterized protein;Tumor protein D54	A2AUD5_MOUSE;F6VQ81_MOUSE;Q3TAI4_MOUSE;Q3TUJ9_MOUSE;Q8BKP1_MOUSE;TPD54_MOUSE	6	0.457047	0.330427	19.8899	19.7872	19.9052	19.7821	19.7265	19.9203	19.6245	19.8393	19.7449
Q91YP3	KOS / c	Q91YP3	-0.942616	0.942616	0.724522	Dera	Deoxyribose-phosphate aldolase	DEOC_MOUSE	10	0.881469	0.330561	19.1358	19.3559	19.1765	21.3406	19.2119	19.0887	19.3613	18.9801	19.1157
P56528	KOS / c	P56528	0.0918383	0.0918383	0.724522	Cd38	ADP-ribosyl cyclase/cyclic ADP-ribose hydrolase 1	CD38_MOUSE	5	0.865608	0.330608	17.0091	16.8954	17.1447	18.5608	17.1989	17.6066	18.0256	17.5955	17.8197
Q80W22	KOS / c	Q80W22	-0.136486	0.136486	0.724522	Thnsl2	Threonine synthase-like 2	THNS2_MOUSE	16	1.03473	0.330685	21.1826	21.7124	21.1137	23.3222	21.3834	21.1818	23.0831	21.6311	21.885
P97481	KOS / c	P97481	-0.0224072	0.0224072	0.724522	Epas1	Endothelial PAS domain-containing protein 1	EPAS1_MOUSE	1	0.5754	0.3308	14.547	16.5734	14.8149	14.839	14.8145	16.1174	15.5992	15.5755	14.4671
Q99JI6	KOS / c	Q99JI6	-0.300653	0.300653	0.724522	Rap1b	Ras-related protein Rap-1b	RAP1B_MOUSE	2	0.306191	0.330852	19.0006	19.2324	19.3668	19.1735	18.7882	19.2344	18.6913	19.1934	18.4224
A0A0M3HEQ0;A0A0U1RPV8;A0A0U1RQA4;J3QMN4;J3QMQ8;Q9JLT4	KOS / c	A0A0M3HEQ0;A0A0U1RPV8;A0A0U1RQA4;J3QMN4;J3QMQ8;Q9JLT4	0.00195054	0.00195054	0.724522	Txnrd2	Thioredoxin reductase 2, mitochondrial;Thioredoxin reductase 2, mitochondrial;Thioredoxin reductase 2, mitochondrial;Thioredoxin reductase 2, mitochondrial;Thioredoxin reductase 2, mitochondrial;Thioredoxin reductase 2, mitochondrial	A0A0M3HEQ0_MOUSE;A0A0U1RPV8_MOUSE;A0A0U1RQA4_MOUSE;J3QMN4_MOUSE;J3QMQ8_MOUSE;TRXR2_MOUSE	12	0.800088	0.330885	19.1709	19.5671	19.3911	19.6433	19.4267	19.2204	19.6733	19.2533	19.6454
P56393	KOS / c	P56393	0.00491626	0.00491626	0.724522	Cox7b	Cytochrome c oxidase subunit 7B, mitochondrial	COX7B_MOUSE	1	0.185799	0.331068	19.937	20.0669	20.0729	20.7702	20.0999	19.9155	19.8139	20.5878	20.6564
A0A0R4J214;E9PUF4;E9PYZ7;E9Q640;Q6NZN0	KOS / c	A0A0R4J214;E9PUF4;E9PYZ7;E9Q640;Q6NZN0	-2.01611	2.01611	0.724522	Rbm26	RNA-binding protein 26 (Fragment);RNA-binding protein 26;RNA-binding protein 26;RNA-binding protein 26;RNA-binding protein 26	A0A0R4J214_MOUSE;E9PUF4_MOUSE;E9PYZ7_MOUSE;E9Q640_MOUSE;RBM26_MOUSE	1	0.327955	0.331267	20.0044		16.7811	17.3489		16.3007	16.6083	16.7123	17.2027
P56213	KOS / c	P56213	-0.004336	0.004336	0.724522	Gfer	FAD-linked sulfhydryl oxidase ALR	ALR_MOUSE	7	0.664798	0.331376	18.9978	18.617	18.8505	19.3515	18.8154	18.9223	19.2785	18.899	18.9121
Q9JLZ8	KOS / c	Q9JLZ8	-0.00841127	0.00841127	0.725307	Sigirr	Single Ig IL-1-related receptor	SIGIR_MOUSE	4	0.917521	0.332008	17.9971	17.855	17.8219	17.7202	17.9458	17.5904	17.8123	17.7577	18.0661
Q9WTU6	KOS / c	Q9WTU6	0.129743	0.129743	0.725307	Mapk9	Mitogen-activated protein kinase 9	MK09_MOUSE	2	1.12668	0.332164	20.7007	21.5136	20.7074	20.6037	21.8916	20.4403	20.9089	20.4524	21.0881
P47738	KOS / c	P47738	-0.0868399	0.0868399	0.726532	Aldh2	Aldehyde dehydrogenase, mitochondrial	ALDH2_MOUSE	33	1.07386	0.33294	26.126	26.4328	26.1483	26.2872	26.1919	26.3651	26.1607	26.0094	26.083
Q9CWD8	KOS / c	Q9CWD8	-0.68672	0.68672	0.726557	Nubpl	Iron-sulfur protein NUBPL	NUBPL_MOUSE	3	1.31559	0.333167	18.0691	17.9262	17.6046	19.5298	17.9995	17.8641	17.5508	17.991	17.5835
A0A0R4J104;E9PX84;E9QL31;P98078;Q3TRE6	KOS / c	A0A0R4J104;E9PX84;E9QL31;P98078;Q3TRE6	0.233088	0.233088	0.727793	Dab2	Disabled homolog 2	A0A0R4J104_MOUSE;E9PX84_MOUSE;E9QL31_MOUSE;DAB2_MOUSE;Q3TRE6_MOUSE	4	0.517183	0.333949	16.371	16.6173	16.6701	17.0308	16.4872	16.7807	17.2692	16.7268	17.2069
Q9JIM1	KOS / c	Q9JIM1	-0.501743	0.501743	0.727843	Slc29a1	Equilibrative nucleoside transporter 1	S29A1_MOUSE	4	0.6664	0.334187	18.285	19.2725	18.534	19.386	18.5888	18.5057	18.5901	18.1623	18.3169
Q3TYX3	KOS / c	Q3TYX3	0.119805	0.119805	0.728971	Smyd5	SET and MYND domain-containing protein 5	SMYD5_MOUSE	3	0.895197	0.334963	16.2938	17.4671	17.4957	17.8948	17.1916	17.2581	17.8106	17.5445	17.6783
A2AH25;Q5FWK3	KOS / c	A2AH25;Q5FWK3	-0.689351	0.689351	0.728971	Arhgap1	Rho GTPase-activating protein 1	A2AH25_MOUSE;RHG01_MOUSE	5	0.948483	0.335285	17.6703	17.5005	17.5926	19.4016	17.6157	17.6171	17.6072	17.7065	17.4581
Q8R164	KOS / c	Q8R164	-0.0213547	0.0213547	0.728971	Bphl	Valacyclovir hydrolase	BPHL_MOUSE	12	0.903998	0.335669	22.6991	22.7834	22.7992	22.5494	22.8705	22.6379	22.5404	22.5714	22.7995
Q60973	KOS / c	Q60973	0.0518671	0.0518671	0.728971	Rbbp7	Histone-binding protein RBBP7	RBBP7_MOUSE	17	0.813675	0.335805	19.9357	19.562	20.0705	19.8774	19.7186	19.9689	20.1217	19.8297	19.9539
Q3TL44	KOS / c	Q3TL44	0.022001	0.022001	0.728971	Nlrx1	NLR family member X1	NLRX1_MOUSE	6	0.585486	0.336048	17.9512	17.4791	17.828	17.5517	17.8405	18.0632	17.3262	17.7691	17.5835
Q9CR61	KOS / c	Q9CR61	-0.101242	0.101242	0.728971	Ndufb7	NADH dehydrogenase [ubiquinone] 1 beta subcomplex subunit 7	NDUB7_MOUSE	7	0.853012	0.336146	19.3468	19.6751	19.4391	19.6062	19.1003	19.4124	19.2828	19.6071	19.6356
Q9D2M8	KOS / c	Q9D2M8	-0.304417	0.304417	0.728971	Ube2v2	Ubiquitin-conjugating enzyme E2 variant 2	UB2V2_MOUSE	3	0.528563	0.336362	20.6232	20.7561	20.7058	20.6109	20.6717	20.1126	19.417	20.4948	20.7778
Q2EMV9	KOS / c	Q2EMV9	-1.0845	1.0845	0.728971	Parp14	Poly [ADP-ribose] polymerase 14	PAR14_MOUSE	2	1.40136	0.336432	17.4697		16.2308	17.4018	16.5964	16.0803	16.4965	14.1098	15.8888
O54825	KOS / c	O54825	0.0146345	0.0146345	0.729613	Bysl	Bystin	BYST_MOUSE	2	0.543385	0.337412	18.1276	17.5828	17.6919	17.9129	17.9398	17.8559	18.2934	18.0316	16.7557
Q3TWI9	KOS / c	Q3TWI9	-0.130048	0.130048	0.729613	Tmem63b	CSC1-like protein 2	CSCL2_MOUSE	1	0.121827	0.337552	14.5604	14.2278	14.4237	14.1371	14.5187	14.2224	14.1753	14.155	13.9535
O54774	KOS / c	O54774	0.203835	0.203835	0.729613	Ap3d1	AP-3 complex subunit delta-1	AP3D1_MOUSE	12	1.06488	0.337727	18.1286	17.2943	18.3837	18.1682	17.811	18.1689	18.0448	18.0192	18.9308
P51163	KOS / c	P51163	-0.0224911	0.0224911	0.729613	Uros	Uroporphyrinogen-III synthase	HEM4_MOUSE	2	0.627051	0.337854	17.1503	17.0695	17.6737	17.2335	17.1882	17.8533	17.4175		16.1941
Q99LB7	KOS / c	Q99LB7	0.0410084	0.0410084	0.729613	Sardh	Sarcosine dehydrogenase, mitochondrial	SARDH_MOUSE	47	0.703366	0.338331	23.7102	24.0524	24.157	23.8918	24.093	23.8093	23.9637	24.0686	24.0648
D3Z2Z1;D3Z3M7;F6RCU2;F8WIA1;Q922J3	KOS / c	D3Z2Z1;D3Z3M7;F6RCU2;F8WIA1;Q922J3	0.444717	0.444717	0.729613	Clip1	CAP-Gly domain-containing linker protein 1;CAP-Gly domain-containing linker protein 1;CAP-Gly domain-containing linker protein 1 (Fragment);CAP-Gly domain-containing linker protein 1;CAP-Gly domain-containing linker protein 1	D3Z2Z1_MOUSE;D3Z3M7_MOUSE;F6RCU2_MOUSE;F8WIA1_MOUSE;CLIP1_MOUSE	5	1.12528	0.338392	17.289	16.3063	17.2378	16.4136	17.6449	17.0999	16.9558	16.8968	17.794
P54276	KOS / c	P54276	-0.684971	0.684971	0.729613	Msh6	DNA mismatch repair protein Msh6	MSH6_MOUSE	3	0.497643	0.338729	21.896	22.9655	22.8566	23.1602	22.0808	22.007	22.246	22.1302	22.0629
Q9CZX8	KOS / c	Q9CZX8	-0.122843	0.122843	0.729613	Rps19	40S ribosomal protein S19	RS19_MOUSE	7	0.370491	0.338906	23.4293	23.3565	23.2634	23.2347	23.1978	23.3024	23.2872	23.1417	23.0575
Q9ERI6	KOS / c	Q9ERI6	-0.053019	0.053019	0.729613	Rdh14	Retinol dehydrogenase 14	RDH14_MOUSE	1	0.172981	0.339052	16.8825	16.9888	17.047	16.6699	16.9949	16.7752	16.7839	16.6417	17.0234
P68373	KOS / c	P68373	-0.234016	0.234016	0.729613	Tuba1c	Tubulin alpha-1C chain	TBA1C_MOUSE	1	1.22912	0.339076	19.7192	19.9379	19.3131	19.3573	19.7499	19.3273	18.7462	19.4878	19.3679
O35604	KOS / c	O35604	-0.178228	0.178228	0.729613	Npc1	Niemann-Pick C1 protein	NPC1_MOUSE	2	0.489224	0.339212	17.2323	17.3798	17.6135	18.201	17.2568	17.1755	17.5923	17.707	17.5857
Q9D6M3	KOS / c	Q9D6M3	-0.180797	0.180797	0.729613	Slc25a22	Mitochondrial glutamate carrier 1	GHC1_MOUSE	12	0.681388	0.33936	21.1588	21.1719	21.1994	21.3703	21.0235	21.198	21.0283	21.0478	20.9231
O88738;S4R1L5;S4R2P8	KOS / c	O88738;S4R1L5;S4R2P8	-1.15722	1.15722	0.729613	Birc6	Baculoviral IAP repeat-containing protein 6	BIRC6_MOUSE;S4R1L5_MOUSE;S4R2P8_MOUSE	5	1.24594	0.339536	16.0264	15.6842	18.2567	15.8188	15.7875	15.8646	15.4731	15.915	15.6482
Q8CDM8	KOS / c	Q8CDM8	-0.228558	0.228558	0.729662	Fam160b1	Protein FAM160B1	F16B1_MOUSE	4	0.326932	0.339775	17.5455	17.383	17.1213	17.3038	17.099	17.1779	17.2239	17.095	16.9817
P70335	KOS / c	P70335	-0.516158	0.516158	0.730481	Rock1	Rho-associated protein kinase 1	ROCK1_MOUSE	5	0.980794	0.340413	16.135	15.7707	16.5148	17.8141	15.9642	16.4706	16.3859	16.3648	16.1004
Q00519	KOS / c	Q00519	0.0391738	0.0391738	0.730481	Xdh	Xanthine dehydrogenase/oxidase	XDH_MOUSE	32	0.743034	0.340589	20.5435	20.553	20.2624	20.536	20.6167	20.6313	20.6286	20.4706	20.1956
Q8BVW3	KOS / c	Q8BVW3	-0.169412	0.169412	0.731264	Trim14	Tripartite motif-containing protein 14	TRI14_MOUSE	5	0.460247	0.34117	17.9918	17.6233	17.9318	18.4492	17.7838	17.6488	17.9432	17.8057	18.0825
Q8BH24	KOS / c	Q8BH24	0.14006	0.14006	0.731714	Tm9sf4	Transmembrane 9 superfamily member 4	TM9S4_MOUSE	7	1.05077	0.341966	18.9577	19.4288	19.2395	19.0052	18.9818	19.3444	19.3339	19.3595	19.4854
P35282	KOS / c	P35282	-0.217817	0.217817	0.731714	Rab21	Ras-related protein Rab-21	RAB21_MOUSE	8	0.701621	0.34216	19.1294	19.045	18.6746	18.9834	19.0458	18.4479	18.83	18.6061	18.7496
E9Q5P0;G3UWE8;O35453	KOS / c	E9Q5P0;G3UWE8;O35453	0.034994	0.034994	0.731714	Hpn	Serine protease hepsin;Hepsin, isoform CRA_c;Serine protease hepsin	E9Q5P0_MOUSE;G3UWE8_MOUSE;HEPS_MOUSE	2	0.3067	0.342213	16.6372	16.6344	16.7294	16.5046	17.0562	16.5262	16.7718	16.628	16.199
Q9CQJ8	KOS / c	Q9CQJ8	0.169433	0.169433	0.731714	Ndufb9	NADH dehydrogenase [ubiquinone] 1 beta subcomplex subunit 9	NDUB9_MOUSE	11	0.599091	0.342381	20.7433	20.4041	20.6783	21.4119	20.6242	21.0404	21.4396	21.034	20.8838
Q9DC71	KOS / c	Q9DC71	0.00713436	0.00713436	0.731714	Mrps15	28S ribosomal protein S15, mitochondrial	RT15_MOUSE	2	0.238913	0.342463	19.2939	19.3759	19.1086	19.1354	19.4496	19.3407	19.333	19.1092	18.9017
Q8R1G2	KOS / c	Q8R1G2	-0.14463	0.14463	0.731944	Cmbl	Carboxymethylenebutenolidase homolog	CMBL_MOUSE	12	1.01731	0.342878	20.2443	20.8584	20.6106	20.8965	20.5394	20.3438	20.6764	20.3671	20.6877
Q9DC29	KOS / c	Q9DC29	0.183526	0.183526	0.731944	Abcb6	ATP-binding cassette sub-family B member 6, mitochondrial	ABCB6_MOUSE	2	0.464952	0.343004	17.9548	18.0437	18.1274	18.2262	18.1157	18.2143	18.1521	18.1172	18.6877
Q9CQ22	KOS / c	Q9CQ22	-0.0543601	0.0543601	0.732042	Lamtor1	Ragulator complex protein LAMTOR1	LTOR1_MOUSE	2	0.568151	0.343267	18.0326	18.6422	17.8129	18.625	18.6654	18.8898	18.1486	17.419	17.6923
Q9DC16	KOS / c	Q9DC16	0.205282	0.205282	0.732382	Ergic1	Endoplasmic reticulum-Golgi intermediate compartment protein 1	ERGI1_MOUSE	4	0.733674	0.343643	18.2389	18.2192	18.3073	18.294	17.9281	18.4696	18.832	18.1349	18.7775
P19783	KOS / c	P19783	-0.0799365	0.0799365	0.732908	Cox4i1	Cytochrome c oxidase subunit 4 isoform 1, mitochondrial	COX41_MOUSE	10	0.784888	0.344267	23.9848	24.2759	24.25	24.2373	24.1897	24.1455	24.0482	24.1215	24.0482
P98192;Q05DV2	KOS / c	P98192;Q05DV2	-0.114955	0.114955	0.732908	Gnpat	Dihydroxyacetone phosphate acyltransferase;Dihydroxyacetone phosphate acyltransferase (Fragment)	GNPAT_MOUSE;Q05DV2_MOUSE	1	0.144844	0.344324	14.3427		14.0933	15.747	14.2746	14.6676		15.4741	14.5175
D3Z7M5;Q9CPT5	KOS / c	D3Z7M5;Q9CPT5	0.32228	0.32228	0.732922	Nop16	Nucleolar protein 16	D3Z7M5_MOUSE;NOP16_MOUSE	3	1.62454	0.344934	15.7416	16.1883	16.671	15.7623	16.1179	16.7503	16.4668	16.3521	16.5612
F6SKI6;O55229	KOS / c	F6SKI6;O55229	-0.432135	0.432135	0.732922	Chkb	Choline/ethanolamine kinase (Fragment);Choline/ethanolamine kinase	F6SKI6_MOUSE;CHKB_MOUSE	1	0.481147	0.345402	16.2453	15.8564	16.1652	16.8281	15.7834	15.8406	16.4104	15.9857	15.1251
Q99J10	KOS / c	Q99J10	0.460694	0.460694	0.732922	Ctu1	Cytoplasmic tRNA 2-thiolation protein 1	CTU1_MOUSE	1	0.959711	0.345539	16.3964	15.0293	16.4489	16.2009	16.1677	16.7125		16.7812
Q8VBV7	KOS / c	Q8VBV7	1.56487	1.56487	0.732922	Cops8	COP9 signalosome complex subunit 8	CSN8_MOUSE	5	0.773484	0.346068	18.6919	18.4314	18.3845	17.7543	18.5582	18.2224	18.1442	21.8074	18.2181
Q99L88	KOS / c	Q99L88	-0.0488125	0.0488125	0.732922	Sntb1	Beta-1-syntrophin	SNTB1_MOUSE	11	0.611183	0.346097	19.9078	20.0071	19.0454	19.6437	19.8503	19.3815	19.4685	19.3807	20.0284
F8WIR1;P18242	KOS / c	F8WIR1;P18242	-0.097665	0.097665	0.732922	Ctsd	Cathepsin D	F8WIR1_MOUSE;CATD_MOUSE	11	0.590298	0.346394	21.3587	21.4369	21.4186	21.2289	21.1976	21.3257	21.0423	21.2775	21.4519
Q64471	KOS / c	Q64471	-0.121912	0.121912	0.732922	Gstt1	Glutathione S-transferase theta-1	GSTT1_MOUSE	15	1.11086	0.34666	23.4976	23.42	23.258	23.7088	23.402	23.4985	23.5253	23.3482	22.9463
Q8R010	KOS / c	Q8R010	-0.0972794	0.0972794	0.732922	Aimp2	Aminoacyl tRNA synthase complex-interacting multifunctional protein 2	AIMP2_MOUSE	5	0.551802	0.346719	18.1186	18.4117	17.9163	18.6662	17.9184	18.0216	18.6652	17.9571	18.3372
Q8R0V5	KOS / c	Q8R0V5	0.319244	0.319244	0.732922	Ido2	Indoleamine 2,3-dioxygenase 2	I23O2_MOUSE	8	1.08452	0.347304	19.1735	19.5756	19.1259	18.687	19.6828	19.444	19.6897	19.3865	19.2075
E0CZE0;Q8VBW6	KOS / c	E0CZE0;Q8VBW6	-0.240931	0.240931	0.732922	Nae1	NEDD8-activating enzyme E1 regulatory subunit	E0CZE0_MOUSE;ULA1_MOUSE	6	1.35687	0.347387	17.3345	17.1263	18.1179	17.993	17.26	18.2366	16.9368	16.7905	17.5978
Q91WK2	KOS / c	Q91WK2	-0.109728	0.109728	0.732922	Eif3h	Eukaryotic translation initiation factor 3 subunit H	EIF3H_MOUSE	10	0.440317	0.347465	19.7385	19.4152	19.6586	19.6641	19.464	19.6063	19.5535	19.6558	19.2595
O89086	KOS / c	O89086	-0.0106988	0.0106988	0.732922	Rbm3	RNA-binding protein 3	RBM3_MOUSE	5	0.746282	0.347549	18.8088	18.8163	19.4075	20.4047	18.9055	19.194	19.9377	19.6366	19.6409
O35691;Q3TUQ5	KOS / c	O35691;Q3TUQ5	-0.525223	0.525223	0.732922	Pnn	Pinin	PININ_MOUSE;Q3TUQ5_MOUSE	4	0.538067	0.347595	17.9176	15.8859	16.1858	16.6147	16.0691	16.3555	16.7221	16.1709	16.3763
Q80X68	KOS / c	Q80X68	-2.71808	2.71808	0.732922	Csl	Citrate synthase	Q80X68_MOUSE	1	2.44198	0.347636	18.6406	18.6538	17.8294	22.5709	18.3923	18.1312	18.1555	17.5901	18.0067
Q3TFD0;Q9CZN7	KOS / c	Q3TFD0;Q9CZN7	-0.0803933	0.0803933	0.732922	Shmt2	Serine hydroxymethyltransferase	Q3TFD0_MOUSE;Q9CZN7_MOUSE	25	0.977096	0.347758	22.842	22.9806	22.7418	23.2392	22.7871	22.8692	23.0407	22.9481	22.7496
Q9CZX9	KOS / c	Q9CZX9	0.383491	0.383491	0.732922	Emc4	ER membrane protein complex subunit 4	EMC4_MOUSE	2	1.19624	0.347801	18.7017	18.541	19.4612	18.7456	18.8314	19.8329	18.8602	19.3916	19.303
P63073	KOS / c	P63073	-0.0235064	0.0235064	0.73326	Eif4e	Eukaryotic translation initiation factor 4E	IF4E_MOUSE	5	0.431339	0.348219	18.6313	18.9012	19.0105	18.7735	18.8012	18.7778	18.9737	18.759	18.7384
Q9D997;Q9QZ08	KOS / c	Q9D997;Q9QZ08	-0.0761807	0.0761807	0.73326	Nagk	N-acetyl-D-glucosamine kinase	Q9D997_MOUSE;NAGK_MOUSE	3	0.501807	0.348579	17.0519	16.8993	17.1999	17.4043	17.1027	17.0805	16.8059	17.2522	17.0971
Q6DFW4	KOS / c	Q6DFW4	-0.00727762	0.00727762	0.73326	Nop58	Nucleolar protein 58	NOP58_MOUSE	11	0.626007	0.348897	17.593	17.4326	17.8558	18.2161	17.6448	17.8889	17.7683	17.9742	17.6886
A0A087WQT0;D3YXM1;O88697;Q05DP1	KOS / c	A0A087WQT0;D3YXM1;O88697;Q05DP1	-0.41304	0.41304	0.73326	Stk16	Serine/threonine-protein kinase 16 (Fragment);Serine/threonine-protein kinase 16 (Fragment);Serine/threonine-protein kinase 16;Serine/threonine-protein kinase 16	A0A087WQT0_MOUSE;D3YXM1_MOUSE;STK16_MOUSE;Q05DP1_MOUSE	1	1.00502	0.348997	15.6252	14.785	15.7732	15.4115	15.1721			13.537	15.6568
O35286	KOS / c	O35286	0.111984	0.111984	0.73326	Dhx15	Pre-mRNA-splicing factor ATP-dependent RNA helicase DHX15	DHX15_MOUSE	20	0.916896	0.349047	19.2574	19.3242	19.6327	19.7276	19.2222	19.7912	19.7344	19.9106	19.2593
P02089	KOS / c	P02089	-0.485503	0.485503	0.734702	Hbb-b2	Hemoglobin subunit beta-2	HBB2_MOUSE	1	1.06923	0.349951	21.1682	21.8468	21.4194	21.22	21.0914	19.6606	21.5014	21.0386	20.9099
Q6P3A8	KOS / c	Q6P3A8	-0.0652387	0.0652387	0.735618	Bckdhb	2-oxoisovalerate dehydrogenase subunit beta, mitochondrial	ODBB_MOUSE	12	0.657593	0.35064	22.0091	22.293	22.3768	22.2025	22.2978	22.2236	21.9713	22.1337	22.1608
P11087	KOS / c	P11087	0.4148	0.4148	0.735618	Col1a1	Collagen alpha-1(I) chain	CO1A1_MOUSE	6	0.917135	0.350823	17.7139	18.0713	19.6002	18.3361	18.3661	19.6252	18.678	19.2345	18.9611
Q8C196	KOS / c	Q8C196	-0.0401391	0.0401391	0.736517	Cps1	Carbamoyl-phosphate synthase [ammonia], mitochondrial	CPSM_MOUSE	97	1.79554	0.351527	27.8623	28.3367	28.046	28.0429	27.8125	28.1781	28.0092	28.1908	27.9864
A0A087WQA0;F8WI22;Q8K019	KOS / c	A0A087WQA0;F8WI22;Q8K019	-0.102075	0.102075	0.736517	Bclaf1	Bcl-2-associated transcription factor 1	A0A087WQA0_MOUSE;F8WI22_MOUSE;BCLF1_MOUSE	6	0.655143	0.352363	17.3847	16.0685	16.381	17.2099	16.8863	16.4093	16.3839	16.9154	17.0742
Q62348	KOS / c	Q62348	-0.278362	0.278362	0.736517	Tsn	Translin	TSN_MOUSE	6	0.631524	0.352597	18.8244	19.0804	18.6188	18.8701	19.0871	18.3708	18.4227	18.2878	18.5775
Q3TL72;Q8C878	KOS / c	Q3TL72;Q8C878	-2.39755	2.39755	0.736517	Uba3	NEDD8-activating enzyme E1 catalytic subunit	Q3TL72_MOUSE;UBA3_MOUSE	3	1.84633	0.352857	21.5828	23.2112	18.6971	17.4732	20.9938	18.2565	17.9712	18.3308	17.6456
Q8CFV9	KOS / c	Q8CFV9	0.074723	0.074723	0.736517	Rfk	Riboflavin kinase	RIFK_MOUSE	4	0.793311	0.352924	17.5358	17.9967	18.1673	18.686	18.0387	18.1044	18.3271	17.8455	18.6859
P56812	KOS / c	P56812	-0.0419445	0.0419445	0.736517	Pdcd5	Programmed cell death protein 5	PDCD5_MOUSE	5	0.96756	0.35299	18.5849	18.8203	18.2355	18.6282	18.7251	18.2408	18.6963	18.0848	18.8121
Q8BHC0	KOS / c	Q8BHC0	-0.0604085	0.0604085	0.736517	Lyve1	Lymphatic vessel endothelial hyaluronic acid receptor 1	LYVE1_MOUSE	2	0.854772	0.352999	19.162	18.667	18.6733	18.9715	19.2385	17.6382	18.9609	18.3868	19.2964
O35593	KOS / c	O35593	-0.0395632	0.0395632	0.736517	Psmd14	26S proteasome non-ATPase regulatory subunit 14	PSDE_MOUSE	7	1.04832	0.353398	19.7084	19.0648	20.2069	19.8556	19.7318	19.4059	19.9757	20.2852	18.8123
P06684	KOS / c	P06684	-0.0502613	0.0502613	0.736517	C5	Complement C5	CO5_MOUSE	3	0.659171	0.35364	17.0675	17.105	17.6902	17.6491	17.5135	17.5434	17.3022	17.3723	16.9884
Q91XD6	KOS / c	Q91XD6	-0.0603373	0.0603373	0.736517	Vps36	Vacuolar protein-sorting-associated protein 36	VPS36_MOUSE	6	0.70447	0.353856	18.2773	18.0997	18.0266	18.3349	18.3465	17.9852	18.2928	17.98	17.9972
Q9JLJ5	KOS / c	Q9JLJ5	0.212634	0.212634	0.736517	Elovl1	Elongation of very long chain fatty acids protein 1	ELOV1_MOUSE	1	0.518932	0.354023	17.4973	17.0307	16.6549	17.1597	17.0767	17.56	17.4385	17.4026	17.1067
Q8R2Y2	KOS / c	Q8R2Y2	-0.56363	0.56363	0.736517	Mcam	Cell surface glycoprotein MUC18	MUC18_MOUSE	2	0.803023	0.354023	18.7276	17.2768	18.3567	17.5151	17.984	17.4464	16.5962	17.8286	17.4089
Q99JZ4	KOS / c	Q99JZ4	0.316246	0.316246	0.736517	Sar1a	GTP-binding protein SAR1a	Q99JZ4_MOUSE	8	0.673209	0.354727	20.6458	20.9606	20.9066	21.1726	20.9917	20.7018	21.5525	20.9725	21.7567
Q9CQZ5	KOS / c	Q9CQZ5	-0.188431	0.188431	0.736517	Ndufa6	NADH dehydrogenase [ubiquinone] 1 alpha subcomplex subunit 6	NDUA6_MOUSE	5	0.767453	0.355032	19.3382	19.4341	19.3913	19.7211	19.4522	19.4355	19.1757	19.0594	19.2913
E9PZF5;E9Q5H2;P97822	KOS / c	E9PZF5;E9Q5H2;P97822	-0.328523	0.328523	0.736517	Anp32e	Acidic leucine-rich nuclear phosphoprotein 32 family member E (Fragment);Acidic leucine-rich nuclear phosphoprotein 32 family member E (Fragment);Acidic leucine-rich nuclear phosphoprotein 32 family member E	E9PZF5_MOUSE;E9Q5H2_MOUSE;AN32E_MOUSE	1	0.362821	0.355057	18.5586	17.6935	17.2264	17.7325	18.2465	17.0934	17.495	17.5845	17.0177
Q9D023	KOS / c	Q9D023	-0.0720286	0.0720286	0.736517	Mpc2	Mitochondrial pyruvate carrier 2	MPC2_MOUSE	6	0.624094	0.355719	20.8837	21.4422	21.4427	21.4765	21.0667	21.1227	21.5563	20.9692	21.4832
O35683	KOS / c	O35683	-0.16001	0.16001	0.736517	Ndufa1	NADH dehydrogenase [ubiquinone] 1 alpha subcomplex subunit 1	NDUA1_MOUSE	1	0.440883	0.355754	19.4011	19.6744	19.6232	19.7385	19.7975	19.2847	19.0034	19.3912	19.6623
P55096	KOS / c	P55096	-0.0667614	0.0667614	0.736517	Abcd3	ATP-binding cassette sub-family D member 3	ABCD3_MOUSE	24	0.751282	0.355868	22.5749	22.3551	22.1414	22.4074	22.3375	22.0529	22.6937	22.238	22.1453
A0A0R4J1Z3;Q9CR67	KOS / c	A0A0R4J1Z3;Q9CR67	-0.2976	0.2976	0.736517	Tmem33	Transmembrane protein 33	A0A0R4J1Z3_MOUSE;TMM33_MOUSE	6	1.0504	0.355933	19.7008	20.2243	19.8819	20.6576	20.2342	19.7919	19.847	19.825	19.5436
Q8C0L8	KOS / c	Q8C0L8	0.710609	0.710609	0.736517	Cog5	Conserved oligomeric Golgi complex subunit 5	COG5_MOUSE	2	0.794482	0.356255	16.5203	17.2949	17.7236		16.8698	18.0064	19.2589	17.1733	16.9553
A0A0N4SVL0;A0A0R4J112;A2AMI2;Q80XI3;Z4YKC4	KOS / c	A0A0N4SVL0;A0A0R4J112;A2AMI2;Q80XI3;Z4YKC4	0.0197091	0.0197091	0.736517	Eif4g3	Eukaryotic translation initiation factor 4 gamma 3	A0A0N4SVL0_MOUSE;A0A0R4J112_MOUSE;A2AMI2_MOUSE;IF4G3_MOUSE;Z4YKC4_MOUSE	4	0.528729	0.356302	14.754	14.8172	14.9077	15.4434	15.1494	15.2113	14.8678	15.0377	14.8333
P70122	KOS / c	P70122	-1.42351	1.42351	0.736517	Sbds	Ribosome maturation protein SBDS	SBDS_MOUSE	5	1.73497	0.356523	19.7424	19.6142	17.5054	17.2878	17.2561	17.5789	18.0213	17.6859	16.8084
Q99LR1	KOS / c	Q99LR1	0.214713	0.214713	0.736517	Abhd12	Monoacylglycerol lipase ABHD12	ABD12_MOUSE	4	0.64065	0.356605	17.9093	17.8081	18.2524	18.0291	18.2049	18.1331	18.1317	18.3074	18.331
Q9R0X4	KOS / c	Q9R0X4	0.14743	0.14743	0.736517	Acot9	Acyl-coenzyme A thioesterase 9, mitochondrial	ACOT9_MOUSE	2	1.38741	0.356856	16.4762	14.2807	15.5531	16.8713	15.7509	16.5673	16.2457	16.6337	15.7385
Q9R0N0	KOS / c	Q9R0N0	-0.0865745	0.0865745	0.736517	Galk1	Galactokinase	GALK1_MOUSE	17	0.650602	0.357017	22.1155	21.9154	22.4272	22.3324	22.1745	22.0924	22.1797	22.0863	22.0861
Q8VC81;Q99P27	KOS / c	Q8VC81;Q99P27	-0.23994	0.23994	0.736517	Pla2g12b	Group XIIB phospholipase A2-like protein;Group XIIB secretory phospholipase A2-like protein	Q8VC81_MOUSE;PG12B_MOUSE	4	0.697556	0.357377	18.8578	18.9668	18.7277	18.7616	19.2375	18.4396	17.9197	18.2756	18.7344
Q8VCG4;Q9DAC2	KOS / c	Q8VCG4;Q9DAC2	0.127966	0.127966	0.736517	C8g	Complement component C8 gamma chain;Complement component 8, gamma subunit, isoform CRA_b	CO8G_MOUSE;Q9DAC2_MOUSE	2	0.775737	0.357628	17.2203	18.1792	17.009	16.9851	18.2052	17.0092	17.3772	17.324	17.6305
P32233	KOS / c	P32233	-0.148141	0.148141	0.736517	Drg1	Developmentally-regulated GTP-binding protein 1	DRG1_MOUSE	7	0.436483	0.357904	18.152	18.1878	17.9565	18.1809	18.0796	17.9701	18.2974	17.8111	17.6212
A0A0R4J1R7	KOS / c	A0A0R4J1R7	0.26724	0.26724	0.736517	Pcbd2	Pterin-4-alpha-carbinolamine dehydratase 2	A0A0R4J1R7_MOUSE	3	0.723658	0.358122	17.8508	17.638	18.3727	18.373	17.8507	18.2839	18.5431	18.4329	18.5819
G3UYQ2;G3UZT6;Q3UF95;Q9Z1R2	KOS / c	G3UYQ2;G3UZT6;Q3UF95;Q9Z1R2	-0.262998	0.262998	0.736517	Bag6	Large proline-rich protein BAG6	G3UYQ2_MOUSE;G3UZT6_MOUSE;Q3UF95_MOUSE;BAG6_MOUSE	8	0.813074	0.358155	17.7329	17.5705	17.6912	18.2291	17.1555	17.5012	17.7538	17.806	17.5245
O55239	KOS / c	O55239	0.211505	0.211505	0.736517	Nnmt	Nicotinamide N-methyltransferase	NNMT_MOUSE	2	0.707723	0.358577	15.9736	16.875		16.7135	16.3511	16.7278	17.3191	17.2735	15.5934
P24472	KOS / c	P24472	-0.0189233	0.0189233	0.736517	Gsta4	Glutathione S-transferase A4	GSTA4_MOUSE	5	0.632807	0.358701	21.2195	21.9388	21.5195	22.3076	21.5705	21.8162	21.8726	21.3843	22.1647
Q8R0X7	KOS / c	Q8R0X7	-0.257002	0.257002	0.736517	Sgpl1	Sphingosine-1-phosphate lyase 1	SGPL1_MOUSE	8	0.723255	0.35909	18.5958	18.761	18.3771	18.1481	18.4334	18.3772	17.9682	18.1617	18.1702
Q3TYL7;Q9QYJ3	KOS / c	Q3TYL7;Q9QYJ3	-0.36592	0.36592	0.736517	Dnajb1	DnaJ homolog subfamily B member 1	Q3TYL7_MOUSE;DNJB1_MOUSE	3	0.507384	0.359164	18.0728	17.4885	17.0801	16.8041	17.445	17.4293	16.8461	16.9003	16.5527
Q64726	KOS / c	Q64726	-0.172758	0.172758	0.736517	Azgp1	Zinc-alpha-2-glycoprotein	ZA2G_MOUSE	1	0.608872	0.359205	17.7167	19.2906	18.3729			18.1798	18.1231	18.38	18.9063
P70266	KOS / c	P70266	-0.100072	0.100072	0.736517	Pfkfb1	6-phosphofructo-2-kinase/fructose-2,6-bisphosphatase 1	F261_MOUSE	21	0.764175	0.359243	19.7944	20.0578	19.1006	20.0054	19.7657	19.7744	20.0025	19.5656	19.199
P26369;Q3KQM4;Q80XR5	KOS / c	P26369;Q3KQM4;Q80XR5	0.0290169	0.0290169	0.736517	U2af2	Splicing factor U2AF 65 kDa subunit	U2AF2_MOUSE;Q3KQM4_MOUSE;Q80XR5_MOUSE	10	0.578841	0.359641	20.1818	19.9777	20.1689	20.1024	20.0577	20.1218	20.0895	20.1657	20.2521
P34928	KOS / c	P34928	0.137588	0.137588	0.736517	Apoc1	Apolipoprotein C-I	APOC1_MOUSE	1	0.320052	0.360114	20.7855	21.1397	21.6606	21.0765	21.3237	21.2455	21.4341	21.3487	21.3357
Q8QZR5	KOS / c	Q8QZR5	-0.0863622	0.0863622	0.736517	Gpt	Alanine aminotransferase 1	ALAT1_MOUSE	22	0.745666	0.360124	22.6923	23.3779	23.2949	23.1926	23.4161	22.9742	23.0126	23.0888	22.819
P14733	KOS / c	P14733	-0.0365476	0.0365476	0.736517	Lmnb1	Lamin-B1	LMNB1_MOUSE	25	0.7886	0.360131	20.2718	20.4072	20.9327	20.4358	20.5769	20.6855	20.4937	20.6075	20.0438
Q8BXV2	KOS / c	Q8BXV2	0.159396	0.159396	0.736517	Bri3bp	BRI3-binding protein	BRI3B_MOUSE	2	0.434758	0.360339	18.2158	17.8875	16.4369	17.6259	18.1181	17.9611	17.6277	17.8954	17.4871
Q3UZZ6	KOS / c	Q3UZZ6	-0.10546	0.10546	0.736517	Sult1d1	Sulfotransferase 1 family member D1	ST1D1_MOUSE	14	0.92723	0.360547	22.4824	22.8701	22.8117	22.7165	22.8576	22.7711	22.3718	22.3591	22.6785
E9Q0F0	KOS / c	E9Q0F0	0.375001	0.375001	0.736517	Krt78	Keratin 78	E9Q0F0_MOUSE	1	0.698655	0.360627	18.0496	18.7855	17.5777	18.1145	17.7844		18.7009	18.6796	18.896
Q6PIP5	KOS / c	Q6PIP5	-0.091894	0.091894	0.736683	Nudcd1	NudC domain-containing protein 1	NUDC1_MOUSE	2	0.588517	0.361095	17.6158	18.0086	16.9655	16.2199	17.0118	17.1127	16.6712	17.2578	17.929
A0A0R4J1H6;E9QP99;P55937	KOS / c	A0A0R4J1H6;E9QP99;P55937	0.168493	0.168493	0.736683	Golga3	Golgin subfamily A member 3	A0A0R4J1H6_MOUSE;E9QP99_MOUSE;GOGA3_MOUSE	2	0.31049	0.361302	15.5248	14.6685	15.6678	15.6182	15.5269	15.3221	15.4856	15.9177	15.6282
Q8BVQ5	KOS / c	Q8BVQ5	0.32178	0.32178	0.736683	Ppme1	Protein phosphatase methylesterase 1	PPME1_MOUSE	1	0.976242	0.361681	18.0009	18.0806	17.9529	16.0222	17.9689	17.9795	18.2126	17.9917	18.0095
Q9Z103	KOS / c	Q9Z103	-0.503631	0.503631	0.736683	Adnp	Activity-dependent neuroprotector homeobox protein	ADNP_MOUSE	1	1.92358	0.361874	18.7564	19.5087	19.1513	19.668	17.451	19.2466	20.1413	16.1172	18.0273
Q9JMG1	KOS / c	Q9JMG1	-0.613825	0.613825	0.736683	Edf1	Endothelial differentiation-related factor 1	EDF1_MOUSE	5	0.874802	0.36198	19.6989	18.3299	18.5724	18.5076	18.3418	18.1346	18.3685	18.1856	18.3347
Q61599	KOS / c	Q61599	0.230045	0.230045	0.736683	Arhgdib	Rho GDP-dissociation inhibitor 2	GDIR2_MOUSE	4	0.955298	0.362217	17.3807	17.3495	18.4024	18.9016	17.9308	18.8709	18.6289	18.2922	18.0173
D3YVJ6;E9Q8Y1;Q7TNV0	KOS / c	D3YVJ6;E9Q8Y1;Q7TNV0	-0.0486363	0.0486363	0.736683	Dek	Protein DEK (Fragment);Protein DEK (Fragment);Protein DEK	D3YVJ6_MOUSE;E9Q8Y1_MOUSE;DEK_MOUSE	4	0.328894	0.362235	18.5888	18.4217	18.8142	18.8	18.6341	18.6997	18.4019	18.6918	18.6352
Q3V3C7;Q99JR6	KOS / c	Q3V3C7;Q99JR6	-0.0542833	0.0542833	0.73677	Nmnat3	Nicotinamide/nicotinic acid mononucleotide adenylyltransferase 3	Q3V3C7_MOUSE;NMNA3_MOUSE	2	1.39469	0.362496	17.0841	16.863	17.0306	16.6388	17.1189	17.2353	16.3033	16.6245	16.827
Q8BFP9	KOS / c	Q8BFP9	0.109642	0.109642	0.736816	Pdk1	[Pyruvate dehydrogenase (acetyl-transferring)] kinase isozyme 1, mitochondrial	PDK1_MOUSE	4	0.484028	0.362737	17.7334	18.1231	18.1021	17.2353	17.93	17.9351	17.6539	18.3486	17.787
B8JJH0;F7D3E1;J3QQ27	KOS / c	B8JJH0;F7D3E1;J3QQ27	-0.592164	0.592164	0.737141	Ccdc191	Coiled-coil domain-containing 191;Coiled-coil domain-containing 191 (Fragment);Coiled-coil domain-containing 191	B8JJH0_MOUSE;F7D3E1_MOUSE;J3QQ27_MOUSE	1	0.933109	0.363177	17.5396	16.7081	15.91	17.6837	17.5489	16.2693	16.1727	15.8543	16.0645
A0A0R4J0S3;Q924D0	KOS / c	A0A0R4J0S3;Q924D0	-0.0650357	0.0650357	0.737141	Rtn4ip1	Reticulon 4 interacting protein 1;Reticulon-4-interacting protein 1, mitochondrial	A0A0R4J0S3_MOUSE;RT4I1_MOUSE	6	0.353844	0.363448	18.2869	18.5458	18.5202	18.4822	18.318	18.3263	18.5801	18.229	18.5033
P39039	KOS / c	P39039	-0.194984	0.194984	0.737141	Mbl1	Mannose-binding protein A	MBL1_MOUSE	3	0.870417	0.363551	19.4824	19.3663	18.9481	18.7445	19.2397	18.7924	18.4812	19.0427	19.172
P80313	KOS / c	P80313	0.0290509	0.0290509	0.737509	Cct7	T-complex protein 1 subunit eta	TCPH_MOUSE	19	0.815966	0.363975	20.4881	20.2994	20.2081	20.4269	20.3244	20.5054	20.4101	20.4809	20.2021
Q6PEE2	KOS / c	Q6PEE2	0.140687	0.140687	0.737509	Ctif	CBP80/20-dependent translation initiation factor	CTIF_MOUSE	1	0.400629	0.364184	18.5555	19.0401	18.9709	18.7969	19.2366	18.8601	18.9182	19.2034	18.6689
Q8K2V6	KOS / c	Q8K2V6	0.620567	0.620567	0.737509	Ipo11	Importin-11	IPO11_MOUSE	3	0.508184	0.364575	14.9727	14.4215	13.2081	13.4197	14.586	14.9844	14.7661	15.0348	14.5963
Q8K0B2	KOS / c	Q8K0B2	-0.412147	0.412147	0.737509	Lmbrd1	Probable lysosomal cobalamin transporter	LMBD1_MOUSE	1	1.47731	0.364778	16.385	16.2091	16.2679	15.0045	16.1727	15.6411	13.3731	15.5314	16.1679
D3Z5N6;F8WIP7;Q61103	KOS / c	D3Z5N6;F8WIP7;Q61103	-0.294229	0.294229	0.737509	Dpf2	Zinc finger protein ubi-d4;Zinc finger protein ubi-d4 (Fragment);Zinc finger protein ubi-d4	D3Z5N6_MOUSE;F8WIP7_MOUSE;REQU_MOUSE	1	0.448792	0.364824	13.5927	13.7019	14.1817	15.2176	13.4824	13.7078	14.2341	14.3132	14.2518
Q9Z0M5	KOS / c	Q9Z0M5	-0.0857673	0.0857673	0.738106	Lipa	Lysosomal acid lipase/cholesteryl ester hydrolase	LICH_MOUSE	3	0.767968	0.365338	20.2918	19.671	19.9519	19.4913	19.7534	19.9271	19.4826	19.9049	19.8769
Q9CXV1	KOS / c	Q9CXV1	0.718225	0.718225	0.738605	Sdhd	Succinate dehydrogenase [ubiquinone] cytochrome b small subunit, mitochondrial	DHSD_MOUSE	2	2.20719	0.365804	18.1006	18.5035	17.9259	17.9103	19.4381	17.8891	18.1837	17.9304	19.7145
F6S4K9	KOS / c	F6S4K9	-0.124769	0.124769	0.738619	Epb41	Protein 4.1 (Fragment)	F6S4K9_MOUSE	1	0.308323	0.366175	18.0876	17.8463	17.811	17.1978	17.9114	17.7094	17.2631	17.4039	17.8356
Q501J7	KOS / c	Q501J7	0.151531	0.151531	0.738619	Phactr4	Phosphatase and actin regulator 4	PHAR4_MOUSE	2	0.329406	0.366248	16.0664	15.8344	16.2469	16.4401	15.8286	16.0686	16.6664	16.3856	16.478
A0A0A0MQ90;P97352	KOS / c	A0A0A0MQ90;P97352	-0.216636	0.216636	0.738641	S100a13	Protein S100-A13	A0A0A0MQ90_MOUSE;S10AD_MOUSE	2	0.914627	0.366478	19.3847	19.628	19.4795	19.4401	19.2865	19.3697	18.5699	19.5253	19.4146
D3YUT6;Q91V77	KOS / c	D3YUT6;Q91V77	0.0795983	0.0795983	0.740516	S100a1	Protein S100-A1;Protein S100	D3YUT6_MOUSE;Q91V77_MOUSE	1	0.356	0.367682	18.1862	18.5233	18.3242	18.0797	18.5147	18.2881	18.1689	18.4939	18.3433
Q3UE37	KOS / c	Q3UE37	-0.228111	0.228111	0.740516	Ube2z	Ubiquitin-conjugating enzyme E2 Z	UBE2Z_MOUSE	4	0.988527	0.367905	18.2418	18.4013	17.5824	17.4842	17.7224	17.1197	18.429	17.6492	17.5223
Q6ZWV7	KOS / c	Q6ZWV7	-0.200068	0.200068	0.740516	Rpl35	60S ribosomal protein L35	RL35_MOUSE	1	0.198962	0.3681	23.8296	23.6827	23.7626	23.9617	23.6089	23.7001	23.8665	23.6405	23.1557
Q99LC9	KOS / c	Q99LC9	0.103581	0.103581	0.740516	Pex6	Peroxisome assembly factor 2	PEX6_MOUSE	5	1.56717	0.368285	17.6361	17.5834	18.3397	18.4493	17.8282	18.3039	17.4561	17.4613	19.0612
Q9Z2Z6	KOS / c	Q9Z2Z6	-0.0885852	0.0885852	0.741593	Slc25a20	Mitochondrial carnitine/acylcarnitine carrier protein	MCAT_MOUSE	17	0.790829	0.369431	21.974	21.8544	22.311	22.1491	21.9048	22.0457	22.019	21.8852	22.1032
Q14CH1	KOS / c	Q14CH1	-0.708825	0.708825	0.741593	Mocos	Molybdenum cofactor sulfurase	MOCOS_MOUSE	3	0.706773	0.369902	16.8368	17.4782	16.917	19.5885	17.2451	17.3546	17.3284	18.3071	16.8094
Q9DB15	KOS / c	Q9DB15	-0.181365	0.181365	0.741593	Mrpl12	39S ribosomal protein L12, mitochondrial	RM12_MOUSE	4	0.322424	0.369908	21.0576	21.2487	21.0557	20.8126	21.1191	21.0427	20.7173	20.7707	20.6408
P62702	KOS / c	P62702	0.00779265	0.00779265	0.741593	Rps4x	40S ribosomal protein S4, X isoform	RS4X_MOUSE	14	0.807725	0.369967	22.4746	22.0949	22.1037	22.051	22.1123	22.1301	22.3998	22.2291	22.1032
B7ZNL2;Q78ZA7	KOS / c	B7ZNL2;Q78ZA7	0.126751	0.126751	0.741593	Nap1l4	Nap1l4 protein;Nucleosome assembly protein 1-like 4	B7ZNL2_MOUSE;NP1L4_MOUSE	5	0.882251	0.370309	18.2501	18.3429	18.6804	18.3259	18.5923	18.4965	18.3796	19.1188	17.784
Q9CQV5	KOS / c	Q9CQV5	-0.436578	0.436578	0.741593	Mrps24	28S ribosomal protein S24, mitochondrial	RT24_MOUSE	5	1.32503	0.370392	17.3449	18.2186	17.9448	18.6654	17.8314	17.8368	17.7804	17.4843	17.4309
A2BIN1;P11589;Q4FZE8	KOS / c	A2BIN1;P11589;Q4FZE8	-0.768096	0.768096	0.741593	Mup10;Mup2;Mup1	Major urinary protein 10;Major urinary protein 2;Major urinary protein 1	A2BIN1_MOUSE;MUP2_MOUSE;Q4FZE8_MOUSE	4	3.10933	0.370673	19.0832	14.5731	18.1827	19.2106	12.7301	17.4592	18.6792	17.7614	17.99
A2ADR8;Q8R3G1	KOS / c	A2ADR8;Q8R3G1	0.189015	0.189015	0.741593	Ppp1r8	Nuclear inhibitor of protein phosphatase 1	A2ADR8_MOUSE;PP1R8_MOUSE	3	1.44643	0.370903	17.9872	16.8452	19.0179	17.3156	18.0872	18.2784	17.497	18.7367	18.2356
Q8BHC4	KOS / c	Q8BHC4	-0.112772	0.112772	0.741593	Dcakd	Dephospho-CoA kinase domain-containing protein	DCAKD_MOUSE	6	1.51886	0.371009	18.8715	19.2694	18.4787	18.9411	19.2089	18.5789	19.0396	18.4501	18.5899
Q63829	KOS / c	Q63829	-0.626833	0.626833	0.741593	Commd3	COMM domain-containing protein 3	COMD3_MOUSE	3	1.68699	0.371016	17.9948	17.8225	18.5992	18.3158	17.7483	18.1511	14.4281	17.9992	17.5309
Q3UED7	KOS / c	Q3UED7	-0.366967	0.366967	0.74224	Gm4951	Interferon-gamma-inducible GTPase Ifgga2 protein	Q3UED7_MOUSE	6	0.55867	0.371885	20.0398	20.0185	20.1284	21.3179	20.0305	20.1611	20.4243	19.9771	19.9833
Q9D7J4	KOS / c	Q9D7J4	-0.243364	0.243364	0.74224	Cox20	Cytochrome c oxidase protein 20 homolog	COX20_MOUSE	3	0.518686	0.371949	19.6299	18.8221	18.4236	18.3686	18.8549	18.5842	18.5934	18.6581	18.6043
P52633	KOS / c	P52633	-0.543142	0.543142	0.74224	Stat6	Signal transducer and transcription activator 6	STAT6_MOUSE	3	0.786091	0.371999	17.2171	16.9564	17.0981	18.2526	17.1893	16.6321	16.8975	16.9553	16.9644
Q810B6	KOS / c	Q810B6	-0.127401	0.127401	0.742258	Ankfy1	Rabankyrin-5	ANFY1_MOUSE	6	0.588896	0.372228	18.3477	18.2408	18.1339	18.8918	17.9583	18.311	18.7577	18.2199	18.1634
P51658	KOS / c	P51658	0.0154705	0.0154705	0.742786	Hsd17b2	Estradiol 17-beta-dehydrogenase 2	DHB2_MOUSE	13	0.85965	0.372913	20.8348	20.2987	20.2582	20.5276	20.3873	20.3748	20.7036	20.528	20.551
Q9WVK4	KOS / c	Q9WVK4	-0.00704249	0.00704249	0.742786	Ehd1	EH domain-containing protein 1	EHD1_MOUSE	10	0.998934	0.372932	19.3919	18.9511	19.9913	18.7739	18.9725	19.7219	19.1942	19.7199	18.9248
Q9R061	KOS / c	Q9R061	0.196519	0.196519	0.743074	Nubp2	Cytosolic Fe-S cluster assembly factor NUBP2	NUBP2_MOUSE	1	0.568602	0.373297	15.8423	14.3936	14.398	14.7003	15.9608	14.5637	15.5089	14.4879	14.6906
E9Q8I0;P06909	KOS / c	E9Q8I0;P06909	-0.453296	0.453296	0.74319	Cfh	Complement factor H	E9Q8I0_MOUSE;CFAH_MOUSE	19	1.20024	0.373575	20.0361	19.8974	18.9183	19.7207	19.9378	18.8918	19.4717	18.8996	18.6364
Q5SUH6;Q5SUH7	KOS / c	Q5SUH6;Q5SUH7	0.0586268	0.0586268	0.743201	Clint1	Clathrin interactor 1	Q5SUH6_MOUSE;Q5SUH7_MOUSE	12	0.602523	0.373801	19.332	18.9096	19.2898	19.0173	19.0025	19.2057	19.483	19.23	19.0636
Q8BFZ9	KOS / c	Q8BFZ9	0.354741	0.354741	0.744305	Erlin2	Erlin-2	ERLN2_MOUSE	8	0.874586	0.374576	19.0829	18.9946	19.6252	18.9406	19.1416	19.7696	19.5976	20.0315	18.8791
Q8K4Z5	KOS / c	Q8K4Z5	0.166373	0.166373	0.744685	Sf3a1	Splicing factor 3A subunit 1	SF3A1_MOUSE	11	0.70308	0.375184	18.0361	18.1222	18.2737	17.7365	18.2631	18.2491	18.0712	18.297	18.2164
P16332	KOS / c	P16332	-0.0443939	0.0443939	0.744685	Mut	Methylmalonyl-CoA mutase, mitochondrial	MUTA_MOUSE	27	0.76461	0.375246	21.5214	21.7518	21.2595	21.4397	21.6875	21.5035	21.4184	21.5038	21.129
O70439;Q8BH40	KOS / c	O70439;Q8BH40	0.200037	0.200037	0.744685	Stx7	Syntaxin-7;Putative uncharacterized protein	STX7_MOUSE;Q8BH40_MOUSE	1	0.556578	0.375429	18.4153	19.5504	19.4857	18.7686	19.4868	19.5995	19.2664	19.0233	19.2123
J3KMU5;Q8K0R6	KOS / c	J3KMU5;Q8K0R6	-0.141346	0.141346	0.744773	Gltpd2	Glycolipid transfer protein domain-containing protein 2	J3KMU5_MOUSE;GLTD2_MOUSE	3	0.876195	0.375694	17.1176	17.1992	16.8199	16.5935	17.3335	16.7112	15.5194	16.8233	17.0902
Q9CPT4	KOS / c	Q9CPT4	-0.202504	0.202504	0.745431	Mydgf	Myeloid-derived growth factor	MYDGF_MOUSE	1	0.349796	0.376246	19.7381	20.3608	20.1703	20.4441	19.9513	19.9591	20.1739	19.904	19.998
O70492;Q78ZM0	KOS / c	O70492;Q78ZM0	0.0125441	0.0125441	0.745463	Snx3	Sorting nexin-3;Putative uncharacterized protein	SNX3_MOUSE;Q78ZM0_MOUSE	6	0.623589	0.376483	19.5877	19.6351	19.3191	19.6479	18.9861	19.685	19.7461	19.5819	19.7047
Q8BQ46	KOS / c	Q8BQ46	-0.128643	0.128643	0.747743	Taf15	Putative uncharacterized protein	Q8BQ46_MOUSE	6	0.524481	0.377856	20.2096	20.0193	20.255	20.6873	20.372	20.1279	20.0107	20.3098	20.0739
Q8BHG2	KOS / c	Q8BHG2	-0.320883	0.320883	0.748471		UPF0587 protein C1orf123 homolog	CA123_MOUSE	3	0.882461	0.378445	19.3503	19.0652	18.9351	19.748	19.2195	19.1029	18.6995	18.8629	19.0006
Q9R190	KOS / c	Q9R190	0.522176	0.522176	0.749625	Mta2	Metastasis-associated protein MTA2	MTA2_MOUSE	4	1.0139	0.379507	17.9446	17.3967	17.5768	16.9824	17.3862	17.8864	18.9512	17.6722	17.7253
O55234	KOS / c	O55234	-0.0991248	0.0991248	0.749625	Psmb5	Proteasome subunit beta type-5	PSB5_MOUSE	10	0.562501	0.379616	20.7373	20.8967	20.6307	20.9887	20.7117	20.7298	20.8764	20.7376	20.5275
Q9JIZ0	KOS / c	Q9JIZ0	0.143379	0.143379	0.749625	Cml1	Probable N-acetyltransferase CML1	CMLO1_MOUSE	6	0.994356	0.379695	20.0092	19.9334	19.9763	20.2065	20.0638	20.1712	20.4051	20.3193	19.8732
Q8BUY5	KOS / c	Q8BUY5	-0.48282	0.48282	0.749913	Timmdc1	Complex I assembly factor TIMMDC1, mitochondrial	TIDC1_MOUSE	4	0.565291	0.380245	16.4974	16.5115	16.7675	17.0002	16.2519	16.1084	16.3127	16.4937	15.8966
A0A0R4J140	KOS / c	A0A0R4J140	-0.156415	0.156415	0.749913	Cluh	Clustered mitochondria protein homolog	A0A0R4J140_MOUSE	28	0.754026	0.380646	20.6065	20.6005	20.2186	20.6457	20.6675	20.2571	20.2902	20.4262	20.1609
Q80WS3	KOS / c	Q80WS3	1.18664	1.18664	0.749913	Fbll1	rRNA/tRNA 2'-O-methyltransferase fibrillarin-like protein 1	FBLL1_MOUSE	1	1.01417	0.380779	16.6387	16.9071			16.974	18.6767	18.1245	18.5727	15.7883
B1ASZ3;Q64516	KOS / c	B1ASZ3;Q64516	-0.200266	0.200266	0.749913	Gk	Glycerol kinase	B1ASZ3_MOUSE;GLPK_MOUSE	24	0.947557	0.380807	21.9045	21.6056	22.9155	21.7917	21.7916	22.8047	21.6617	20.999	21.9062
D3Z3A0;Q9DCL8	KOS / c	D3Z3A0;Q9DCL8	0.288414	0.288414	0.749913	Ppp1r2	MCG126099, isoform CRA_b;Protein phosphatase inhibitor 2	D3Z3A0_MOUSE;IPP2_MOUSE	2	0.685755	0.381221	17.0214	16.9866	16.3539	15.7612	17.132	16.893	16.8795	16.5067	17.0422
G3X9B1	KOS / c	G3X9B1	0.715226	0.715226	0.749913	Heatr1	HEAT repeat containing 1	G3X9B1_MOUSE	1	0.982934	0.381823	13.4785	13.3418	13.7192		15.2295	13.5736	13.63	13.9641	14.0763
Q9CQ69	KOS / c	Q9CQ69	0.0581849	0.0581849	0.749913	Uqcrq	Cytochrome b-c1 complex subunit 8	QCR8_MOUSE	5	0.475989	0.381963	22.2823	22.6968	22.485	22.9491	22.664	22.834	23.0355	22.4546	22.3093
O89001	KOS / c	O89001	0.374339	0.374339	0.749913	Cpd	Carboxypeptidase D	CBPD_MOUSE	2	0.807049	0.381966	15.6124	14.7847	13.2434	13.4388	15.98	14.2733	13.8959	15.4704	13.9234
Q7TNG8	KOS / c	Q7TNG8	0.074124	0.074124	0.749913	Ldhd	Probable D-lactate dehydrogenase, mitochondrial	LDHD_MOUSE	10	0.830435	0.382023	19.1021	19.6279	19.2098	19.269	19.3297	19.5523	19.3594	19.3999	19.2961
A0JNU3	KOS / c	A0JNU3	-0.0275615	0.0275615	0.749913	Aspg	60 kDa lysophospholipase	LPP60_MOUSE	9	0.881092	0.382061	19.9174	20.1796	19.5827	19.9416	19.7923	19.8242	20.4458	19.9327	19.2026
Q31125	KOS / c	Q31125	0.28851	0.28851	0.750145	Slc39a7	Zinc transporter SLC39A7	S39A7_MOUSE	1	1.20475	0.382691	18.0357	15.2026	17.0179	16.6929	17.3529	17.4348	17.5122	17.1076	17.2826
Q8BFR5	KOS / c	Q8BFR5	-0.0509978	0.0509978	0.750145	Tufm	Elongation factor Tu, mitochondrial	EFTU_MOUSE	25	0.75742	0.382739	22.6486	22.7561	22.7768	22.6419	22.723	22.7394	22.6404	22.5207	22.6469
B1AR74;F7C0F2;Q0VF62;Q5SWI1;Q8CCN5	KOS / c	B1AR74;F7C0F2;Q0VF62;Q5SWI1;Q8CCN5	0.00631808	0.00631808	0.750145	Bcas3	Breast carcinoma-amplified sequence 3 homolog;Breast carcinoma-amplified sequence 3 homolog (Fragment);Bcas3 protein;Breast carcinoma-amplified sequence 3 homolog (Fragment);Breast carcinoma-amplified sequence 3 homolog	B1AR74_MOUSE;F7C0F2_MOUSE;Q0VF62_MOUSE;Q5SWI1_MOUSE;BCAS3_MOUSE	1	0.293343	0.383081	15.8896	15.8558	16.2471		16.0695	15.7542	16.732	14.8863	16.0515
Q9JHW4	KOS / c	Q9JHW4	-0.0770184	0.0770184	0.750145	Eefsec	Selenocysteine-specific elongation factor	SELB_MOUSE	15	0.520487	0.383358	18.4197	18.4813	18.3413	18.8724	18.6068	18.4134	18.4362	18.5083	18.3563
P22892;Q8CBB7	KOS / c	P22892;Q8CBB7	-0.0407812	0.0407812	0.750145	Ap1g1	AP-1 complex subunit gamma-1	AP1G1_MOUSE;Q8CBB7_MOUSE	10	0.666576	0.383378	19.373	19.0878	19.4021	19.6169	19.0458	19.2589	19.7414	19.3098	19.2561
Q3UW66;Q99J99	KOS / c	Q3UW66;Q99J99	-0.219488	0.219488	0.750145	Mpst	Sulfurtransferase;3-mercaptopyruvate sulfurtransferase	Q3UW66_MOUSE;THTM_MOUSE	14	0.853391	0.383642	21.4926	22.0693	21.4234	21.4423	21.3185	21.4912	21.6743	21.3647	21.171
Q8BH35	KOS / c	Q8BH35	0.153298	0.153298	0.750145	C8b	Complement component C8 beta chain	CO8B_MOUSE	4	0.656802	0.383733	16.9111	17.5018	17.111	17.4717	17.3362	17.16	17.3329	17.8026	17.4016
Q91V41	KOS / c	Q91V41	-0.00936069	0.00936069	0.75035	Rab14	Ras-related protein Rab-14	RAB14_MOUSE	12	0.882639	0.384089	19.9846	20.2085	20.3388	20.401	20.1449	20.1731	20.2646	20.27	20.3034
D3YVA2;Q91X97	KOS / c	D3YVA2;Q91X97	0.10093	0.10093	0.75035	Ncald	Neurocalcin-delta (Fragment);Neurocalcin-delta	D3YVA2_MOUSE;NCALD_MOUSE	2	0.801163	0.384282	18.2755	18.7363	18.2864	18.1913	19.1939	17.8899	18.2834	18.0175	18.658
P62827	KOS / c	P62827	0.0996505	0.0996505	0.750378	Ran	GTP-binding nuclear protein Ran	RAN_MOUSE	9	0.700193	0.384519	21.8246	22.2801	22.0731	22.383	21.9324	22.2017	22.4831	22.1531	22.4374
Q91YT7	KOS / c	Q91YT7	-0.216285	0.216285	0.751265	Ythdf2	YTH domain-containing family protein 2	YTHD2_MOUSE	5	0.698353	0.385195	17.4237	17.7451	16.9053	17.0326	16.7933	16.7281	17.3011	17.2955	17.2639
Q3U4W8	KOS / c	Q3U4W8	-0.0409228	0.0409228	0.751731	Usp5	Ubiquitinyl hydrolase 1	Q3U4W8_MOUSE	29	0.80496	0.385777	20.7599	20.8759	20.5737	20.8239	20.7912	20.6425	20.9109	20.5687	20.6706
B2RQC6;E9QAI5	KOS / c	B2RQC6;E9QAI5	-0.92527	0.92527	0.751731	Cad	CAD protein	PYR1_MOUSE;E9QAI5_MOUSE	18	1.11187	0.38661	22.3418	23.5731	22.6909	23.3168	22.904	22.0815	21.9659	21.9117	21.3753
Q80W54	KOS / c	Q80W54	-0.094132	0.094132	0.751731	Zmpste24	CAAX prenyl protease 1 homolog	FACE1_MOUSE	8	0.514313	0.386703	18.8842	18.7713	19.1661	19.2674	18.8111	19.1502	18.9768	18.9866	18.7514
Q8JZN7	KOS / c	Q8JZN7	0.154063	0.154063	0.751731	Rhot2	Mitochondrial Rho GTPase 2	MIRO2_MOUSE	5	0.6739	0.386935	16.9564	17.2968	16.7228	16.0758	17.0411	16.6288	16.695	16.9872	17.4181
Q3THE2	KOS / c	Q3THE2	-0.0855638	0.0855638	0.751731	Myl12b	Myosin regulatory light chain 12B	ML12B_MOUSE	12	1.12503	0.387162	20.6288	20.3518	20.6266	20.4503	20.8148	20.4013	20.261	20.3066	20.3084
F6RT34;F6RWW8;F6TYB7;F6VME3;F6ZIA4;F7A0B0;P04370	KOS / c	F6RT34;F6RWW8;F6TYB7;F6VME3;F6ZIA4;F7A0B0;P04370	-0.162318	0.162318	0.751731	Mbp	Myelin basic protein (Fragment);Myelin basic protein (Fragment);Myelin basic protein (Fragment);Myelin basic protein (Fragment);Myelin basic protein (Fragment);Myelin basic protein (Fragment);Myelin basic protein	F6RT34_MOUSE;F6RWW8_MOUSE;F6TYB7_MOUSE;F6VME3_MOUSE;F6ZIA4_MOUSE;F7A0B0_MOUSE;MBP_MOUSE	2	1.26689	0.387286	15.982	16.2894	15.0949	14.6828	15.5887	14.6332	16.207	13.3164	16.0887
Q9DC23	KOS / c	Q9DC23	-0.210685	0.210685	0.751731	Dnajc10	DnaJ homolog subfamily C member 10	DJC10_MOUSE	3	0.779718	0.387318	17.258	16.6865	16.9053	17.3157	16.0593	16.9835	17.327	16.9727	16.6258
Q60648	KOS / c	Q60648	-0.255114	0.255114	0.751731	Gm2a	Ganglioside GM2 activator	SAP3_MOUSE	2	0.52265	0.387343	18.7996	19.0622	18.5286	18.8653	18.9476	18.2618	18.3994	18.1236	18.9209
Q99N91	KOS / c	Q99N91	-0.290858	0.290858	0.751731	Mrpl34	39S ribosomal protein L34, mitochondrial	RM34_MOUSE	1	0.254354	0.387577	16.6593	16.9014	16.8329	16.2543	16.6355	17.0837	16.4802	15.9354	15.1023
P61979	KOS / c	P61979	-0.0780249	0.0780249	0.751731	Hnrnpk	Heterogeneous nuclear ribonucleoprotein K	HNRPK_MOUSE	23	0.709484	0.38846	22.9005	22.6499	22.7939	22.5692	22.6851	22.6978	22.6553	22.8049	22.4079
Q91VS8	KOS / c	Q91VS8	-0.810916	0.810916	0.751731	Farp2	FERM, RhoGEF and pleckstrin domain-containing protein 2	FARP2_MOUSE	2	0.841674	0.388492	18.7839	19.0425	17.3981	14.1659	18.7659	17.0038	17.1575	16.2887	15.2544
Q62426	KOS / c	Q62426	-0.0752387	0.0752387	0.751731	Cstb	Cystatin-B	CYTB_MOUSE	5	0.432675	0.388822	20.0826	20.3195	20.4831	20.4828	20.2424	20.1499	20.2631	20.2347	20.4692
P32067	KOS / c	P32067	0.0416675	0.0416675	0.751731	Ssb	Lupus La protein homolog	LA_MOUSE	12	0.70645	0.389091	20.1064	19.7528	20.0243	20.3186	19.8161	20.2506	20.4383	20.0478	19.8852
Q01339	KOS / c	Q01339	-0.0303355	0.0303355	0.751731	Apoh	Beta-2-glycoprotein 1	APOH_MOUSE	14	0.605351	0.389114	20.2887	20.5831	20.559	20.3751	20.6186	20.4995	20.4529	20.3254	20.1998
P56379	KOS / c	P56379	0.0979625	0.0979625	0.751731	Mp68	6.8 kDa mitochondrial proteolipid	68MP_MOUSE	1	0.249004	0.389895	22.3436	22.594	22.8349	23.0229	22.6555	22.6998	23.1448	22.7532	22.787
Q91YR1	KOS / c	Q91YR1	-0.53562	0.53562	0.751731	Twf1	Twinfilin-1	TWF1_MOUSE	7	1.18193	0.38992	20.0396	19.6774	19.5834	20.5699	19.5881	19.5257	19.4876	19.1379	19.6404
P70362	KOS / c	P70362	0.0290288	0.0290288	0.751731	Ufd1	Ubiquitin recognition factor in ER-associated degradation protein 1	UFD1_MOUSE	10	0.693713	0.39011	19.3313	18.9899	19.237	19.0196	19.1825	19.1668	19.2025	19.1173	19.2317
Q3V0K9	KOS / c	Q3V0K9	-0.0242833	0.0242833	0.751731	Pls1	Plastin-1	PLSI_MOUSE	6	0.636429	0.390557	17.8495	18.0305	17.8523	18.4123	17.9632	17.8483	18.3417	17.8999	18.0465
B2RPU8;D3Z5B1;Q9D1L0	KOS / c	B2RPU8;D3Z5B1;Q9D1L0	0.134233	0.134233	0.751731	Zbed5;Zbed5;Chchd2	MCG130675;Zinc finger, BED type-containing 5 (Fragment);Coiled-coil-helix-coiled-coil-helix domain-containing protein 2	B2RPU8_MOUSE;D3Z5B1_MOUSE;CHCH2_MOUSE	3	0.530228	0.391031	20.9835	20.8291	20.5015	20.997	21.0421	20.9087	20.9645	21.0088	20.9485
Q64462	KOS / c	Q64462	-0.00671128	0.00671128	0.751731	Cyp4b1	Cytochrome P450 4B1	CP4B1_MOUSE	5	0.492955	0.391058	18.0405	17.6573	17.9866	17.9027	17.7427	18.1049	17.8475	18.04	17.7077
A0A0G2JG95;Q8BX10	KOS / c	A0A0G2JG95;Q8BX10	-1.12784	1.12784	0.751731	Pgam5	Serine/threonine-protein phosphatase PGAM5, mitochondrial (Fragment);Serine/threonine-protein phosphatase PGAM5, mitochondrial	A0A0G2JG95_MOUSE;PGAM5_MOUSE	2	1.09776	0.392185	18.8709	15.9743	16.7532	17.4979	16.293	16.7579	16.8735	16.4185	16.3116
Q60738	KOS / c	Q60738	0.0653898	0.0653898	0.751731	Slc30a1	Zinc transporter 1	ZNT1_MOUSE	3	0.543637	0.39238	16.7377	16.8471	16.6375	16.6916	16.6508	17.1667	16.9469	16.7581	16.3184
A0A0U1RP81	KOS / c	A0A0U1RP81	-0.204946	0.204946	0.751731	Immt	MICOS complex subunit MIC60	A0A0U1RP81_MOUSE	1	0.73543	0.392393	18.8909	19.3845	19.3151	19.2267	19.5173	19.14	18.4023	18.2917	19.3025
Q6PDI5	KOS / c	Q6PDI5	0.121878	0.121878	0.751731	Ecm29	Proteasome-associated protein ECM29 homolog	ECM29_MOUSE	16	0.604088	0.39269	18.8842	18.3496	18.9652	18.5747	18.6294	18.3448	19.1036	18.6289	19.2708
G3UZY2;P97493	KOS / c	G3UZY2;P97493	-0.0809386	0.0809386	0.751731	Txn2	Thioredoxin, mitochondrial (Fragment);Thioredoxin, mitochondrial	G3UZY2_MOUSE;THIOM_MOUSE	4	0.745205	0.393096	19.5942	19.8878	19.3146	19.6034	19.8076	19.3476	19.2428	19.3901	19.7821
Q8R2P8;Q99MN1	KOS / c	Q8R2P8;Q99MN1	-0.0634795	0.0634795	0.751731	Kars	Lysine--tRNA ligase	Q8R2P8_MOUSE;SYK_MOUSE	19	0.89388	0.393134	20.6545	21.2806	20.7359	20.7799	21.1168	20.795	20.7494	20.7823	20.614
A0A0A6YWM5;E9QKE4;Q8BMG7	KOS / c	A0A0A6YWM5;E9QKE4;Q8BMG7	4.64347	4.64347	0.751731	Rab3gap2	Rab3 GTPase-activating protein non-catalytic subunit	A0A0A6YWM5_MOUSE;E9QKE4_MOUSE;RBGPR_MOUSE	2	1.27621	0.393286	15.577		13.7367	13.5312	17.8452	16.8447	16.1644	13.6333	21.3423
G3UVV4;P17710	KOS / c	G3UVV4;P17710	-0.115687	0.115687	0.751731	Hk1	Hexokinase 1, isoform CRA_f;Hexokinase-1	G3UVV4_MOUSE;HXK1_MOUSE	2	0.531546	0.393508	17.0095	16.6476	16.5617	16.5918	16.5124	16.2561	16.4994	16.5203	17.0725
Q62186;Q9D8L3	KOS / c	Q62186;Q9D8L3	-0.0705861	0.0705861	0.751731	Ssr4	Translocon-associated protein subunit delta;Putative uncharacterized protein	SSRD_MOUSE;Q9D8L3_MOUSE	6	0.918003	0.39365	21.4582	21.3182	21.2602	21.0615	21.2362	21.2126	21.2769	21.1864	21.1387
Q9R0A0	KOS / c	Q9R0A0	-0.221199	0.221199	0.751731	Pex14	Peroxisomal membrane protein PEX14	PEX14_MOUSE	8	0.670012	0.393668	18.2491	18.3021	18.3811	18.3909	18.2273	18.0738	18.2313	18.007	17.996
A0A0R4J233;A0A1W2P6J7;Q8C650	KOS / c	A0A0R4J233;A0A1W2P6J7;Q8C650	-0.515238	0.515238	0.751731	10-Sep	Septin-10;Septin 10;Septin-10	A0A0R4J233_MOUSE;A0A1W2P6J7_MOUSE;SEP10_MOUSE	4	0.658245	0.39372	20.1554	20.3815	20.0236	20.5527	19.9528	20.1007	18.713	20.4584	18.8839
Q61768	KOS / c	Q61768	-0.0808897	0.0808897	0.751731	Kif5b	Kinesin-1 heavy chain	KINH_MOUSE	15	1.07607	0.393732	18.6888	18.063	18.3768	18.0087	18.3119	18.3567	18.454	18.2852	17.5907
Q3U8Y1;Q9DCA2	KOS / c	Q3U8Y1;Q9DCA2	0.0325206	0.0325206	0.751731	Mrps11	28S ribosomal protein S11, mitochondrial;28S ribosomal protein S11, mitochondrial	Q3U8Y1_MOUSE;RT11_MOUSE	1	0.24962	0.393736	17.9512	17.9233	18.0434	18.267	17.9173	18.4198	18.0693	18.2745	17.6106
A0A0R4J256;P28076	KOS / c	A0A0R4J256;P28076	-0.232385	0.232385	0.751731	Psmb9	Proteasome subunit beta type;Proteasome subunit beta type-9	A0A0R4J256_MOUSE;PSB9_MOUSE	2	0.848557	0.393881	19.3299	18.9073	19.2897	19.162	19.2133	19.4734	18.0939	18.9076	18.6907
P25911	KOS / c	P25911	0.0119697	0.0119697	0.751731	Lyn	Tyrosine-protein kinase Lyn	LYN_MOUSE	4	0.332233	0.393919	17.2633	16.9605	17.5536	17.241	17.0071	17.6659	17.3148	17.2165	17.1129
F6RWR5;Q8VC73	KOS / c	F6RWR5;Q8VC73	-0.106202	0.106202	0.751731	Gstp3	Glutathione S-transferase pi 3	F6RWR5_MOUSE;Q8VC73_MOUSE	7	0.524167	0.393928	19.6376	19.0487	19.8333	19.2332	19.2818	19.0761	19.3696	19.1636	19.8155
P61205;P84078	KOS / c	P61205;P84078	-0.172798	0.172798	0.751731	Arf3;Arf1	ADP-ribosylation factor 3;ADP-ribosylation factor 1	ARF3_MOUSE;ARF1_MOUSE	9	0.717041	0.394235	20.5745	21.2305	21.1673	21.1633	21.0133	20.861	20.7309	20.9971	20.7965
G3UYD0;Q3UHU8;Q9ESZ8	KOS / c	G3UYD0;Q3UHU8;Q9ESZ8	0.181238	0.181238	0.751731	Gtf2i	General transcription factor II-I	G3UYD0_MOUSE;Q3UHU8_MOUSE;GTF2I_MOUSE	6	1.57779	0.394288	16.4764	16.2958	16.6115	16.7752	16.5556	17.0853	17.0178	16.4874	16.3611
Q9WU19	KOS / c	Q9WU19	0.0212651	0.0212651	0.751731	Hao1	Hydroxyacid oxidase 1	HAOX1_MOUSE	19	0.676752	0.394353	21.6913	21.1917	21.6797	21.4719	21.5977	21.2645	21.388	21.5975	21.8093
Q9R1Q6	KOS / c	Q9R1Q6	-0.372592	0.372592	0.751731	Tmem176b	Transmembrane protein 176B	T176B_MOUSE	1	0.463643	0.394437	14.6175		16.3329	16.1251	14.6544	15.4138	15.5139	16.043	15.5166
P80317	KOS / c	P80317	-0.0449221	0.0449221	0.751731	Cct6a	T-complex protein 1 subunit zeta	TCPZ_MOUSE	19	0.949269	0.394559	21.8332	21.5517	21.3061	21.6525	21.5358	21.5777	21.7029	21.5739	21.3549
O09158	KOS / c	O09158	0.219936	0.219936	0.752924	Cyp3a25	Cytochrome P450 3A25	CP3AP_MOUSE	6	0.709694	0.395408	21.9059	20.9702	21.8576	19.0696	21.3091	22.0152	22.3352	19.9479	20.8613
Q8K2Q0	KOS / c	Q8K2Q0	-0.236616	0.236616	0.753502	Commd9	COMM domain-containing protein 9	COMD9_MOUSE	2	0.70167	0.396183	18.8021	19.0232	17.7567	17.3283	18.9866	17.6351	17.4584	17.4188	18.5409
H3BK65;P42567;Q5JC28	KOS / c	H3BK65;P42567;Q5JC28	-0.00823023	0.00823023	0.753502	Eps15	Epidermal growth factor receptor substrate 15;Epidermal growth factor receptor substrate 15;Epidermal growth factor receptor pathway substrate 15 isoform B	H3BK65_MOUSE;EPS15_MOUSE;Q5JC28_MOUSE	8	1.00271	0.396708	17.793	17.3908	17.4671	17.9084	17.6057	17.5288	17.8222	17.6728	17.592
A0A0N4SUJ0;A0A0N4SV74;Q6PGL7	KOS / c	A0A0N4SUJ0;A0A0N4SV74;Q6PGL7	0.332013	0.332013	0.753502	Washc2	WASH complex subunit 2 (Fragment);WASH complex subunit 2 (Fragment);WASH complex subunit 2	A0A0N4SUJ0_MOUSE;A0A0N4SV74_MOUSE;WASC2_MOUSE	1	0.429525	0.397205	17.7946	17.7925	17.425		17.5637	18.3133	17.93	18.3078	17.8037
Q9ET30	KOS / c	Q9ET30	-0.0110972	0.0110972	0.753502	Tm9sf3	Transmembrane 9 superfamily member 3	TM9S3_MOUSE	5	0.844502	0.397337	19.3259	19.2768	19.4411	19.4815	18.9631	19.4682	19.531	19.4858	19.3449
P19157	KOS / c	P19157	0.306511	0.306511	0.753502	Gstp1	Glutathione S-transferase P 1	GSTP1_MOUSE	13	1.09866	0.397386	21.8672	23.1001	22.6601	22.7715	22.4289	22.8852	22.4535	22.3433	23.9907
P25444	KOS / c	P25444	-0.00694376	0.00694376	0.753502	Rps2	40S ribosomal protein S2	RS2_MOUSE	9	0.363909	0.39787	22.9403	22.7673	22.8255	22.7355	22.8219	22.935	22.7327	22.9638	22.5739
Q3TMX5;Q80ZP8	KOS / c	Q3TMX5;Q80ZP8	-0.164427	0.164427	0.753502	Manf	Arginine-rich, mutated in early stage tumors, isoform CRA_b;Armet protein	Q3TMX5_MOUSE;Q80ZP8_MOUSE	6	0.702633	0.398076	20.3339	20.2741	20.0598	20.0778	20.1024	20.1325	20.0278	20.1019	19.7344
D3Z794;H7BWX9;P61957	KOS / c	D3Z794;H7BWX9;P61957	0.0216474	0.0216474	0.753502	Sumo2	Small ubiquitin-related modifier 2	D3Z794_MOUSE;H7BWX9_MOUSE;SUMO2_MOUSE	1	0.182087	0.398248	16.3932	16.3708	16.3387	15.8385	16.3982	16.3324	16.371	16.1976	16.042
P58389	KOS / c	P58389	-0.246852	0.246852	0.753502	Ptpa	Serine/threonine-protein phosphatase 2A activator	PTPA_MOUSE	6	1.17276	0.398901	18.3055	18.3981	18.3978	19.5727	18.4945	18.4462	18.5764	18.5572	18.5632
Q8VEH6	KOS / c	Q8VEH6	-0.169589	0.169589	0.753502	Cbwd1	COBW domain-containing protein 1	CBWD1_MOUSE	1	0.236685	0.399056	14.9567	14.7401	14.7374	14.8538	14.6379	14.9561	14.6214	14.6085	14.3958
P68433	KOS / c	P68433	0.155153	0.155153	0.753502	Hist1h3a	Histone H3.1	H31_MOUSE	1	0.770054	0.399311	18.2861	17.5386	18.4319	17.8376	18.0257	18.8072	18.1357	17.9838	17.9626
Q9D0G0	KOS / c	Q9D0G0	-0.0797804	0.0797804	0.753502	Mrps30	28S ribosomal protein S30, mitochondrial	RT30_MOUSE	6	1.15947	0.399401	17.765	18.0038	17.705	18.0132	17.9581	17.8963	17.5176	17.9523	17.6103
Q8CC86	KOS / c	Q8CC86	-0.141635	0.141635	0.753502	Naprt	Nicotinate phosphoribosyltransferase	PNCB_MOUSE	19	0.55761	0.399511	21.3286	21.2216	21.3079	21.2678	21.223	21.2364	21.2285	21.0603	20.9285
E9Q9P8	KOS / c	E9Q9P8	0.0197593	0.0197593	0.753502	Rdh16f1	RDH16 family member 1	E9Q9P8_MOUSE	18	1.02071	0.399778	24.1835	24.1024	24.2084	24.2177	24.3239	24.0304	24.1797	24.2982	24.1403
Q99N42	KOS / c	Q99N42	0.304627	0.304627	0.753502	Tymp	Thymidine phosphorylase	TYPH_MOUSE	9	1.0992	0.400391	18.7366	18.8837	19.4698	19.0433	19.0794	19.3778	19.4327	19.5943	19.2919
Q06890	KOS / c	Q06890	-0.141773	0.141773	0.753502	Clu	Clusterin	CLUS_MOUSE	6	0.316607	0.400529	19.1071	19.0363	19.2962	18.7849	18.9322	19.143	18.9438	18.8272	18.7524
P14131	KOS / c	P14131	-0.135921	0.135921	0.753502	Rps16	40S ribosomal protein S16	RS16_MOUSE	8	1.17808	0.400657	23.2583	23.0774	22.9562	23.0795	23.1242	23.0343	23.1015	22.8205	22.672
P70290	KOS / c	P70290	0.0165461	0.0165461	0.753502	Mpp1	55 kDa erythrocyte membrane protein	EM55_MOUSE	9	0.514242	0.400838	18.6911	18.5648	18.7468	19.0916	18.4021	18.695	19.1847	18.7981	18.8285
Q9CT10	KOS / c	Q9CT10	0.142748	0.142748	0.753502	Ranbp3	Ran-binding protein 3	RANB3_MOUSE	3	0.597191	0.400967	17.1409	17.1693	17.1903	17.5873	17.1647	17.1614	18.1074	17.0744	17.35
P62307	KOS / c	P62307	-0.139059	0.139059	0.753502	Snrpf	Small nuclear ribonucleoprotein F	RUXF_MOUSE	2	0.269504	0.401292	19.2106	18.9748	19.3455	19.211	18.8196	19.2165	19.1512	19.1902	18.831
Q5SUC9;Q5SUD5	KOS / c	Q5SUC9;Q5SUD5	-0.0303039	0.0303039	0.753502	Sco1	Protein SCO1 homolog, mitochondrial;Protein SCO1 homolog, mitochondrial	SCO1_MOUSE;Q5SUD5_MOUSE	1	0.397193	0.401349	15.0645	15.6156	15.8958		15.2801	15.1663	15.4024	15.7777	15.904
Q8K2Y7	KOS / c	Q8K2Y7	1.003	1.003	0.753502	Mrpl47	39S ribosomal protein L47, mitochondrial	RM47_MOUSE	3	1.1336	0.401397	17.9374	18.5913	17.6528	18.0127	17.9378	17.4506	17.4346	20.9639	17.1385
Q3THS6	KOS / c	Q3THS6	-0.0131373	0.0131373	0.753502	Mat2a	S-adenosylmethionine synthase isoform type-2	METK2_MOUSE	9	1.35782	0.401432	22.113	21.6288	21.9978	22.2064	22.0455	21.7802	22.4106	22.1461	21.3486
Q99K67	KOS / c	Q99K67	0.016953	0.016953	0.753502	Aass	Alpha-aminoadipic semialdehyde synthase, mitochondrial	AASS_MOUSE	32	0.785157	0.401613	21.8556	22.7628	22.5547	23.0398	22.7542	22.511	22.8493	22.7834	22.1558
P46656	KOS / c	P46656	-0.179328	0.179328	0.753502	Fdx1	Adrenodoxin, mitochondrial	ADX_MOUSE	5	0.483175	0.401709	20.7488	21.3233	20.6324	21.1921	20.9789	20.9448	20.6871	20.7586	20.7248
Q8BXC6	KOS / c	Q8BXC6	0.0531405	0.0531405	0.753502	Commd2	COMM domain-containing protein 2	COMD2_MOUSE	1	0.220079	0.401833	18.7806	18.7203	18.7798	18.4456	18.5759	18.8375	19.0035	18.7381	18.4926
P08226	KOS / c	P08226	-0.0262343	0.0262343	0.753502	Apoe	Apolipoprotein E	APOE_MOUSE	17	0.849684	0.402045	22.5411	22.494	22.9129	22.5458	22.6649	22.7537	22.6585	22.5736	22.3556
O35326;Q9D8S5	KOS / c	O35326;Q9D8S5	0.0904133	0.0904133	0.753502	Srsf5	Serine/arginine-rich splicing factor 5;MCG7614, isoform CRA_c	SRSF5_MOUSE;Q9D8S5_MOUSE	1	0.519288	0.402143	18.7035	18.166	18.8133	18.6458	18.6688	18.866	18.7591	18.5846	18.5623
Q8R5I6	KOS / c	Q8R5I6	0.0363166	0.0363166	0.753502	Gstm4	Glutathione S-transferase mu 4	Q8R5I6_MOUSE	6	0.684733	0.402382	18.0141	18.3844	17.5901	18.1542	17.8835	18.2308	18.292	18.1091	17.9411
Q5FW57	KOS / c	Q5FW57	-0.122304	0.122304	0.753502	Gm4952	Glycine N-acyltransferase-like protein	GLYAL_MOUSE	19	0.961885	0.402613	22.8887	22.8444	23.6283	23.4975	22.968	22.9683	23.3803	22.9973	23.3039
Q9QZE5	KOS / c	Q9QZE5	-0.0478567	0.0478567	0.753502	Copg1	Coatomer subunit gamma-1	COPG1_MOUSE	29	0.749209	0.40281	20.8578	20.694	20.3404	20.5777	20.5869	20.4481	21.019	20.3638	20.3827
D3Z233;E9PYV4;Q3UW53	KOS / c	D3Z233;E9PYV4;Q3UW53	-0.389683	0.389683	0.753502	Fam129a	Protein Niban	D3Z233_MOUSE;E9PYV4_MOUSE;NIBAN_MOUSE	1	0.869131	0.402859	14.558		14.096		14.3346	13.4242	12.6435	14.0654	14.5656
Q8BU31	KOS / c	Q8BU31	-0.216506	0.216506	0.753502	Rap2c	Ras-related protein Rap-2c	RAP2C_MOUSE	2	0.465925	0.403073	18.4124	18.333	19.033	18.4452	17.9393	18.3339	18.5576	18.5725	18.3506
Q9CQC9	KOS / c	Q9CQC9	0.0997913	0.0997913	0.753538	Sar1b	GTP-binding protein SAR1b	SAR1B_MOUSE	7	0.787814	0.403695	19.1597	19.7779	19.775	19.4687	19.6985	19.5255	19.5092	19.6721	19.8953
Q8CH18	KOS / c	Q8CH18	0.182898	0.182898	0.753538	Ccar1	Cell division cycle and apoptosis regulator protein 1	CCAR1_MOUSE	7	1.15467	0.404002	18.7032	18.9919	17.8853	17.7514	18.9886	18.3843	17.4876	19.2149	18.4064
P49442	KOS / c	P49442	0.103412	0.103412	0.753538	Inpp1	Inositol polyphosphate 1-phosphatase	INPP_MOUSE	4	0.309697	0.404043	18.482	18.5145	18.7477	18.2249	18.4836	18.6422	18.8205	18.6178	18.4421
P03888	KOS / c	P03888	-0.307837	0.307837	0.753538	Mtnd1	NADH-ubiquinone oxidoreductase chain 1	NU1M_MOUSE	4	0.737611	0.404277	18.9695	18.8897	19.0095	19.441	18.7217	18.7307	18.9458	18.9628	18.5252
Q8K297	KOS / c	Q8K297	-0.0633657	0.0633657	0.753538	Colgalt1	Procollagen galactosyltransferase 1	GT251_MOUSE	7	0.586071	0.404616	18.0689	18.0729	18.0553	18.0444	17.8764	17.9238	18.0191	18.1405	18.0113
Q9D0I9	KOS / c	Q9D0I9	0.0693933	0.0693933	0.753538	Rars	Arginine--tRNA ligase, cytoplasmic	SYRC_MOUSE	22	0.774742	0.405026	20.1918	20.2063	20.3646	19.9161	20.128	20.3819	20.2629	20.3167	20.1324
Q8R105	KOS / c	Q8R105	-0.395842	0.395842	0.753538	Vps37c	Vacuolar protein sorting-associated protein 37C	VP37C_MOUSE	1	0.564585	0.405039	14.5172	14.9842	15.3797	16.3738	13.5997	15.3263	15.4065	15.8309	14.2162
Q9DCM0	KOS / c	Q9DCM0	-0.104934	0.104934	0.753538	Ethe1	Persulfide dioxygenase ETHE1, mitochondrial	ETHE1_MOUSE	9	0.659145	0.405351	19.5249	20.4417	19.7969	20.173	20.0016	19.6096	19.7856	19.7344	20.353
P63330	KOS / c	P63330	0.00338335	0.00338335	0.753538	Ppp2ca	Serine/threonine-protein phosphatase 2A catalytic subunit alpha isoform	PP2AA_MOUSE	10	0.861161	0.405408	19.3519	19.8545	19.7213	19.7946	19.72	19.6228	19.7573	19.6519	19.7266
Q3TGS7;Q3V2H3;Q6ZWQ5	KOS / c	Q3TGS7;Q3V2H3;Q6ZWQ5	0.223995	0.223995	0.753538	Snx12	Putative uncharacterized protein	Q3TGS7_MOUSE;Q3V2H3_MOUSE;Q6ZWQ5_MOUSE	3	1.18162	0.40577	16.9119	18.7749	18.6841	18.467	18.5989	18.3379	18.4912	18.4999	18.9637
Q91VR8	KOS / c	Q91VR8	-0.0610388	0.0610388	0.753538	Brk1	Protein BRICK1	BRK1_MOUSE	4	0.388773	0.405886	17.5991	17.6678	17.5871	17.2303	17.5221	17.4765	17.6365	17.2411	17.4438
Q920A7	KOS / c	Q920A7	0.00845157	0.00845157	0.753538	Afg3l1	AFG3-like protein 1	AFG31_MOUSE	8	1.09236	0.405973	18.3075	18.3689	18.4905	18.4521	18.3093	18.4668	18.2157	18.4639	18.5894
Q8BTZ7	KOS / c	Q8BTZ7	-0.409316	0.409316	0.753538	Gmppb	Mannose-1-phosphate guanyltransferase beta	GMPPB_MOUSE	7	1.07102	0.406075	18.6967	18.9385	18.376	19.0848	18.2372	18.5876	18.0577	18.4885	18.508
[truncated: 2,056 more rows]
