# Supplementary material for: Maternal exercise conveys protection against NAFLD in the offspring via hepatic metabolic programming
Source: Sci Rep. 2020 Sep 22;10:15424. doi: 10.1038/s41598-020-72022-6 (PMC7508970; doi:10.1038/s41598-020-72022-6)
Supplement: Supplementary file 11 — Supplementary Table 4. [file 41598_2020_72022_MOESM11_ESM.xlsx]

## Sheet: KOS_c
Supplemental Table 4 - Proteomic analysis results with a cutoff P<0,05, FC 1,2
Group	Comparison (group1/group2)	ProteinGroups	AVG Log2 Ratio	Absolute AVG Log2 Ratio	Qvalue	Genes	ProteinDescriptions	ProteinNames	# Unique Total Peptides	Standard Deviation	Pvalue	PG.Qvalue	log2 CO1	log2 CO20	log2 CO27	log2 CO15	log2 KOS1	log2 KOS12	log2 KOS44	log2 CO_RUN2	log2 CO_RUN13
Q8JZK9	KOS / c	Q8JZK9	0.300302	0.300302	8.17e-07	Hmgcs1	Hydroxymethylglutaryl-CoA synthase, cytoplasmic	HMCS1_MOUSE	20	0.718356	4.84e-10	2.36e-57	21.246	21.7873	20.4591	22.0594	21.624	21.7856	22.0861	21.9224	21.5506
Q9Z2V4	KOS / c	Q9Z2V4	-0.607749	0.607749	5.79e-05	Pck1	Phosphoenolpyruvate carboxykinase, cytosolic [GTP]	PCKGC_MOUSE	28	1.00936	8.57e-08	1.36e-52	22.2114	22.3991	22.6073	22.1557	21.4487	21.5414	21.6591	21.8765	22.1073
P61514	KOS / c	P61514	0.441923	0.441923	0.0019043	Rpl37a	60S ribosomal protein L37a	RL37A_MOUSE	4	0.406773	5.64e-06	2.02e-43	20.0312	19.7486	20.2011	19.8869	20.1639	20.4386	20.4045	20.5586	20.4973
Q9CPX4	KOS / c	Q9CPX4	0.460053	0.460053	0.00719165	Ftl1	Ferritin	Q9CPX4_MOUSE	9	0.928042	2.98e-05	4.63e-51	19.2858	19.0397	19.0871	20.4189	20.0578	20.3332	20.27	19.7804	19.639
A0A0R4J0X5;Q00896	KOS / c	A0A0R4J0X5;Q00896	0.271959	0.271959	0.00729242	Serpina1c	Alpha-1-antitrypsin 1-3	A0A0R4J0X5_MOUSE;A1AT3_MOUSE	15	0.788399	3.24e-05	2.23e-48	23.2332	22.737	22.9318	23.2072	22.975	23.3391	23.8602	23.4251	22.6928
D3YZ54;Q9QXE0	KOS / c	D3YZ54;Q9QXE0	0.282426	0.282426	0.0131813	Hacl1	2-hydroxyacyl-CoA lyase 1	D3YZ54_MOUSE;HACL1_MOUSE	24	0.957363	6.24e-05	3.27e-55	22.0915	22.3314	22.2293	22.3496	22.4935	22.2433	22.6675	22.7212	22.5097
Q8K0C4	KOS / c	Q8K0C4	0.264413	0.264413	0.0168265	Cyp51a1	Lanosterol 14-alpha demethylase	CP51A_MOUSE	18	0.941873	8.97e-05	2.83e-54	20.6024	20.7751	18.4513	20.9998	21.1902	20.5764	20.8433	20.6212	20.333
P61458	KOS / c	P61458	-0.804709	0.804709	0.0176377	Pcbd1	Pterin-4-alpha-carbinolamine dehydratase	PHS_MOUSE	6	0.855541	0.000104427	6.48e-53	21.0782	21.6712	20.9064	21.4057	21.0212	20.3382	20.5946	19.8729	20.3871
Q64505	KOS / c	Q64505	1.14442	1.14442	0.0410734	Cyp7a1	Cholesterol 7-alpha-monooxygenase	CP7A1_MOUSE	5	0.394069	0.000293009	2.34e-24	16.9345	16.6144	16.8239	17.6327	18.9512	17.5398	17.4682	17.9629	18.502
Q61646	KOS / c	Q61646	-0.386023	0.386023	0.0410734	Hp	Haptoglobin	HPT_MOUSE	9	0.666511	0.000295865	2.63e-41	19.5753	19.926	20.4761	19.8443	19.7488	19.6377	19.4442	19.5318	19.6588
P37804	KOS / c	P37804	0.27254	0.27254	0.0410734	Tagln	Transgelin	TAGL_MOUSE	6	0.581348	0.000303977	3.83e-36	18.172	18.3643	18.1528	18.3574	18.9383	18.5677	18.6351	18.3514	18.0432
P04247	KOS / c	P04247	-1.92318	1.92318	0.0647722	Mb	Myoglobin	MYG_MOUSE	3	1.61133	0.00052969	1.48e-39	17.7368	17.5936	17.8377	19.3078	16.5273	16.347	16.2885	16.7591	15.8609
A0A1B0GRP7;Q9Z2Y8	KOS / c	A0A1B0GRP7;Q9Z2Y8	0.495017	0.495017	0.0894298	Prosc	Proline synthase co-transcribed bacterial homolog protein (Fragment);Pyridoxal phosphate homeostasis protein	A0A1B0GRP7_MOUSE;PLPHP_MOUSE	7	0.5811	0.000794225	5.08e-39	19.543	19.3266	19.779	19.5599	19.7611	19.9206	19.971	20.2059	20.3455
Q91XV3	KOS / c	Q91XV3	-1.27941	1.27941	0.0901552	Basp1	Brain acid soluble protein 1	BASP1_MOUSE	2	0.230269	0.000873528	3.99e-11	13.8637	15.2179	13.9857	14.6696	13.2827	13.3328	13.5218	13.0897	13.0212
A0A0A0MQN1;Q5RL79	KOS / c	A0A0A0MQN1;Q5RL79	-0.314315	0.314315	0.0901552	Krtcap2	Keratinocyte associated protein 2, isoform CRA_c;Keratinocyte-associated protein 2	A0A0A0MQN1_MOUSE;KTAP2_MOUSE	1	0.0502066	0.000880735	1.66e-31	18.9695	18.9027	18.5887	18.4996	18.6629	18.5393	18.3007	18.103	18.525
O35728	KOS / c	O35728	-0.590781	0.590781	0.0959912	Cyp4a14	Cytochrome P450 4A14	CP4AE_MOUSE	11	1.12771	0.000966164	7.22e-49	19.6969	19.233	19.0246	20.2696	18.4563	18.3984	19.9621	18.8462	18.9621
G3UYJ7	KOS / c	G3UYJ7	0.841312	0.841312	0.112934	Gm20441	Uncharacterized protein (Fragment)	G3UYJ7_MOUSE	11	0.830162	0.00130386	1.85e-58	21.9492	21.8121	22.0101	21.7725	21.9575	22.6843	23.0052	22.8639	22.9194
Q8C7I4;Q8VDU3	KOS / c	Q8C7I4;Q8VDU3	0.533243	0.533243	0.144102	Apol9b;Apol9a	Apolipoprotein L 9b;Apol9a protein	Q8C7I4_MOUSE;Q8VDU3_MOUSE	1	0.101376	0.00176244	2.36e-09	14.9425	15.357	14.7179	14.6481	15.5813	15.8326	15.1512	15.2625	15.4574
P08032	KOS / c	P08032	0.483714	0.483714	0.144102	Spta1	Spectrin alpha chain, erythrocytic 1	SPTA1_MOUSE	19	0.896882	0.00181705	3.94e-29	17.366	17.2554	18.0809	17.5596	17.0473	18.2839	18.8956	18.2174	17.1358
O35215	KOS / c	O35215	1.12733	1.12733	0.144102	Ddt	D-dopachrome decarboxylase	DOPD_MOUSE	2	1.10289	0.00191965	1.3e-39	22.088	21.8211	21.9131	21.4614	22.3569	22.9692	23.1818	23.08	23.1006
F8WH41;O55106	KOS / c	F8WH41;O55106	-0.337509	0.337509	0.152361	Strn	Striatin	F8WH41_MOUSE;STRN_MOUSE	2	0.209368	0.00207478	9.21e-18	16.8734	16.6196	16.6179	16.5709	16.3033	16.0348	16.1131	16.3934	16.7368
Q03963	KOS / c	Q03963	0.441109	0.441109	0.203877	Eif2ak2	Interferon-induced, double-stranded RNA-activated protein kinase	E2AK2_MOUSE	2	0.193637	0.00307807	9.22e-05	17.1492	16.8663	16.7215	15.9455	17.5783	17.4541	17.0299	16.8475	16.7847
D3YW54;Q9CWE0	KOS / c	D3YW54;Q9CWE0	-0.287542	0.287542	0.208878	Mtfr1l	Mitochondrial fission regulator 1-like (Fragment);Mitochondrial fission regulator 1-like	D3YW54_MOUSE;MFR1L_MOUSE	2	0.354429	0.00348405	3.63e-14	16.6619	16.7202	16.5247	16.9347	16.3837	16.1533	16.7138	15.8142	16.8498
Q9D0C4	KOS / c	Q9D0C4	0.270296	0.270296	0.214258	Trmt5	tRNA (guanine(37)-N1)-methyltransferase	TRM5_MOUSE	1	0.0586749	0.00413814	2.64e-12	16.4518	16.5348	16.6382	16.3639	16.7701	16.7364	16.8263	16.5898	16.9129
A3KGB4	KOS / c	A3KGB4	-0.339882	0.339882	0.214258	Tbc1d8b	TBC1 domain family member 8B	TBC8B_MOUSE	1	0.0818577	0.00425569	2.4e-11	18.1808	17.7729	17.4916	17.6604	17.8566	17.5661	17.1213	17.2713	17.3676
O55142	KOS / c	O55142	0.285206	0.285206	0.214258	Rpl35a	60S ribosomal protein L35a	RL35A_MOUSE	6	0.95385	0.00430121	6.15e-48	21.0091	20.5972	20.8282	21.1274	20.9887	21.0812	21.5418	21.2781	20.9746
Q8R1S0	KOS / c	Q8R1S0	-0.722993	0.722993	0.214258	Coq6	Ubiquinone biosynthesis monooxygenase COQ6, mitochondrial	COQ6_MOUSE	6	1.05804	0.00430468	5.93e-49	20.5277	18.9977	18.8396	18.9785	19.2114	18.5084	18.9369	18.5423	18.694
A0A0B4J1L6;Q8CDK2	KOS / c	A0A0B4J1L6;Q8CDK2	-0.716269	0.716269	0.214258	Agbl2	Cytosolic carboxypeptidase 2 (Fragment);Cytosolic carboxypeptidase 2	A0A0B4J1L6_MOUSE;CBPC2_MOUSE	1	0.165008	0.00437649	2.49e-32	20.3748	20.1354	20.0801	20.1725	19.807	19.4945	19.5871	19.2982	19.1081
Q505D7	KOS / c	Q505D7	-0.275833	0.275833	0.215053	Opa3	Optic atrophy 3 protein homolog	OPA3_MOUSE	2	0.199998	0.00452006	3.37e-19	19.1761	19.1239	18.8132	19.0464	19.0179	18.9135	18.6624	18.5373	18.6664
Q8BP48	KOS / c	Q8BP48	0.319026	0.319026	0.216615	Metap1	Methionine aminopeptidase 1	MAP11_MOUSE	4	0.334036	0.00470781	1.75e-30	18.6888	18.13	18.3686	18.3922	18.454	18.2611	18.4403	18.5163	19.5482
P22599	KOS / c	P22599	0.470119	0.470119	0.216615	Serpina1b	Alpha-1-antitrypsin 1-2	A1AT2_MOUSE	6	0.954882	0.00485997	6.49e-51	20.1302	19.4709	19.716	19.7372	20.0348	20.2652	20.5884	20.3647	19.9152
A6PWX9;F6V305;Q9CWU6	KOS / c	A6PWX9;F6V305;Q9CWU6	1.10649	1.10649	0.245239	Uqcc1	Ubiquinol-cytochrome-c reductase complex assembly factor 1;Ubiquinol-cytochrome-c reductase complex assembly factor 1 (Fragment);Ubiquinol-cytochrome-c reductase complex assembly factor 1	A6PWX9_MOUSE;F6V305_MOUSE;UQCC1_MOUSE	2	0.226808	0.00573531	1.09e-07	17.996	18.5638	18.1	16.7457	18.4923	18.8586	18.7019	19.8946	19.0776
P43024;Q9DCW5	KOS / c	P43024;Q9DCW5	0.318586	0.318586	0.267006	Cox6a1	Cytochrome c oxidase subunit 6A1, mitochondrial;Cytochrome c oxidase subunit 6A, mitochondrial	CX6A1_MOUSE;Q9DCW5_MOUSE	5	1.40471	0.0068767	5.01e-51	20.3101	20.8985	21.2461	21.3293	20.9023	21.1348	21.7811	21.3898	21.2209
Q8K1R3	KOS / c	Q8K1R3	0.517976	0.517976	0.270454	Pnpt1	Polyribonucleotide nucleotidyltransferase 1, mitochondrial	PNPT1_MOUSE	8	0.997693	0.00734867	1.36e-35	18.1554	18.2172	19.3574	18.3038	18.5425	19.4762	19.2903	19.1738	18.9483
Q3TLS3	KOS / c	Q3TLS3	-0.356657	0.356657	0.270454	Gdpgp1	GDP-D-glucose phosphorylase 1	GDPP1_MOUSE	1	0.0916323	0.00736584	5.31e-15	15.7112	15.6812	15.835	15.9463	15.485	15.3788	15.597	15.5202	15.1886
Q3U816;Q9Z2G9	KOS / c	Q3U816;Q9Z2G9	0.295245	0.295245	0.290897	Htatip2	Oxidoreductase HTATIP2	Q3U816_MOUSE;HTAI2_MOUSE	4	0.492304	0.00826706	1.43e-18	18.0715	18.1886	18.5921	18.4526	18.5449	18.7245	18.7374	18.6289	18.5326
P16015	KOS / c	P16015	0.302872	0.302872	0.291994	Ca3	Carbonic anhydrase 3	CAH3_MOUSE	16	0.932881	0.00838466	2.04e-62	24.0521	24.3233	24.1969	24.0373	24.1848	24.03	24.3591	24.9728	24.5606
G5E829	KOS / c	G5E829	-0.342206	0.342206	0.293483	Atp2b1	Plasma membrane calcium-transporting ATPase 1	AT2B1_MOUSE	8	0.644846	0.00851431	2.36e-24	17.7588	17.3255	17.4033	17.3554	17.2872	17.1099	17.1042	16.8864	17.2278
P27808	KOS / c	P27808	-0.508213	0.508213	0.293737	Mgat1	Alpha-1,3-mannosyl-glycoprotein 2-beta-N-acetylglucosaminyltransferase	MGAT1_MOUSE	2	0.423274	0.00869559	1.22e-13	17.8226	17.9965	18.1951	17.9759	17.5281	17.5683	17.0872	17.5953	17.6331
A0A0G2JFZ4;E9Q7M2	KOS / c	A0A0G2JFZ4;E9Q7M2	-0.461798	0.461798	0.313858	Tsc22d2	MCG8104;TSC22 domain family, member 2	A0A0G2JFZ4_MOUSE;E9Q7M2_MOUSE	1	0.137874	0.0103513	1.1e-20	14.4107	14.6736	14.4985	14.4098	14.0483	14.1576	14.0037	14.1921	13.7616
A2AEK1;Q8BIQ5	KOS / c	A2AEK1;Q8BIQ5	-0.27031	0.27031	0.319241	Cstf2	AlphaCstF-64 variant 4;Cleavage stimulation factor subunit 2	A2AEK1_MOUSE;CSTF2_MOUSE	2	0.0206286	0.0107761	8.43e-05	17.857		16.9151	17.5336	17.3616	17.7803		16.4045	16.9721
H3BJ51;Q64FW2	KOS / c	H3BJ51;Q64FW2	-0.309018	0.309018	0.319241	Retsat	All-trans-retinol 13,14-reductase;All-trans-retinol 13,14-reductase	H3BJ51_MOUSE;RETST_MOUSE	7	0.500546	0.0108682	3.45e-43	18.4321	18.3842	18.4188	18.1723	18.0989	17.913	18.2054	17.9167	18.0768
A0A0G2JEG1;E9Q6E5;F6RDI8;Q3UIX4	KOS / c	A0A0G2JEG1;E9Q6E5;F6RDI8;Q3UIX4	-0.34606	0.34606	0.326268	Srsf11	Serine/arginine-rich-splicing factor 11 (Fragment);Serine/arginine-rich-splicing factor 11;Serine/arginine-rich-splicing factor 11 (Fragment);Putative uncharacterized protein	A0A0G2JEG1_MOUSE;E9Q6E5_MOUSE;F6RDI8_MOUSE;Q3UIX4_MOUSE	1	0.103737	0.0112726	3.73e-07	19.2119	18.3326	18.4055	18.8483	18.8881	18.171	18.1387	18.4395	18.209
E9PZ92;Q3TPX4	KOS / c	E9PZ92;Q3TPX4	-0.424891	0.424891	0.345457	Exoc5	Exocyst complex component 5	E9PZ92_MOUSE;EXOC5_MOUSE	2	0.272222	0.0123538	1.03e-17	17.3888	17.1842	17.1829	17.6988	17.0408	16.9786	16.9702	17.1528	16.5661
Q9D2R0	KOS / c	Q9D2R0	0.321049	0.321049	0.345457	Aacs	Acetoacetyl-CoA synthetase	AACS_MOUSE	12	1.43192	0.0123743	2.5e-59	20.1032	20.3568	17.5921	19.7166	19.6394	20.2046	20.7824	20.1831	18.9042
E9QPE7	KOS / c	E9QPE7	0.703247	0.703247	0.365711	Myh11	Myosin-11	E9QPE7_MOUSE	9	1.04534	0.0132403	2.73e-48	15.7009	16.0192	15.9718	16.0896	17.0583	16.3184	16.4769	16.6143	16.7015
P53798	KOS / c	P53798	0.283293	0.283293	0.365711	Fdft1	Squalene synthase	FDFT_MOUSE	12	0.900536	0.0133163	5.48e-41	18.1427	17.9442	16.8794	18.4719	18.204	18.702	18.0654	18.2831	17.8648
Q91ZE0	KOS / c	Q91ZE0	-0.368512	0.368512	0.373304	Tmlhe	Trimethyllysine dioxygenase, mitochondrial	TMLH_MOUSE	4	0.615248	0.0140348	9.18e-37	17.8551	18.2904	17.3852	18.254	18.066	17.7409	16.8367	16.9157	18.0651
B2RT14	KOS / c	B2RT14	-0.631035	0.631035	0.375009	Ugt1a5	UDP-glucuronosyltransferase	B2RT14_MOUSE	4	0.720715	0.0142099	9.25e-37	18.548	19.4022		18.264	17.5318	17.9901	18.8891	18.2259	17.9601
A0A0G2JG60;Q6P9Z1	KOS / c	A0A0G2JG60;Q6P9Z1	0.420956	0.420956	0.380655	Smarcd3	SWI/SNF related, matrix associated, actin dependent regulator of chromatin, subfamily d, member 3, isoform CRA_a;SWI/SNF-related matrix-associated actin-dependent regulator of chromatin subfamily D member 3	A0A0G2JG60_MOUSE;SMRD3_MOUSE	1	0.131164	0.0145365	2.98e-06	17.8595	17.8482	18.005	18.0311	18.0111	18.2423	18.3432	18.4865	18.6357
Q8CAS9	KOS / c	Q8CAS9	-0.443203	0.443203	0.38533	Parp9	Poly [ADP-ribose] polymerase 9	PARP9_MOUSE	11	1.31804	0.0148291	1.27e-26	18.3177	17.5492	18.7375	17.5844	17.6828	17.8556	17.6398	17.6218	17.6503
Q8K023	KOS / c	Q8K023	-0.695476	0.695476	0.403024	Akr1c18	Aldo-keto reductase family 1 member C18	AKC1H_MOUSE	2	0.341392	0.0156294	4.35e-14	17.6514	18.0604	16.2133	17.3648	17.0643	16.843	15.6524	16.2445	17.4177
G3X8T2;H3BIW0;Q0P678	KOS / c	G3X8T2;H3BIW0;Q0P678	-0.530395	0.530395	0.406936	Zc3h18	RIKEN cDNA 5830416A07, isoform CRA_c;Zinc finger CCCH domain-containing protein 18;Zinc finger CCCH domain-containing protein 18	G3X8T2_MOUSE;H3BIW0_MOUSE;ZCH18_MOUSE	3	0.235834	0.0159113	1.42e-08	17.1401	17.1454	16.4676	16.7376	16.8611	15.8953	16.3789	16.5239	15.9667
F8VPM7;Q99MI1;V9GXP8	KOS / c	F8VPM7;Q99MI1;V9GXP8	-0.335876	0.335876	0.406936	Erc1	ELKS/Rab6-interacting/CAST family member 1	F8VPM7_MOUSE;RB6I2_MOUSE;V9GXP8_MOUSE	7	0.685423	0.0168625	1.57e-52	16.1025	15.9397	15.5608	16.4101	16.1214	15.4807	15.6387	15.5296	15.6303
A0A087WQ94;A0A087WQM0;A0A087WQS0;A0A087WRU0;A0A1D5RM59;E9Q0S6	KOS / c	A0A087WQ94;A0A087WQM0;A0A087WQS0;A0A087WRU0;A0A1D5RM59;E9Q0S6	-0.520643	0.520643	0.406936	Tns1	Tensin 1 (Fragment);Tensin 1;Tensin 1;Tensin 1 (Fragment);Tensin 1;Tensin 1	A0A087WQ94_MOUSE;A0A087WQM0_MOUSE;A0A087WQS0_MOUSE;A0A087WRU0_MOUSE;A0A1D5RM59_MOUSE;E9Q0S6_MOUSE	9	0.843149	0.0168838	1.91e-19	17.7625	19.1552	18.4062	18.189	18.1751	18.1988	17.4366	17.8535	17.957
P31725	KOS / c	P31725	0.660452	0.660452	0.406936	S100a9	Protein S100-A9	S10A9_MOUSE	3	0.777609	0.0173297	9.74e-37	17.4098	18.0436	18.4897	17.9288	18.8671	19.3919	18.7446	17.3932	18.2906
B9EHN5;Q3T9X0	KOS / c	B9EHN5;Q3T9X0	-0.590443	0.590443	0.406936	Slc2a9	Slc2a9 protein;Putative uncharacterized protein	B9EHN5_MOUSE;Q3T9X0_MOUSE	3	0.661739	0.017774	8.94e-38	18.5864	18.3355	17.8633	17.8225	17.5774	17.336	17.5746	17.5482	17.8958
F7D5L2;Q99J09	KOS / c	F7D5L2;Q99J09	0.378657	0.378657	0.406936	Wdr77	Methylosome protein 50 (Fragment);Methylosome protein 50	F7D5L2_MOUSE;MEP50_MOUSE	1	0.158513	0.0178596	8.72e-27	16.2164	16.5244	16.6914	16.7864	16.5715	16.7186	17.272	17.1576	16.9074
E9PWH6;Q8BQM4	KOS / c	E9PWH6;Q8BQM4	0.60044	0.60044	0.406936	Heatr3	HEAT repeat-containing protein 3	E9PWH6_MOUSE;HEAT3_MOUSE	2	0.1672	0.0178987	3.45e-38	16.4259	16.6815	16.2677	16.2133	17.5419	17.0365	16.8086	16.7803	16.7072
P28665	KOS / c	P28665	-0.270946	0.270946	0.406936	Mug1	Murinoglobulin-1	MUG1_MOUSE	52	0.834052	0.0179391	9.95e-55	22.3628	21.8913	21.724	21.7394	21.5154	21.8437	21.4284	22.0177	21.5183
P54869	KOS / c	P54869	-0.323722	0.323722	0.406936	Hmgcs2	Hydroxymethylglutaryl-CoA synthase, mitochondrial	HMCS2_MOUSE	31	0.981762	0.0179495	4.42e-49	27.0663	26.9844	27.6888	27.4022	27.156	27.1444	26.9412	26.6176	27.0242
Q8VCW8	KOS / c	Q8VCW8	-0.320462	0.320462	0.414636	Acsf2	Acyl-CoA synthetase family member 2, mitochondrial	ACSF2_MOUSE	20	0.709062	0.018526	1.23e-60	22.3261	22.176	22.1896	22.8672	22.0343	22.2948	22.3104	21.9445	21.8487
D3YWK1;Q80W47	KOS / c	D3YWK1;Q80W47	-0.617099	0.617099	0.414636	Wipi2	WD repeat domain phosphoinositide-interacting protein 2	D3YWK1_MOUSE;WIPI2_MOUSE	1	0.323221	0.0186175	8.34e-10	18.2078	17.5397	17.3791	18.4658	17.7444	17.0364	16.4567	17.3406	17.7864
E9PXC3	KOS / c	E9PXC3	0.593374	0.593374	0.420232	Cyp2c69	Cytochrome P450, family 2, subfamily c, polypeptide 69	E9PXC3_MOUSE	4	1.41772	0.019158	1.2e-44	20.6092	20.1508	18.598	19.4704	19.3268	20.5187	20.9038	21.3258	19.1464
Q9D8N2	KOS / c	Q9D8N2	0.312727	0.312727	0.421438	Fam45a	Protein FAM45A	FA45A_MOUSE	3	0.309228	0.0195808	1.31e-18	17.4207	17.5404	17.7238	17.7663	17.7869	17.7956	17.9664	17.7606	18.2819
P61965	KOS / c	P61965	1.08644	1.08644	0.421438	Wdr5	WD repeat-containing protein 5	WDR5_MOUSE	1	0.569819	0.0197258	1.86e-27	13.7027	14.1146	15.3212	15.0871	15.3746	16.0068	16.0356	16.01	15.3595
O88746;Q3UDC3	KOS / c	O88746;Q3UDC3	0.326183	0.326183	0.421438	Tom1	Target of Myb protein 1;Putative uncharacterized protein	TOM1_MOUSE;Q3UDC3_MOUSE	4	0.601957	0.0197851	2.94e-37	18.0778	18.4642	18.1656	18.5138	18.5927	18.6906	18.9455	18.7108	18.1717
Q8R5L1	KOS / c	Q8R5L1	-0.326522	0.326522	0.421438	C1qbp	Complement component 1 Q subcomponent-binding protein, mitochondrial	Q8R5L1_MOUSE	6	1.38926	0.0198368	6.8e-36	21.305	21.3434	20.7413	20.873	21.085	20.8682	20.4606	20.5965	20.7219
Q6QD59	KOS / c	Q6QD59	-0.368121	0.368121	0.422781	Bnip1	Vesicle transport protein SEC20	SEC20_MOUSE	3	0.464214	0.0200252	6.92e-20	19.7378	19.4864	19.6206	18.9649	19.082	19.1336	19.2264	19.2192	18.8743
Q8VCH6	KOS / c	Q8VCH6	0.384207	0.384207	0.44115	Dhcr24	Delta(24)-sterol reductase	DHC24_MOUSE	8	0.704437	0.0214629	2.68e-45	19.2575	19.1508	18.8602	19.3144	19.3575	19.5345	19.5867	19.5493	19.6564
Q11136	KOS / c	Q11136	-0.351402	0.351402	0.44115	Pepd	Xaa-Pro dipeptidase	PEPD_MOUSE	7	0.642657	0.0214938	2.28e-45	18.2166	18.2793	17.9392	18.3239	18.0199	17.908	18.065	17.4076	17.7346
P28654	KOS / c	P28654	0.569167	0.569167	0.447431	Dcn	Decorin	PGS2_MOUSE	1	0.376003	0.0223739	4.77e-15	16.6081	16.5251	16.6779	15.3154	17.4988	17.059	17.206	16.6375	15.7561
Q8R0F6	KOS / c	Q8R0F6	0.377391	0.377391	0.447431	Ilkap	Integrin-linked kinase-associated serine/threonine phosphatase 2C	ILKAP_MOUSE	3	0.559077	0.0227822	6.61e-20	16.7443	16.4204	16.8313	16.6823	17.0042	16.7128	17.1399	16.931	17.3966
D3YXL8;D3YZN2;D3Z585;Q8VDV3	KOS / c	D3YXL8;D3YZN2;D3Z585;Q8VDV3	-0.588493	0.588493	0.463693	Rab3il1	Guanine nucleotide exchange factor for Rab-3A (Fragment);Guanine nucleotide exchange factor for Rab-3A (Fragment);Guanine nucleotide exchange factor for Rab-3A;Guanine nucleotide exchange factor for Rab-3A	D3YXL8_MOUSE;D3YZN2_MOUSE;D3Z585_MOUSE;R3GEF_MOUSE	1	0.351937	0.0238847	0.00156457	15.6469	15.7248	15.3254	16.1403	14.868	14.8138	15.0781	15.0867	15.7142
Q8R123	KOS / c	Q8R123	-0.401401	0.401401	0.468182	Flad1	FAD synthase	FAD1_MOUSE	12	1.04622	0.0244575	5.99e-38	18.4366	17.9968	18.5159	18.7343	18.2649	18.158	18.2042	18.0642	17.3519
Q9JJ28	KOS / c	Q9JJ28	-0.399384	0.399384	0.474055	Flii	Protein flightless-1 homolog	FLII_MOUSE	10	0.760612	0.0263832	9.36e-42	18.1248	17.404	17.1802	17.1402	17.6144	16.8495	17.2989	16.5808	17.0414
Q9DCA5	KOS / c	Q9DCA5	0.571312	0.571312	0.477543	Brix1	Ribosome biogenesis protein BRX1 homolog	BRX1_MOUSE	2	0.895622	0.0267186	1.21e-16	16.2765	15.7088	17.3061	18.1129	16.5801	18.2376	17.7588	18.4134	16.5573
P11438	KOS / c	P11438	-0.285539	0.285539	0.484569	Lamp1	Lysosome-associated membrane glycoprotein 1	LAMP1_MOUSE	3	0.596204	0.0273987	1.17e-17	16.6765	16.8509	16.793	17.3759	16.6624	16.7526	16.417	16.5527	16.8936
E0CXW2;E9PUK2;Q80V03	KOS / c	E0CXW2;E9PUK2;Q80V03	-0.504925	0.504925	0.494162	Adck5	Uncharacterized aarF domain-containing protein kinase 5	E0CXW2_MOUSE;E9PUK2_MOUSE;ADCK5_MOUSE	2	0.453074	0.0284929	8.85e-09	16.534	16.522	16.643	17.0222	16.3709	16.1405	15.7338	16.4207	16.1883
Q8R059	KOS / c	Q8R059	-0.416416	0.416416	0.494162	Gale	UDP-glucose 4-epimerase	GALE_MOUSE	10	1.17739	0.0286354	2.37e-27	19.9373	19.8131	18.6876	19.1148	19.2744	18.9781	19.1346	18.9168	18.958
B7ZBU7;O70174	KOS / c	B7ZBU7;O70174	-0.656842	0.656842	0.509119	Chrna4	Neuronal acetylcholine receptor subunit alpha-4	B7ZBU7_MOUSE;ACHA4_MOUSE	1	0.274242	0.0313001	4.04e-13	20.9849	20.6055	19.574	20.7096	20.5948	20.3836	18.9255	19.8679	18.8797
Q922H4	KOS / c	Q922H4	-0.383103	0.383103	0.520323	Gmppa	Mannose-1-phosphate guanyltransferase alpha	GMPPA_MOUSE	7	0.629825	0.032655	1.59e-41	17.9162	17.9188	17.6388	18.7914	17.6877	17.8541	17.928	17.8005	17.4525
A6H611	KOS / c	A6H611	0.382355	0.382355	0.536663	Mipep	Mitochondrial intermediate peptidase	MIPEP_MOUSE	6	0.738753	0.0344748	3.23e-39	17.3593	17.5547	17.925	16.8971	17.3939	17.997	18.3096	17.9706	17.4288
F8WHQ0;Q8K199	KOS / c	F8WHQ0;Q8K199	-0.302584	0.302584	0.537206	Cmc2	COX assembly mitochondrial protein 2 homolog	F8WHQ0_MOUSE;COXM2_MOUSE	2	0.48462	0.0346687	7.07e-20	18.353	17.7437	17.5505	17.7052	18.0504	16.5758	17.1754	17.2395	18.1994
Q9CZP5	KOS / c	Q9CZP5	-0.291244	0.291244	0.549196	Bcs1l	Mitochondrial chaperone BCS1	BCS1_MOUSE	8	0.600993	0.0375178	7.32e-37	18.1937	18.3805	18.8253	18.6583	18.205	18.0362	18.4698	18.3225	18.1463
P49222;Q3UV95	KOS / c	P49222;Q3UV95	0.970503	0.970503	0.549196	Epb42	Erythrocyte membrane protein band 4.2	EPB42_MOUSE;Q3UV95_MOUSE	4	0.726932	0.0376534	8.52e-06	16.6218	15.891	17.5302	16.7486	17.3352	17.9481	18.5158	17.6879	16.9317
Q9Z1P6	KOS / c	Q9Z1P6	-0.462031	0.462031	0.549196	Ndufa7	NADH dehydrogenase [ubiquinone] 1 alpha subcomplex subunit 7	NDUA7_MOUSE	6	0.427486	0.0380029	8.86e-50	20.3289	20.8313	20.8144	21.0127	20.7774	20.6125	19.8752	20.3409	19.5938
Q2TBE6	KOS / c	Q2TBE6	0.354744	0.354744	0.549196	Pi4k2a	Phosphatidylinositol 4-kinase type 2-alpha	P4K2A_MOUSE	4	0.727722	0.038336	1.2e-18	17.0402	16.9643	16.6427	16.4794	17.2431	16.9344	17.8021	16.9288	16.5469
D3Z6I8;E9Q7Q3	KOS / c	D3Z6I8;E9Q7Q3	0.521735	0.521735	0.549196	Tpm3	Tropomyosin alpha-3 chain	D3Z6I8_MOUSE;E9Q7Q3_MOUSE	3	0.754213	0.0383406	3.57e-52	18.5726	17.5825	18.4044	18.2004	18.2395	18.7429	18.8353	18.9101	18.9502
E9QP46;Q6ZWQ0	KOS / c	E9QP46;Q6ZWQ0	0.471052	0.471052	0.549196	Syne2	Nesprin-2	E9QP46_MOUSE;SYNE2_MOUSE	2	0.21148	0.0386584	1.6e-07	14.8245	14.6065	14.6601	13.9966	15.4465	15.0356	14.7744	15.2117	14.4552
P58058	KOS / c	P58058	-0.444223	0.444223	0.549196	Nadk	NAD kinase	NADK_MOUSE	2	0.612358	0.0387034	9.82e-07	19.5031	18.8901	19.0568	18.7051	18.4996	19.0865	18.9882	18.0165	18.2427
Q9D7I5	KOS / c	Q9D7I5	0.835659	0.835659	0.549196	Lhpp	Phospholysine phosphohistidine inorganic pyrophosphate phosphatase	LHPP_MOUSE	2	0.907135	0.0389063	8.79e-25	17.76	17.683	17.2644	18.1924	18.4473	18.6972	18.6854	19.0018	17.9607
D3Z7C0;Q9Z2Q5	KOS / c	D3Z7C0;Q9Z2Q5	-0.533649	0.533649	0.549196	Mrpl40	39S ribosomal protein L40, mitochondrial;39S ribosomal protein L40, mitochondrial	D3Z7C0_MOUSE;RM40_MOUSE	5	0.628307	0.0390078	2.39e-33	18.3371	17.6055	17.382	18.6356	18.0714	17.3851	17.303	17.3128	17.5064
A2AS37	KOS / c	A2AS37	1.20231	1.20231	0.549196	AI182371	Expressed sequence AI182371	A2AS37_MOUSE	1	0.38138	0.0400003	0.00281026	15.7891	16.8608	16.73		16.4517	17.9814	18.1498	18.1672	17.2594
Q91YW3	KOS / c	Q91YW3	-0.290831	0.290831	0.549196	Dnajc3	DnaJ homolog subfamily C member 3	DNJC3_MOUSE	14	0.51959	0.0415368	3.65e-54	20.1472	20.1414	19.82	20.1418	19.9243	19.9759	19.7855	19.6589	19.494
Q80U95	KOS / c	Q80U95	-0.406887	0.406887	0.549196	Ube3c	Ubiquitin-protein ligase E3C	UBE3C_MOUSE	2	0.441469	0.0416992	1.97e-27	17.4838	18.178	17.7409	17.2224	17.0484	17.2863	17.0738	16.8691	17.932
A2A9X5;Q9JM14	KOS / c	A2A9X5;Q9JM14	-0.323264	0.323264	0.549196	Nt5c	5'(3')-deoxyribonucleotidase, cytosolic type;5'(3')-deoxyribonucleotidase, cytosolic type	A2A9X5_MOUSE;NT5C_MOUSE	5	0.554342	0.041708	1.26e-32	18.4597	18.5759	18.1562	18.2415	18.1918	18.0945	17.6183	17.9206	18.303
A2AQD5;Q922B9	KOS / c	A2AQD5;Q922B9	0.512703	0.512703	0.549196	Ssfa2	Sperm-specific antigen 2 homolog	A2AQD5_MOUSE;SSFA2_MOUSE	1	0.223417	0.0422777	2.98e-06	16.662	15.4771	16.1137		17.1068	16.3392	16.6286	16.5134
G3UXT7;P56959;Q8CFQ9	KOS / c	G3UXT7;P56959;Q8CFQ9	-0.309683	0.309683	0.549196	Fus	RNA-binding protein FUS (Fragment);RNA-binding protein FUS;Fusion, derived from t(1216) malignant liposarcoma (Human)	G3UXT7_MOUSE;FUS_MOUSE;Q8CFQ9_MOUSE	2	0.374072	0.0425063	1.14e-30	17.2481	17.4917	17.8897	17.7931	16.9621	17.1567	17.4054	17.5181	17.4716
Q9Z1G3	KOS / c	Q9Z1G3	0.34535	0.34535	0.549196	Atp6v1c1	V-type proton ATPase subunit C 1	VATC1_MOUSE	5	0.429224	0.0429658	1.07e-35	18.0171	18.1685	18.2033	17.9578	18.1184	18.6741	18.4717	18.6073	18.2281
P17879;Q61696	KOS / c	P17879;Q61696	-0.277469	0.277469	0.549196	Hspa1b;Hspa1a	Heat shock 70 kDa protein 1B;Heat shock 70 kDa protein 1A	HS71B_MOUSE;HS71A_MOUSE	5	0.625895	0.0436807	1.45e-25	18.5519	19.0358	17.9313	18.3033	18.2755	18.6408	18.2821	17.8766	17.9688
Q792Z1	KOS / c	Q792Z1	-0.930282	0.930282	0.549196	Try10	MCG140784	Q792Z1_MOUSE	1	0.584148	0.0439506	2.28e-37	19.6084	20.1205	19.2388	19.0493	19.4043	18.498	18.2044	17.9924
Q80Y56	KOS / c	Q80Y56	-0.437723	0.437723	0.549196	Rbsn	Rabenosyn-5	RBNS5_MOUSE	2	0.995526	0.0440451	8.53e-13	19.4962	19.3878	18.6707	16.4248	17.7293	18.3028	18.3372	18.3892	19.1121
O70324	KOS / c	O70324	-0.483438	0.483438	0.549196	Slc16a2	Monocarboxylate transporter 8	MOT8_MOUSE	1	0.464545	0.0440484	5.8e-06	19.0302	18.6913	18.0165	18.2748	18.7722	17.3868	17.0181	17.723	18.6439
A0A0R4J1V1;Q75N73	KOS / c	A0A0R4J1V1;Q75N73	-0.448123	0.448123	0.549196	Slc39a14	Solute carrier family 39 (Zinc transporter), member 14, isoform CRA_a;Zinc transporter ZIP14	A0A0R4J1V1_MOUSE;S39AE_MOUSE	2	1.17605	0.0442488	8.68e-40	16.3033	16.5493	15.6096	17.802	16.617	15.268	15.1412	16.592	17.1183
Q921V5	KOS / c	Q921V5	-0.667836	0.667836	0.549196	Mgat2	Alpha-1,6-mannosyl-glycoprotein 2-beta-N-acetylglucosaminyltransferase	MGAT2_MOUSE	3	0.940664	0.0455263	1.42e-20	15.9071	15.7705	15.8012	15.6281	13.2498	15.4213	14.932	14.494	16.0774
Q8BWS5	KOS / c	Q8BWS5	-0.269027	0.269027	0.549196	Gprin3	G protein-regulated inducer of neurite outgrowth 3	GRIN3_MOUSE	1	0.116235	0.0461891	2.37e-06	16.386	16.6961	16.4462	16.3666	16.3684	16.445	16.1844	16.133	15.8509
O35566	KOS / c	O35566	0.345614	0.345614	0.549196	Cd151	CD151 antigen	CD151_MOUSE	2	0.336	0.0462993	7.27e-20	14.3881	13.8814	15.2442	14.0934	14.3596	14.3282	15.5239	14.4127	15.1721
Q9DCF9	KOS / c	Q9DCF9	-0.56218	0.56218	0.549196	Ssr3	Translocon-associated protein subunit gamma	SSRG_MOUSE	2	0.417525	0.0463464	3.88e-34	20.1134	19.7136	18.92	19.6086	18.8105	19.3122	18.7713	18.311	19.7821
A0A1W2P7V0;K3W4Q9;Q8BH60	KOS / c	A0A1W2P7V0;K3W4Q9;Q8BH60	-0.630614	0.630614	0.549196	Gopc	Golgi-associated PDZ and coiled-coil motif-containing protein (Fragment);Golgi-associated PDZ and coiled-coil motif-containing protein;Golgi-associated PDZ and coiled-coil motif-containing protein	A0A1W2P7V0_MOUSE;K3W4Q9_MOUSE;GOPC_MOUSE	3	1.05073	0.0476988	2.82e-32	17.131	17.2979	15.8924	17.3551	17.0402	15.576	15.8118	15.9686	16.9336
P56391	KOS / c	P56391	-0.382039	0.382039	0.549196	Cox6b1	Cytochrome c oxidase subunit 6B1	CX6B1_MOUSE	6	1.16219	0.0481238	9.5e-46	22.0154	22.8056	22.2091	22.7159	22.3909	21.6116	21.0059	22.0422	22.7852
Q8VEH8	KOS / c	Q8VEH8	-0.452135	0.452135	0.550378	Erlec1	Endoplasmic reticulum lectin 1	ERLEC_MOUSE	2	0.558017	0.0492921	2.32e-27	17.5419	17.5298	18.1363	17.9984	16.6858	17.3455	17.8049	17.4333	17.3906
Q61136	KOS / c	Q61136	-0.529144	0.529144	0.550378	Prpf4b	Serine/threonine-protein kinase PRP4 homolog	PRP4B_MOUSE	1	0.516256	0.0493094	6.33e-09	21.2952	20.2873	19.601	19.2199	20.7816	19.2484	18.1542	18.9147	20.3582
E9PV22;Q505F5	KOS / c	E9PV22;Q505F5	-0.377533	0.377533	0.550378	Lrrc47	Leucine-rich repeat-containing protein 47	E9PV22_MOUSE;LRC47_MOUSE	9	0.810576	0.0495396	2.55e-29	18.6118	18.6952	17.8374	18.1233	17.8933	17.878	17.8494	18.053	18.2016
A0A087WQT6;O89110	KOS / c	A0A087WQT6;O89110	-0.403452	0.403452	0.550378	Casp8	Caspase-8	A0A087WQT6_MOUSE;CASP8_MOUSE	7	0.697555	0.0497215	1.2e-39	18.0043	17.6119	17.0648	18.5635	17.5938	17.3534	17.2504	17.3284	17.9184
Q8CGA0	KOS / c	Q8CGA0	-0.298772	0.298772	0.550378	Ppm1f	Protein phosphatase 1F	PPM1F_MOUSE	6	0.821236	0.0497232	5.98e-51	17.7773	17.6215	18.0672	18.8507	17.7658	17.8227	17.9653	18.0794	17.646
Q9JKY5	KOS / c	Q9JKY5	-0.895154	0.895154	0.550378	Hip1r	Huntingtin-interacting protein 1-related protein	HIP1R_MOUSE	2	0.470189	0.0498432	4.67e-11	15.7996	15.6718	14.8212	15.8594	15.06	14.7539	14.7219	15.0161	13.4104
P24721	KOS / c	P24721	-0.437008	0.437008	0.550378	Asgr2	Asialoglycoprotein receptor 2	ASGR2_MOUSE	6	0.783051	0.0499645	3.99e-33	19.0267	19.2237	19.3663	19.6313	19.0694	18.5869	19.1749	18.8003	18.7474
