# Supplementary material for: Maternal exercise conveys protection against NAFLD in the offspring via hepatic metabolic programming
Source: Sci Rep. 2020 Sep 22;10:15424. doi: 10.1038/s41598-020-72022-6 (PMC7508970; doi:10.1038/s41598-020-72022-6)
Supplement: Supplementary file 12 — Supplementary Table 5. [file 41598_2020_72022_MOESM12_ESM.xlsx]

## Sheet: Sheet1
Supplemental Table 5: Oligonucleotides used for PCR amplification of the bisulfite converted Pgc1a promoter sequence. Small cap letters correspond to bisulfite converted nucleotides.
Oligonucleotide name	Sequence	Amplicon size	Annealing temperature	BS-DNA in PCR	Analysed cytosine position (mm10)
Pcg1a-81_F1	TGAGGtAGAGGGtTGttTTGGA	79 bp	51°C	20 ng	chr5:51,554,001
Pcg1a-81_R1	CACTCACCCAaCCTCCCTTC
Pcg1a-118_F1	TGGTGGtATTtAAAGtTGGtTTtAGT	139 bp	51°C	20 ng	chr5:51,554,038
Pcg1a-118_R1	TCCAAaaCAaCCCTCTaCCTCA
Pcg1a-235_F2	TGTGTtAGTAAtAGGGGATtTTTGtT	134 bp	51°C	20 ng	chr5:51,554,155
Pcg1a-235_R2	CCAaCTTTaAATaCCACCAACTCTAAA
Pcg1a-424_F1	TTTTGTTGAtTAAAtATGGAAAGAAAG	283 bp	52°C	50 ng	chr5:51,554,344
Pcg1a-424_R1	TCCAAaTAaCCCCAaACTCAa				chr5:51,554,421
Pcg1a-670_F1	GGAGAtAGtTGATTTGGGGTAGA	83 bp	50°C	50 ng	chr5:51,554,590
Pcg1a-670_R1	TCTTTCTTTCCATaTTTAaTCAACAAA
Pcg1a-836_F2	ATAAGGGGTGGGGGtAGGTG	135 bp	51°C	10 ng	chr5:51,554,756
Pcg1a-836_R2	ACCCTAaACTCTTaaaTTCCCCCT
